# Supplementary material for: Crystal structure of bis­[(R,R)-1,2-(bi­naph­thyl­phospho­nito)ethane]­dichlorido­iron(II) di­chloro­methane disolvate
Source: Acta Crystallogr E Crystallogr Commun. 2020 Aug 28;76(Pt 9):1525–7. doi: 10.1107/S2056989020011160 (PMC7472749; doi:10.1107/S2056989020011160)
Supplement: Supplementary file 1 [file e-76-01525-sup1.cif]

##############################################################################
#                                                                            #
# This CIF contains the data in a paper accepted for publication in          #
# Acta Crystallographica Section E. It conforms to the requirements of       #
# Notes for Authors for Acta Crystallographica Section E, and has been       #
# peer reviewed under the auspices of the IUCr Commission on Journals.       #
#                                                                            #
# Full details of the Crystallographic Information File format               #
# are given in the paper "The Crystallographic Information File (CIF):       #
# a New Standard Archive File for Crystallography" by S. R. Hall, F. H.      #
# Allen and I. D. Brown [Acta Cryst. (1991), A47, 655-685].                  #
#                                                                            #
# The current version of the core CIF dictionary is obtainable from          #
# ftp://ftp.iucr.org/pub/cif_core.dic.                                       #
#                                                                            #
# Software is freely available for graphical display of the structure(s)     #
# in this CIF. For information consult the CIF software page                 #
# http://www.iucr.org/resources/cif/software.                                #
#                                                                            #
# This file may be used for bona fide research purposes within the           #
# scientific community so long as proper attribution is given to the journal # 
# article from which it was obtained.                                        #
#                                                                            #
##############################################################################
data_I
_audit_creation_method     'SHELXL-2018/3'
_journal_date_recd_electronic     2020-08-03
_journal_date_accepted     2020-08-14
_journal_name_full     'Acta Crystallographica, Section E'
_journal_year     2020
_journal_volume     76
_journal_issue      9
_journal_page_first     1525
_journal_page_last     1527
_journal_paper_category     GM
_journal_paper_doi     10.1107/S2056989020011160
_journal_coeditor_code     HB7939
_publ_contact_author_name     'Alan J. Lough'
_publ_contact_author_address
;
Department of Chemistry, University of Toronto, Toronto, Ontario, M5S 3H6,
Canada
;
_publ_contact_author_email     'alan.lough@utoronto.ca'
_publ_contact_author_fax     ?
_publ_contact_author_phone     '4169786275'
_publ_section_title
;\
Crystal structure of bis[(<i>R</i>,<i>R</i>)-1,2-\
(binaphthylphosphonito)ethane]dichloridoiron(II)
dichloromethane disolvate
;
loop_
    _publ_author_name
    _publ_author_footnote
    _publ_author_address
    'Rennie, Benjamin E.' .
;
Department of Chemistry, University of Toronto, Toronto, Ontario, M5S 3H6,
Canada
;
    'Lough, Alan J.' .
;
Department of Chemistry, University of Toronto, Toronto, Ontario, M5S 3H6,
Canada
;
    'Morris, Robert H.' .
;
Department of Chemistry, University of Toronto, Toronto, Ontario, M5S 3H6,
Canada
;
_publ_section_synopsis
;
In the title compound, the Fe^II^ ion lies on a crystallographic twofold
rotation axis and is coordinated by four P atoms from two
(<i>R</i>,<i>R</i>)-1,2-bis(binaphthylphosphonito)ethane (BPE) ligands and
two Cl ligands in a distorted <i>cis</i>-FeCl~2~P~4~ octahedral coordination
geometry. Weak C---H...O and C---H...\p interactions occur in the crystal.
;
_chemical_name_systematic
;\
Bis{1,2-bis[12,14-dioxa-13-phosphapentacyclo[13.8.0.0^2,11^.0^3,8^.0^18,23^]\
tricosa-1(15),2(11),3(8),4,6,9,16,18(23),19,21-decaen-13-yl]ethane}\
dichloridoiron(II) dichloromethane disolvate
;
_chemical_name_common
;
Bis[(<i>R</i>,<i>R</i>)-1,2-(binaphthylphosphonito)ethane]dichloridoiron(II)
dichloromethane disolvate
;
_chemical_formula_moiety     'C84 H56 Cl2 Fe O8 P4, 2(C H2 Cl2)'
_chemical_formula_sum     'C86 H60 Cl6 Fe O8 P4'
_chemical_formula_iupac     '[Fe Cl2 (C42 H28 O4 P2)2], 2C H2 Cl2'
_chemical_formula_weight     1613.77
_chemical_melting_point     ?
_chemical_absolute_configuration     ad
_space_group_crystal_system     tetragonal
_space_group_name_H-M_alt     'P 43 21 2'
_space_group_name_Hall     'P 4nw 2abw'
loop_
    _space_group_symop_operation_xyz
    'x, y, z'
    '-x, -y, z+1/2'
    '-y+1/2, x+1/2, z+3/4'
    'y+1/2, -x+1/2, z+1/4'
    '-x+1/2, y+1/2, -z+3/4'
    'x+1/2, -y+1/2, -z+1/4'
    'y, x, -z'
    '-y, -x, -z+1/2'
_cell_length_a     11.9850(3)
_cell_length_b     11.9850(3)
_cell_length_c     52.4508(14)
_cell_angle_alpha     90
_cell_angle_beta     90
_cell_angle_gamma     90
_cell_volume     7534.0(4)
_cell_formula_units_Z     4
_cell_measurement_reflns_used     6128
_cell_measurement_theta_min     3.37
_cell_measurement_theta_max     67.28
_cell_measurement_temperature     150(2)
_exptl_crystal_description     Shard
_exptl_crystal_colour     orange
_exptl_crystal_size_max     0.090
_exptl_crystal_size_mid     0.040
_exptl_crystal_size_min     0.020
_exptl_crystal_density_diffrn     1.423
_exptl_crystal_density_meas     ?
_exptl_crystal_density_method     ?
_exptl_crystal_F_000     3312
_exptl_absorpt_coefficient_mu     4.840
_exptl_absorpt_correction_type     multi-scan
_exptl_absorpt_process_details
;
(SADABS; Krause <i>et al.</i>,  2015)
;
_exptl_absorpt_correction_T_min     0.6486
_exptl_absorpt_correction_T_max     0.7395
_diffrn_ambient_temperature     150(2)
_diffrn_source     'Bruker ImuS with multi-layer optics'
_diffrn_radiation_type     CuK\a
_diffrn_radiation_wavelength     1.54178
_diffrn_measurement_device_type     'Bruker Kappa APEX DUO CCD'
_diffrn_measurement_method     '\f and \w scans'
_diffrn_detector_area_resol_mean     ?
_diffrn_reflns_number     97444
_diffrn_reflns_av_R_equivalents     0.1091
_diffrn_reflns_av_unetI/netI     0.0628
_diffrn_reflns_theta_min     3.370
_diffrn_reflns_theta_max     67.792
_diffrn_reflns_theta_full     67.679
_diffrn_measured_fraction_theta_max     0.999
_diffrn_measured_fraction_theta_full     1.000
_diffrn_reflns_limit_h_min     -14
_diffrn_reflns_limit_h_max     14
_diffrn_reflns_limit_k_min     -14
_diffrn_reflns_limit_k_max     14
_diffrn_reflns_limit_l_min     -62
_diffrn_reflns_limit_l_max     60
_refine_special_details     ?
_reflns_number_total     6829
_reflns_number_gt     6096
_reflns_threshold_expression     'I > 2\s(I)'
_refine_ls_structure_factor_coef     Fsqd
_refine_ls_matrix_type     full
_refine_ls_R_factor_all     0.0494
_refine_ls_R_factor_gt     0.0425
_refine_ls_wR_factor_gt     0.1050
_refine_ls_wR_factor_ref     0.1098
_refine_ls_goodness_of_fit_ref     1.041
_refine_ls_restrained_S_all     1.085
_refine_ls_number_reflns     6829
_refine_ls_number_parameters     502
_refine_ls_number_restraints     51
_refine_ls_hydrogen_treatment     constr
_refine_ls_weighting_scheme     calc
_refine_ls_weighting_details
              'w=1/[\s^2^(Fo^2^)+(0.0538P)^2^+2.6304P] where P=(Fo^2^+2Fc^2^)/3'
_atom_sites_solution_hydrogens     geom
_atom_sites_solution_primary     direct
_atom_sites_solution_secondary     ?
_refine_ls_shift/su_max     0.002
_refine_ls_shift/su_mean     0.000
_refine_diff_density_max     0.389
_refine_diff_density_min     -0.651
_refine_ls_extinction_method     none
_refine_ls_extinction_coef     .
_refine_ls_abs_structure_details
;
Flack <i>x</i> determined using 2237 quotients
[(<i>I</i>^+^)-(<i>I</i>^-^)]/[(<i>I</i>^+^)+(<i>I</i>^-^)]
(Parsons <i>et al.</i>,  2013)
;
_refine_ls_abs_structure_Flack     0.004(4)
loop_
    _atom_type_symbol
    _atom_type_description
    _atom_type_scat_dispersion_real
    _atom_type_scat_dispersion_imag
    _atom_type_scat_source
    'C' 'C' 0.0181 0.0091
                         'International Tables Vol C Tables 4.2.6.8 and 6.1.1.4'
    'H' 'H' 0.0000 0.0000
                         'International Tables Vol C Tables 4.2.6.8 and 6.1.1.4'
    'O' 'O' 0.0492 0.0322
                         'International Tables Vol C Tables 4.2.6.8 and 6.1.1.4'
    'P' 'P' 0.2955 0.4335
                         'International Tables Vol C Tables 4.2.6.8 and 6.1.1.4'
    'Cl' 'Cl' 0.3639 0.7018
                         'International Tables Vol C Tables 4.2.6.8 and 6.1.1.4'
    'Fe' 'Fe' -1.1336 3.1974
                         'International Tables Vol C Tables 4.2.6.8 and 6.1.1.4'
_computing_data_collection
;
APEX3 (Bruker, 2018)
;
_computing_cell_refinement
;
APEX3 (Bruker, 2018)
;
_computing_data_reduction
;
SAINT (Bruker, 2018)
;
_computing_structure_solution
;
<i>SHELXT2014/5</i> (Sheldrick, 2015a)
;
_computing_structure_refinement
;
<i>SHELXL2018/3</i> (Sheldrick, 2015b)
;
_computing_molecular_graphics
;
PLATON (Spek, 2020)
;
_computing_publication_material
;
SHELXTL (Sheldrick, 2008)
;
loop_
    _atom_site_type_symbol
    _atom_site_label
    _atom_site_fract_x
    _atom_site_fract_y
    _atom_site_fract_z
    _atom_site_U_iso_or_equiv
    _atom_site_adp_type
    _atom_site_calc_flag
    _atom_site_occupancy
    _atom_site_disorder_assembly
    _atom_site_disorder_group
    Fe Fe1 0.48561(5) 0.48561(5) 0.500000 0.0307(2) Uani d 1 . .
    Cl Cl1 0.56836(9) 0.60053(9) 0.53078(2) 0.0399(2) Uani d 1 . .
    P P1 0.61181(9) 0.35440(9) 0.50461(2) 0.0337(2) Uani d 1 . .
    P P2 0.43146(9) 0.39087(9) 0.46724(2) 0.0323(2) Uani d 1 . .
    O O1 0.7416(2) 0.3808(3) 0.49888(5) 0.0372(6) Uani d 1 . .
    O O2 0.6217(2) 0.2921(2) 0.53178(5) 0.0353(6) Uani d 1 . .
    O O3 0.4019(2) 0.4596(2) 0.44174(5) 0.0339(6) Uani d 1 . .
    O O4 0.3269(2) 0.3037(2) 0.46814(5) 0.0344(6) Uani d 1 . .
    C C1 0.7004(4) 0.2060(4) 0.53373(7) 0.0361(9) Uani d 1 . .
    C C2 0.6581(4) 0.0978(4) 0.53413(8) 0.0418(10) Uani d 1 . .
    H H2A 0.579905 0.085380 0.533196 0.050 Uiso calc 1 . .
    C C3 0.7300(4) 0.0097(4) 0.53589(10) 0.0496(11) Uani d 1 . .
    H H3A 0.701999 -0.064416 0.536442 0.060 Uiso calc 1 . .
    C C4 0.8463(4) 0.0293(4) 0.53688(11) 0.0537(12) Uani d 1 . .
    C C5 0.9218(6) -0.0627(6) 0.53717(18) 0.089(2) Uani d 1 . .
    H H5A 0.893658 -0.136769 0.536834 0.107 Uiso calc 1 . .
    C C6 1.0334(6) -0.0449(6) 0.5379(2) 0.113(3) Uani d 1 . .
    H H6A 1.083186 -0.106547 0.538366 0.136 Uiso calc 1 . .
    C C7 1.0754(5) 0.0636(6) 0.53811(19) 0.092(3) Uani d 1 . .
    H H7A 1.153776 0.074929 0.539014 0.111 Uiso calc 1 . .
    C C8 1.0064(4) 0.1537(5) 0.53701(12) 0.0591(14) Uani d 1 . .
    H H8A 1.037188 0.226617 0.536235 0.071 Uiso calc 1 . .
    C C9 0.8892(4) 0.1397(4) 0.53701(9) 0.0456(11) Uani d 1 . .
    C C10 0.8124(4) 0.2319(4) 0.53615(8) 0.0373(9) Uani d 1 . .
    C C11 0.8094(3) 0.4228(4) 0.51800(8) 0.0379(9) Uani d 1 . .
    C C12 0.8427(4) 0.5346(4) 0.51600(9) 0.0465(11) Uani d 1 . .
    H H12A 0.813430 0.580538 0.502853 0.056 Uiso calc 1 . .
    C C13 0.9167(4) 0.5764(4) 0.53291(10) 0.0492(11) Uani d 1 . .
    H H13A 0.942837 0.650745 0.530978 0.059 Uiso calc 1 . .
    C C14 0.9554(4) 0.5108(4) 0.55342(9) 0.0474(11) Uani d 1 . .
    C C15 1.0300(4) 0.5549(5) 0.57174(10) 0.0575(14) Uani d 1 . .
    H H15A 1.055261 0.629720 0.570101 0.069 Uiso calc 1 . .
    C C16 1.0661(4) 0.4915(6) 0.59175(10) 0.0643(16) Uani d 1 . .
    H H16A 1.117585 0.521650 0.603679 0.077 Uiso calc 1 . .
    C C17 1.0269(4) 0.3816(6) 0.59468(9) 0.0601(15) Uani d 1 . .
    H H17A 1.050230 0.338638 0.608946 0.072 Uiso calc 1 . .
    C C18 0.9563(4) 0.3363(5) 0.57739(9) 0.0508(12) Uani d 1 . .
    H H18A 0.930467 0.262106 0.579789 0.061 Uiso calc 1 . .
    C C19 0.9200(4) 0.3976(4) 0.55571(8) 0.0426(10) Uani d 1 . .
    C C20 0.8477(4) 0.3513(4) 0.53680(8) 0.0371(9) Uani d 1 . .
    C C21 0.3784(3) 0.3994(3) 0.41950(7) 0.0335(8) Uani d 1 . .
    C C22 0.4624(4) 0.3994(4) 0.40081(7) 0.0362(9) Uani d 1 . .
    H H22A 0.531106 0.436819 0.403744 0.043 Uiso calc 1 . .
    C C23 0.4439(4) 0.3446(4) 0.37837(7) 0.0389(10) Uani d 1 . .
    H H23A 0.499050 0.346153 0.365362 0.047 Uiso calc 1 . .
    C C24 0.3424(4) 0.2853(4) 0.37431(7) 0.0363(9) Uani d 1 . .
    C C25 0.3247(4) 0.2241(4) 0.35164(8) 0.0417(10) Uani d 1 . .
    H H25A 0.380036 0.224733 0.338670 0.050 Uiso calc 1 . .
    C C26 0.2295(5) 0.1645(4) 0.34819(8) 0.0500(12) Uani d 1 . .
    H H26A 0.217885 0.125179 0.332686 0.060 Uiso calc 1 . .
    C C27 0.1484(4) 0.1608(4) 0.36740(9) 0.0481(11) Uani d 1 . .
    H H27A 0.083146 0.116987 0.365020 0.058 Uiso calc 1 . .
    C C28 0.1619(4) 0.2196(4) 0.38956(8) 0.0427(10) Uani d 1 . .
    H H28A 0.106033 0.216276 0.402372 0.051 Uiso calc 1 . .
    C C29 0.2589(4) 0.2855(4) 0.39357(7) 0.0355(9) Uani d 1 . .
    C C30 0.2764(4) 0.3487(4) 0.41655(7) 0.0333(9) Uani d 1 . .
    C C31 0.2185(4) 0.3375(4) 0.46197(7) 0.0339(9) Uani d 1 . .
    C C32 0.1400(4) 0.3397(4) 0.48183(7) 0.0373(9) Uani d 1 . .
    H H32A 0.162733 0.324610 0.498837 0.045 Uiso calc 1 . .
    C C33 0.0315(4) 0.3634(4) 0.47672(8) 0.0393(9) Uani d 1 . .
    H H33A -0.022239 0.360296 0.490023 0.047 Uiso calc 1 . .
    C C34 -0.0025(4) 0.3928(4) 0.45168(8) 0.0388(9) Uani d 1 . .
    C C35 -0.1140(4) 0.4256(4) 0.44645(9) 0.0450(11) Uani d 1 . .
    H H35A -0.167964 0.422774 0.459712 0.054 Uiso calc 1 . .
    C C36 -0.1453(4) 0.4611(5) 0.42290(9) 0.0551(13) Uani d 1 . .
    H H36A -0.220192 0.482903 0.419637 0.066 Uiso calc 1 . .
    C C37 -0.0645(4) 0.4647(5) 0.40342(9) 0.0516(12) Uani d 1 . .
    H H37A -0.085610 0.489889 0.386940 0.062 Uiso calc 1 . .
    C C38 0.0438(4) 0.4330(4) 0.40761(8) 0.0427(10) Uani d 1 . .
    H H38A 0.096525 0.437562 0.394122 0.051 Uiso calc 1 . .
    C C39 0.0780(4) 0.3936(4) 0.43172(8) 0.0361(9) Uani d 1 . .
    C C40 0.1903(3) 0.3591(3) 0.43689(7) 0.0323(8) Uani d 1 . .
    C C41 0.5918(4) 0.2427(4) 0.48152(8) 0.0401(10) Uani d 1 . .
    H H41A 0.664247 0.207405 0.477382 0.048 Uiso calc 1 . .
    H H41B 0.541652 0.184854 0.488634 0.048 Uiso calc 1 . .
    C C42 0.5401(4) 0.2936(4) 0.45746(7) 0.0373(9) Uani d 1 . .
    H H42A 0.507843 0.234114 0.446639 0.045 Uiso calc 1 . .
    H H42B 0.597990 0.333187 0.447484 0.045 Uiso calc 1 . .
    Cl Cl2 -0.2595(4) 0.2896(5) 0.33679(12) 0.169(2) Uani d 0.700(6) A 1
    Cl Cl3 -0.1596(4) 0.1350(3) 0.36972(10) 0.1311(17) Uani d 0.700(6) A 1
    C C1S -0.1387(12) 0.2258(12) 0.3414(3) 0.097(4) Uani d 0.700(6) A 1
    H H1SA -0.078690 0.280818 0.344595 0.116 Uiso calc 0.700(6) A 1
    H H1SB -0.118299 0.180567 0.326295 0.116 Uiso calc 0.700(6) A 1
    Cl Cl4 -0.1512(15) 0.0882(16) 0.4023(3) 0.218(7) Uani d 0.300(6) A 2
    Cl Cl5 -0.1366(19) 0.188(2) 0.3518(3) 0.222(7) Uani d 0.300(6) A 2
    C C2S -0.182(3) 0.200(2) 0.3855(4) 0.125(7) Uani d 0.300(6) A 2
    H H2SB -0.144838 0.265583 0.393264 0.150 Uiso calc 0.300(6) A 2
    H H2SA -0.263197 0.212535 0.386018 0.150 Uiso calc 0.300(6) A 2
loop_
    _atom_site_aniso_label
    _atom_site_aniso_U_11
    _atom_site_aniso_U_22
    _atom_site_aniso_U_33
    _atom_site_aniso_U_12
    _atom_site_aniso_U_13
    _atom_site_aniso_U_23
    Fe1 0.0364(3) 0.0364(3) 0.0193(4) 0.0046(3) -0.0013(2) 0.0013(2)
    Cl1 0.0458(5) 0.0441(5) 0.0298(5) 0.0011(4) -0.0063(4) -0.0011(4)
    P1 0.0381(5) 0.0413(5) 0.0218(5) 0.0066(4) -0.0013(4) 0.0015(4)
    P2 0.0380(5) 0.0394(5) 0.0197(4) 0.0048(4) -0.0016(4) 0.0007(4)
    O1 0.0394(15) 0.0482(16) 0.0240(12) 0.0076(12) 0.0029(12) 0.0035(13)
    O2 0.0358(15) 0.0446(16) 0.0255(13) 0.0077(13) 0.0001(11) 0.0056(12)
    O3 0.0424(15) 0.0400(15) 0.0192(12) 0.0026(12) -0.0036(11) 0.0007(10)
    O4 0.0382(15) 0.0406(15) 0.0244(12) 0.0027(12) -0.0025(11) 0.0038(11)
    C1 0.037(2) 0.046(2) 0.0252(18) 0.0081(19) 0.0008(16) 0.0047(17)
    C2 0.042(2) 0.049(3) 0.034(2) 0.000(2) -0.0020(19) 0.0056(19)
    C3 0.052(3) 0.042(3) 0.054(3) 0.003(2) 0.002(2) 0.013(2)
    C4 0.048(3) 0.047(3) 0.066(3) 0.014(2) 0.010(2) 0.015(2)
    C5 0.064(4) 0.050(3) 0.153(7) 0.020(3) 0.022(4) 0.029(4)
    C6 0.053(4) 0.065(4) 0.221(10) 0.025(3) 0.039(5) 0.048(5)
    C7 0.042(3) 0.066(4) 0.169(8) 0.016(3) 0.021(4) 0.039(4)
    C8 0.039(3) 0.057(3) 0.081(4) 0.005(2) 0.010(2) 0.020(3)
    C9 0.038(2) 0.052(3) 0.047(2) 0.006(2) 0.0070(19) 0.015(2)
    C10 0.038(2) 0.045(2) 0.0290(19) 0.0054(18) 0.0019(16) 0.0065(17)
    C11 0.033(2) 0.049(3) 0.031(2) 0.0058(19) 0.0021(17) 0.0019(18)
    C12 0.046(2) 0.046(3) 0.047(3) 0.007(2) 0.004(2) 0.008(2)
    C13 0.045(3) 0.045(3) 0.058(3) 0.003(2) 0.001(2) -0.006(2)
    C14 0.040(2) 0.055(3) 0.047(3) 0.005(2) 0.004(2) -0.006(2)
    C15 0.043(3) 0.073(4) 0.057(3) 0.000(3) -0.001(2) -0.022(3)
    C16 0.040(2) 0.109(5) 0.044(3) 0.003(3) -0.005(2) -0.018(3)
    C17 0.039(3) 0.104(5) 0.037(2) 0.012(3) -0.002(2) 0.001(3)
    C18 0.040(2) 0.078(4) 0.034(2) 0.005(2) -0.0028(19) 0.005(2)
    C19 0.033(2) 0.060(3) 0.036(2) 0.003(2) 0.0031(17) -0.001(2)
    C20 0.033(2) 0.048(2) 0.030(2) 0.0043(19) 0.0025(16) 0.0026(18)
    C21 0.042(2) 0.038(2) 0.0201(17) 0.0032(17) -0.0021(15) -0.0026(15)
    C22 0.039(2) 0.044(2) 0.0254(18) -0.0003(18) -0.0006(16) 0.0036(16)
    C23 0.046(2) 0.050(2) 0.0207(18) 0.006(2) 0.0026(16) 0.0035(17)
    C24 0.046(2) 0.041(2) 0.0213(18) 0.0038(19) 0.0014(16) 0.0027(16)
    C25 0.057(3) 0.045(2) 0.0236(19) 0.002(2) 0.0025(18) -0.0011(17)
    C26 0.073(3) 0.051(3) 0.026(2) -0.001(2) -0.007(2) -0.0067(19)
    C27 0.056(3) 0.051(3) 0.037(2) -0.010(2) -0.009(2) -0.003(2)
    C28 0.046(2) 0.053(3) 0.029(2) -0.003(2) 0.0014(18) -0.0013(18)
    C29 0.043(2) 0.040(2) 0.0235(18) 0.0018(18) -0.0021(16) 0.0001(16)
    C30 0.041(2) 0.037(2) 0.0221(17) 0.0039(18) -0.0010(16) 0.0013(16)
    C31 0.038(2) 0.037(2) 0.0266(19) 0.0005(17) -0.0017(16) 0.0000(16)
    C32 0.042(2) 0.046(2) 0.0237(18) 0.0016(19) -0.0004(16) 0.0028(17)
    C33 0.043(2) 0.046(2) 0.029(2) 0.002(2) 0.0062(17) 0.0038(17)
    C34 0.041(2) 0.043(2) 0.033(2) 0.0012(19) 0.0018(18) 0.0005(17)
    C35 0.037(2) 0.058(3) 0.040(2) 0.004(2) 0.0042(19) 0.004(2)
    C36 0.041(2) 0.080(4) 0.044(3) 0.012(3) 0.000(2) 0.013(3)
    C37 0.045(2) 0.076(4) 0.033(2) 0.008(3) -0.0032(19) 0.014(2)
    C38 0.043(2) 0.058(3) 0.028(2) 0.003(2) -0.0006(17) 0.0039(19)
    C39 0.041(2) 0.041(2) 0.0261(19) -0.0013(19) 0.0011(16) -0.0008(17)
    C40 0.036(2) 0.035(2) 0.0253(18) 0.0004(17) -0.0027(16) -0.0011(15)
    C41 0.049(3) 0.042(2) 0.029(2) 0.009(2) 0.0003(18) 0.0005(17)
    C42 0.043(2) 0.045(2) 0.0238(18) 0.0063(19) -0.0004(16) -0.0047(17)
    Cl2 0.100(3) 0.182(5) 0.225(5) 0.005(3) -0.006(3) 0.093(4)
    Cl3 0.100(2) 0.102(3) 0.191(5) -0.0034(19) -0.034(3) 0.026(3)
    C1S 0.098(7) 0.088(7) 0.105(8) -0.010(6) -0.023(6) 0.051(6)
    Cl4 0.190(11) 0.248(14) 0.216(13) -0.008(12) 0.029(11) 0.023(11)
    Cl5 0.201(12) 0.225(14) 0.241(15) 0.000(12) -0.008(13) -0.052(12)
    C2S 0.135(14) 0.110(14) 0.130(14) -0.003(13) 0.025(13) -0.071(12)
_geom_special_details
;
 All esds (except the esd in the dihedral angle between two l.s. planes)
 are estimated using the full covariance matrix.  The cell esds are taken
 into account individually in the estimation of esds in distances, angles
 and torsion angles; correlations between esds in cell parameters are only
 used when they are defined by crystal symmetry.  An approximate (isotropic)
 treatment of cell esds is used for estimating esds involving l.s. planes.
;
loop_
    _geom_bond_atom_site_label_1
    _geom_bond_atom_site_label_2
    _geom_bond_site_symmetry_2
    _geom_bond_distance
    _geom_bond_publ_flag
    Fe1 P2 . 2.1594(11) y
    Fe1 P2 7_556 2.1595(11) y
    Fe1 P1 7_556 2.1952(10) y
    Fe1 P1 . 2.1952(10) y
    Fe1 Cl1 7_556 2.3422(11) y
    Fe1 Cl1 . 2.3423(11) y
    P1 O2 . 1.613(3) ?
    P1 O1 . 1.616(3) ?
    P1 C41 . 1.821(4) ?
    P2 O3 . 1.611(3) ?
    P2 O4 . 1.632(3) ?
    P2 C42 . 1.821(4) ?
    O1 C11 . 1.386(5) ?
    O2 C1 . 1.401(5) ?
    O3 C21 . 1.400(5) ?
    O4 C31 . 1.398(5) ?
    C1 C10 . 1.384(6) ?
    C1 C2 . 1.393(7) ?
    C2 C3 . 1.366(7) ?
    C2 H2A . 0.9500 ?
    C3 C4 . 1.415(7) ?
    C3 H3A . 0.9500 ?
    C4 C9 . 1.419(8) ?
    C4 C5 . 1.426(8) ?
    C5 C6 . 1.355(10) ?
    C5 H5A . 0.9500 ?
    C6 C7 . 1.395(11) ?
    C6 H6A . 0.9500 ?
    C7 C8 . 1.361(8) ?
    C7 H7A . 0.9500 ?
    C8 C9 . 1.415(7) ?
    C8 H8A . 0.9500 ?
    C9 C10 . 1.439(6) ?
    C10 C20 . 1.493(7) ?
    C11 C20 . 1.385(6) ?
    C11 C12 . 1.401(7) ?
    C12 C13 . 1.350(7) ?
    C12 H12A . 0.9500 ?
    C13 C14 . 1.411(7) ?
    C13 H13A . 0.9500 ?
    C14 C15 . 1.415(7) ?
    C14 C19 . 1.426(8) ?
    C15 C16 . 1.366(9) ?
    C15 H15A . 0.9500 ?
    C16 C17 . 1.408(10) ?
    C16 H16A . 0.9500 ?
    C17 C18 . 1.354(8) ?
    C17 H17A . 0.9500 ?
    C18 C19 . 1.422(7) ?
    C18 H18A . 0.9500 ?
    C19 C20 . 1.429(6) ?
    C21 C30 . 1.375(6) ?
    C21 C22 . 1.405(6) ?
    C22 C23 . 1.366(6) ?
    C22 H22A . 0.9500 ?
    C23 C24 . 1.426(7) ?
    C23 H23A . 0.9500 ?
    C24 C25 . 1.413(6) ?
    C24 C29 . 1.422(6) ?
    C25 C26 . 1.359(7) ?
    C25 H25A . 0.9500 ?
    C26 C27 . 1.401(8) ?
    C26 H26A . 0.9500 ?
    C27 C28 . 1.369(6) ?
    C27 H27A . 0.9500 ?
    C28 C29 . 1.420(6) ?
    C28 H28A . 0.9500 ?
    C29 C30 . 1.439(6) ?
    C30 C40 . 1.489(6) ?
    C31 C40 . 1.383(6) ?
    C31 C32 . 1.404(6) ?
    C32 C33 . 1.358(7) ?
    C32 H32A . 0.9500 ?
    C33 C34 . 1.419(6) ?
    C33 H33A . 0.9500 ?
    C34 C35 . 1.420(7) ?
    C34 C39 . 1.423(6) ?
    C35 C36 . 1.359(7) ?
    C35 H35A . 0.9500 ?
    C36 C37 . 1.409(7) ?
    C36 H36A . 0.9500 ?
    C37 C38 . 1.370(7) ?
    C37 H37A . 0.9500 ?
    C38 C39 . 1.411(6) ?
    C38 H38A . 0.9500 ?
    C39 C40 . 1.434(6) ?
    C41 C42 . 1.532(6) ?
    C41 H41A . 0.9900 ?
    C41 H41B . 0.9900 ?
    C42 H42A . 0.9900 ?
    C42 H42B . 0.9900 ?
    Cl2 C1S . 1.656(15) ?
    Cl3 C1S . 1.859(11) ?
    C1S H1SA . 0.9900 ?
    C1S H1SB . 0.9900 ?
    Cl4 C2S . 1.644(18) ?
    Cl5 C2S . 1.852(15) ?
    C2S H2SB . 0.9900 ?
    C2S H2SA . 0.9900 ?
loop_
    _geom_angle_atom_site_label_1
    _geom_angle_atom_site_label_2
    _geom_angle_atom_site_label_3
    _geom_angle_site_symmetry_1
    _geom_angle_site_symmetry_3
    _geom_angle
    _geom_angle_publ_flag
    P2 Fe1 P2 . 7_556 108.49(7) y
    P2 Fe1 P1 . 7_556 93.40(4) y
    P2 Fe1 P1 7_556 7_556 85.30(4) ?
    P2 Fe1 P1 . . 85.30(4) y
    P2 Fe1 P1 7_556 . 93.40(4) ?
    P1 Fe1 P1 7_556 . 177.78(7) y
    P2 Fe1 Cl1 . 7_556 81.43(4) y
    P2 Fe1 Cl1 7_556 7_556 170.01(5) ?
    P1 Fe1 Cl1 7_556 7_556 93.07(4) ?
    P1 Fe1 Cl1 . 7_556 88.52(4) y
    P2 Fe1 Cl1 . . 170.02(5) y
    P2 Fe1 Cl1 7_556 . 81.43(4) ?
    P1 Fe1 Cl1 7_556 . 88.51(4) ?
    P1 Fe1 Cl1 . . 93.07(4) y
    Cl1 Fe1 Cl1 7_556 . 88.69(6) y
    O2 P1 O1 . . 100.60(15) ?
    O2 P1 C41 . . 104.87(18) ?
    O1 P1 C41 . . 98.46(19) ?
    O2 P1 Fe1 . . 118.67(11) ?
    O1 P1 Fe1 . . 120.18(12) ?
    C41 P1 Fe1 . . 111.26(15) ?
    O3 P2 O4 . . 100.52(14) ?
    O3 P2 C42 . . 104.53(17) ?
    O4 P2 C42 . . 98.48(18) ?
    O3 P2 Fe1 . . 117.25(11) ?
    O4 P2 Fe1 . . 122.98(11) ?
    C42 P2 Fe1 . . 110.23(14) ?
    C11 O1 P1 . . 120.1(2) ?
    C1 O2 P1 . . 117.1(2) ?
    C21 O3 P2 . . 118.2(2) ?
    C31 O4 P2 . . 121.4(3) ?
    C10 C1 C2 . . 124.1(4) ?
    C10 C1 O2 . . 119.6(4) ?
    C2 C1 O2 . . 116.2(4) ?
    C3 C2 C1 . . 119.4(4) ?
    C3 C2 H2A . . 120.3 ?
    C1 C2 H2A . . 120.3 ?
    C2 C3 C4 . . 119.7(5) ?
    C2 C3 H3A . . 120.1 ?
    C4 C3 H3A . . 120.1 ?
    C3 C4 C9 . . 120.8(4) ?
    C3 C4 C5 . . 119.8(5) ?
    C9 C4 C5 . . 119.4(5) ?
    C6 C5 C4 . . 120.3(7) ?
    C6 C5 H5A . . 119.8 ?
    C4 C5 H5A . . 119.8 ?
    C5 C6 C7 . . 120.2(6) ?
    C5 C6 H6A . . 119.9 ?
    C7 C6 H6A . . 119.9 ?
    C8 C7 C6 . . 121.3(6) ?
    C8 C7 H7A . . 119.3 ?
    C6 C7 H7A . . 119.3 ?
    C7 C8 C9 . . 120.6(5) ?
    C7 C8 H8A . . 119.7 ?
    C9 C8 H8A . . 119.7 ?
    C8 C9 C4 . . 118.0(4) ?
    C8 C9 C10 . . 122.9(5) ?
    C4 C9 C10 . . 119.0(4) ?
    C1 C10 C9 . . 116.8(4) ?
    C1 C10 C20 . . 119.4(4) ?
    C9 C10 C20 . . 123.7(4) ?
    C20 C11 O1 . . 119.0(4) ?
    C20 C11 C12 . . 123.4(4) ?
    O1 C11 C12 . . 117.4(4) ?
    C13 C12 C11 . . 119.5(5) ?
    C13 C12 H12A . . 120.2 ?
    C11 C12 H12A . . 120.2 ?
    C12 C13 C14 . . 120.6(5) ?
    C12 C13 H13A . . 119.7 ?
    C14 C13 H13A . . 119.7 ?
    C13 C14 C15 . . 121.1(5) ?
    C13 C14 C19 . . 119.7(4) ?
    C15 C14 C19 . . 119.1(5) ?
    C16 C15 C14 . . 120.9(6) ?
    C16 C15 H15A . . 119.5 ?
    C14 C15 H15A . . 119.5 ?
    C15 C16 C17 . . 119.9(5) ?
    C15 C16 H16A . . 120.0 ?
    C17 C16 H16A . . 120.0 ?
    C18 C17 C16 . . 120.7(5) ?
    C18 C17 H17A . . 119.7 ?
    C16 C17 H17A . . 119.7 ?
    C17 C18 C19 . . 121.3(6) ?
    C17 C18 H18A . . 119.3 ?
    C19 C18 H18A . . 119.3 ?
    C18 C19 C14 . . 117.9(5) ?
    C18 C19 C20 . . 122.7(5) ?
    C14 C19 C20 . . 119.4(4) ?
    C11 C20 C19 . . 117.0(4) ?
    C11 C20 C10 . . 118.9(4) ?
    C19 C20 C10 . . 124.0(4) ?
    C30 C21 O3 . . 120.0(3) ?
    C30 C21 C22 . . 124.0(4) ?
    O3 C21 C22 . . 115.9(4) ?
    C23 C22 C21 . . 119.0(4) ?
    C23 C22 H22A . . 120.5 ?
    C21 C22 H22A . . 120.5 ?
    C22 C23 C24 . . 120.5(4) ?
    C22 C23 H23A . . 119.8 ?
    C24 C23 H23A . . 119.8 ?
    C25 C24 C29 . . 119.6(4) ?
    C25 C24 C23 . . 120.8(4) ?
    C29 C24 C23 . . 119.6(4) ?
    C26 C25 C24 . . 120.7(4) ?
    C26 C25 H25A . . 119.6 ?
    C24 C25 H25A . . 119.6 ?
    C25 C26 C27 . . 120.2(4) ?
    C25 C26 H26A . . 119.9 ?
    C27 C26 H26A . . 119.9 ?
    C28 C27 C26 . . 120.8(4) ?
    C28 C27 H27A . . 119.6 ?
    C26 C27 H27A . . 119.6 ?
    C27 C28 C29 . . 120.6(4) ?
    C27 C28 H28A . . 119.7 ?
    C29 C28 H28A . . 119.7 ?
    C28 C29 C24 . . 118.0(4) ?
    C28 C29 C30 . . 122.4(4) ?
    C24 C29 C30 . . 119.6(4) ?
    C21 C30 C29 . . 117.2(4) ?
    C21 C30 C40 . . 119.9(4) ?
    C29 C30 C40 . . 122.9(4) ?
    C40 C31 O4 . . 120.1(4) ?
    C40 C31 C32 . . 122.6(4) ?
    O4 C31 C32 . . 117.2(3) ?
    C33 C32 C31 . . 120.0(4) ?
    C33 C32 H32A . . 120.0 ?
    C31 C32 H32A . . 120.0 ?
    C32 C33 C34 . . 120.6(4) ?
    C32 C33 H33A . . 119.7 ?
    C34 C33 H33A . . 119.7 ?
    C33 C34 C35 . . 121.1(4) ?
    C33 C34 C39 . . 119.2(4) ?
    C35 C34 C39 . . 119.6(4) ?
    C36 C35 C34 . . 121.5(4) ?
    C36 C35 H35A . . 119.3 ?
    C34 C35 H35A . . 119.3 ?
    C35 C36 C37 . . 118.6(5) ?
    C35 C36 H36A . . 120.7 ?
    C37 C36 H36A . . 120.7 ?
    C38 C37 C36 . . 121.8(4) ?
    C38 C37 H37A . . 119.1 ?
    C36 C37 H37A . . 119.1 ?
    C37 C38 C39 . . 120.8(4) ?
    C37 C38 H38A . . 119.6 ?
    C39 C38 H38A . . 119.6 ?
    C38 C39 C34 . . 117.7(4) ?
    C38 C39 C40 . . 122.6(4) ?
    C34 C39 C40 . . 119.7(4) ?
    C31 C40 C39 . . 117.6(4) ?
    C31 C40 C30 . . 119.8(4) ?
    C39 C40 C30 . . 122.6(3) ?
    C42 C41 P1 . . 107.9(3) ?
    C42 C41 H41A . . 110.1 ?
    P1 C41 H41A . . 110.1 ?
    C42 C41 H41B . . 110.1 ?
    P1 C41 H41B . . 110.1 ?
    H41A C41 H41B . . 108.4 ?
    C41 C42 P2 . . 108.2(3) ?
    C41 C42 H42A . . 110.1 ?
    P2 C42 H42A . . 110.1 ?
    C41 C42 H42B . . 110.1 ?
    P2 C42 H42B . . 110.1 ?
    H42A C42 H42B . . 108.4 ?
    Cl2 C1S Cl3 . . 105.6(8) ?
    Cl2 C1S H1SA . . 110.6 ?
    Cl3 C1S H1SA . . 110.6 ?
    Cl2 C1S H1SB . . 110.6 ?
    Cl3 C1S H1SB . . 110.6 ?
    H1SA C1S H1SB . . 108.7 ?
    Cl4 C2S Cl5 . . 112.5(14) ?
    Cl4 C2S H2SB . . 109.1 ?
    Cl5 C2S H2SB . . 109.1 ?
    Cl4 C2S H2SA . . 109.1 ?
    Cl5 C2S H2SA . . 109.1 ?
    H2SB C2S H2SA . . 107.8 ?
loop_
    _geom_torsion_atom_site_label_1
    _geom_torsion_atom_site_label_2
    _geom_torsion_atom_site_label_3
    _geom_torsion_atom_site_label_4
    _geom_torsion_site_symmetry_1
    _geom_torsion_site_symmetry_2
    _geom_torsion_site_symmetry_3
    _geom_torsion_site_symmetry_4
    _geom_torsion
    _geom_torsion_publ_flag
    O2 P1 O1 C11 . . . . -44.5(3) ?
    C41 P1 O1 C11 . . . . -151.5(3) ?
    Fe1 P1 O1 C11 . . . . 87.8(3) ?
    O1 P1 O2 C1 . . . . -49.0(3) ?
    C41 P1 O2 C1 . . . . 52.8(3) ?
    Fe1 P1 O2 C1 . . . . 177.7(3) ?
    O4 P2 O3 C21 . . . . -50.9(3) ?
    C42 P2 O3 C21 . . . . 50.8(3) ?
    Fe1 P2 O3 C21 . . . . 173.2(2) ?
    O3 P2 O4 C31 . . . . -40.3(3) ?
    C42 P2 O4 C31 . . . . -146.9(3) ?
    Fe1 P2 O4 C31 . . . . 92.2(3) ?
    P1 O2 C1 C10 . . . . 76.8(4) ?
    P1 O2 C1 C2 . . . . -105.8(4) ?
    C10 C1 C2 C3 . . . . -3.0(7) ?
    O2 C1 C2 C3 . . . . 179.7(4) ?
    C1 C2 C3 C4 . . . . -1.0(7) ?
    C2 C3 C4 C9 . . . . 2.3(8) ?
    C2 C3 C4 C5 . . . . -176.3(6) ?
    C3 C4 C5 C6 . . . . 179.5(8) ?
    C9 C4 C5 C6 . . . . 0.9(12) ?
    C4 C5 C6 C7 . . . . -0.8(16) ?
    C5 C6 C7 C8 . . . . -1.3(16) ?
    C6 C7 C8 C9 . . . . 3.4(13) ?
    C7 C8 C9 C4 . . . . -3.2(9) ?
    C7 C8 C9 C10 . . . . 179.3(6) ?
    C3 C4 C9 C8 . . . . -177.6(5) ?
    C5 C4 C9 C8 . . . . 1.0(8) ?
    C3 C4 C9 C10 . . . . 0.0(7) ?
    C5 C4 C9 C10 . . . . 178.7(6) ?
    C2 C1 C10 C9 . . . . 5.3(6) ?
    O2 C1 C10 C9 . . . . -177.5(4) ?
    C2 C1 C10 C20 . . . . -176.8(4) ?
    O2 C1 C10 C20 . . . . 0.4(6) ?
    C8 C9 C10 C1 . . . . 173.8(5) ?
    C4 C9 C10 C1 . . . . -3.6(6) ?
    C8 C9 C10 C20 . . . . -4.0(7) ?
    C4 C9 C10 C20 . . . . 178.5(4) ?
    P1 O1 C11 C20 . . . . 76.4(4) ?
    P1 O1 C11 C12 . . . . -108.5(4) ?
    C20 C11 C12 C13 . . . . 0.7(7) ?
    O1 C11 C12 C13 . . . . -174.1(4) ?
    C11 C12 C13 C14 . . . . -3.9(7) ?
    C12 C13 C14 C15 . . . . -177.8(5) ?
    C12 C13 C14 C19 . . . . 2.7(7) ?
    C13 C14 C15 C16 . . . . 179.1(5) ?
    C19 C14 C15 C16 . . . . -1.4(7) ?
    C14 C15 C16 C17 . . . . -1.6(8) ?
    C15 C16 C17 C18 . . . . 2.1(8) ?
    C16 C17 C18 C19 . . . . 0.4(8) ?
    C17 C18 C19 C14 . . . . -3.3(7) ?
    C17 C18 C19 C20 . . . . 178.4(5) ?
    C13 C14 C19 C18 . . . . -176.7(4) ?
    C15 C14 C19 C18 . . . . 3.8(6) ?
    C13 C14 C19 C20 . . . . 1.6(7) ?
    C15 C14 C19 C20 . . . . -177.9(4) ?
    O1 C11 C20 C19 . . . . 178.3(4) ?
    C12 C11 C20 C19 . . . . 3.5(6) ?
    O1 C11 C20 C10 . . . . -1.3(6) ?
    C12 C11 C20 C10 . . . . -176.1(4) ?
    C18 C19 C20 C11 . . . . 173.7(4) ?
    C14 C19 C20 C11 . . . . -4.5(6) ?
    C18 C19 C20 C10 . . . . -6.7(7) ?
    C14 C19 C20 C10 . . . . 175.1(4) ?
    C1 C10 C20 C11 . . . . -50.5(6) ?
    C9 C10 C20 C11 . . . . 127.3(4) ?
    C1 C10 C20 C19 . . . . 130.0(4) ?
    C9 C10 C20 C19 . . . . -52.3(6) ?
    P2 O3 C21 C30 . . . . 76.9(4) ?
    P2 O3 C21 C22 . . . . -105.7(4) ?
    C30 C21 C22 C23 . . . . -1.0(7) ?
    O3 C21 C22 C23 . . . . -178.3(4) ?
    C21 C22 C23 C24 . . . . -2.1(6) ?
    C22 C23 C24 C25 . . . . -177.0(4) ?
    C22 C23 C24 C29 . . . . 1.5(6) ?
    C29 C24 C25 C26 . . . . -0.8(7) ?
    C23 C24 C25 C26 . . . . 177.7(4) ?
    C24 C25 C26 C27 . . . . -1.5(8) ?
    C25 C26 C27 C28 . . . . 2.0(8) ?
    C26 C27 C28 C29 . . . . -0.1(8) ?
    C27 C28 C29 C24 . . . . -2.1(7) ?
    C27 C28 C29 C30 . . . . 179.9(4) ?
    C25 C24 C29 C28 . . . . 2.6(6) ?
    C23 C24 C29 C28 . . . . -176.0(4) ?
    C25 C24 C29 C30 . . . . -179.3(4) ?
    C23 C24 C29 C30 . . . . 2.1(6) ?
    O3 C21 C30 C29 . . . . -178.2(4) ?
    C22 C21 C30 C29 . . . . 4.6(6) ?
    O3 C21 C30 C40 . . . . 0.7(6) ?
    C22 C21 C30 C40 . . . . -176.4(4) ?
    C28 C29 C30 C21 . . . . 173.0(4) ?
    C24 C29 C30 C21 . . . . -5.0(6) ?
    C28 C29 C30 C40 . . . . -5.9(7) ?
    C24 C29 C30 C40 . . . . 176.1(4) ?
    P2 O4 C31 C40 . . . . 72.6(5) ?
    P2 O4 C31 C32 . . . . -112.1(4) ?
    C40 C31 C32 C33 . . . . 0.2(7) ?
    O4 C31 C32 C33 . . . . -174.9(4) ?
    C31 C32 C33 C34 . . . . -3.9(7) ?
    C32 C33 C34 C35 . . . . -175.4(5) ?
    C32 C33 C34 C39 . . . . 2.1(7) ?
    C33 C34 C35 C36 . . . . 175.5(5) ?
    C39 C34 C35 C36 . . . . -1.9(8) ?
    C34 C35 C36 C37 . . . . 0.1(9) ?
    C35 C36 C37 C38 . . . . 0.4(9) ?
    C36 C37 C38 C39 . . . . 1.0(9) ?
    C37 C38 C39 C34 . . . . -2.8(7) ?
    C37 C38 C39 C40 . . . . 179.8(5) ?
    C33 C34 C39 C38 . . . . -174.3(4) ?
    C35 C34 C39 C38 . . . . 3.2(7) ?
    C33 C34 C39 C40 . . . . 3.3(7) ?
    C35 C34 C39 C40 . . . . -179.2(4) ?
    O4 C31 C40 C39 . . . . -179.9(4) ?
    C32 C31 C40 C39 . . . . 5.1(6) ?
    O4 C31 C40 C30 . . . . -1.4(6) ?
    C32 C31 C40 C30 . . . . -176.4(4) ?
    C38 C39 C40 C31 . . . . 170.8(4) ?
    C34 C39 C40 C31 . . . . -6.7(6) ?
    C38 C39 C40 C30 . . . . -7.8(7) ?
    C34 C39 C40 C30 . . . . 174.8(4) ?
    C21 C30 C40 C31 . . . . -49.4(6) ?
    C29 C30 C40 C31 . . . . 129.5(4) ?
    C21 C30 C40 C39 . . . . 129.1(4) ?
    C29 C30 C40 C39 . . . . -51.9(6) ?
    O2 P1 C41 C42 . . . . 159.7(3) ?
    O1 P1 C41 C42 . . . . -96.9(3) ?
    Fe1 P1 C41 C42 . . . . 30.2(3) ?
    P1 C41 C42 P2 . . . . -43.1(4) ?
    O3 P2 C42 C41 . . . . 167.6(3) ?
    O4 P2 C42 C41 . . . . -89.1(3) ?
    Fe1 P2 C42 C41 . . . . 40.8(3) ?
loop_
    _geom_hbond_atom_site_label_D
    _geom_hbond_atom_site_label_H
    _geom_hbond_atom_site_label_A
    _geom_hbond_site_symmetry_A
    _geom_hbond_distance_DH
    _geom_hbond_distance_HA
    _geom_hbond_distance_DA
    _geom_hbond_angle_DHA
    _geom_hbond_publ_flag
    C32 H32A O4 7_556 0.95 2.42 3.280(5) 150 yes
    C35 H35A O1 1_455 0.95 2.38 3.293(5) 162 yes
    C7 H7A Cg2 7_656 0.95 2.57 3.516(6) 178 yes
    C17 H17A Cg3 7_656 0.95 2.59 3.396(6) 143 yes
_shelx_space_group_comment
;
The symmetry employed for this shelxl refinement is uniquely defined
by the following loop, which should always be used as a source of
symmetry information in preference to the above space-group names.
They are only intended as comments.
;
_shelx_estimated_absorpt_T_min     0.670
_shelx_estimated_absorpt_T_max     0.909
_shelx_hkl_file
;
   0   1   0    2.60    0.90
   0  -1   0   -0.20    0.70
  -1   0   0    2.20    0.80
  -1   0   0    0.30    0.50
  -1   0   0    1.10    1.20
  -1  -1   0  980.80  130.29
  -1  -1   0  977.70  130.29
   1   1   0  955.50  130.09
  -2  -1   0  885.01  118.09
  -2  -1   0  876.61  117.99
  -1   2   0  873.61  117.89
  -2   0   0  733.43   97.19
  -2   0   0  718.53   96.79
   0  -2   0  714.53   96.89
   0   2   0  740.63   96.99
  -2   0   0  705.23   96.89
   1   2   0  898.91  118.39
  -2   1   0  918.01  118.49
  -2   1   0  876.31  118.39
  -1  -2   0  855.91  118.49
  -2   1   0  863.21  118.59
  -2  -2   0 7788.62 1040.10
  -2   2   0 7714.73 1040.00
  -2  -2   0 7793.72 1040.20
  -2   3   0 1516.65  206.08
  -3  -2   0 1546.65  206.38
  -3  -2   0 1543.45  206.18
  -3  -1   0  369.96   52.49
  -3  -1   0  407.86   53.29
  -1   3   0  403.76   52.89
  -3  -1   0  393.26   52.89
   0  -3   0    0.50    1.80
  -3   0   0   -2.70    1.20
   0   3   0    2.70    2.20
  -3   0   0   -0.10    3.00
  -3   0   0   -1.50    1.80
  -3   1   0  395.46   52.09
  -1  -3   0  363.66   52.09
   1   3   0  389.96   51.99
  -3   1   0  393.06   51.99
  -3   1   0  387.86   52.49
  -2  -3   0 1526.55  201.88
   2   3   0 1453.55  201.58
  -3   2   0 1536.35  201.78
  -2  -3   0 1499.35  201.98
  -3  -3   0 1934.61  249.28
  -3  -3   0 1846.02  249.28
  -3   3   0 1787.32  248.98
  -3   4   0 1425.86  191.98
  -4  -3   0 1429.56  192.28
  -4  -3   0 1428.36  192.08
  -4  -2   0   35.70    6.70
  -4  -2   0   46.40    7.80
  -2   4   0   38.70    6.70
  -4  -1   0    0.30    2.50
  -4  -1   0    1.80    1.00
  -4  -1   0    2.70    3.70
  -1   4   0    3.60    2.60
   0  -4   0 1767.72  251.87
  -4   0   0 1935.51  252.47
   0   4   0 1933.51  251.97
  -4   0   0 1874.81  251.97
  -4   0   0 1887.91  251.77
  -4   1   0    1.20    1.90
  -4   1   0    1.30    2.10
  -1  -4   0    1.10    2.10
  -4   1   0    3.00    3.40
   1   4   0   -1.00    2.10
  -2  -4   0   45.30    7.40
  -4   2   0   47.10    7.10
   2   4   0   40.90    6.70
  -3  -4   0 1449.55  193.88
  -3  -4   0 1448.46  193.98
  -4   3   0 1426.36  193.68
  -4  -4   0  229.78   30.00
  -4   4   0  187.98   29.30
  -4  -4   0  216.68   29.80
  -5  -4   0    4.20    4.40
  -4   5   0   -1.70    3.00
  -5  -4   0    0.00    3.80
  -5  -3   0   66.79   10.90
  -3   5   0   56.09   10.50
  -5  -3   0   85.19   12.30
  -5  -2   0  241.98   33.90
  -2   5   0  223.88   33.10
  -5  -2   0  252.57   33.30
  -5  -1   0   83.69   12.40
  -5  -1   0   83.89   13.50
  -1   5   0   86.99   12.40
   1  -5   0   77.79   11.90
  -5   0   0    0.20    1.60
  -5   0   0    2.20    4.20
  -5   0   0   -3.20    2.10
   0   5   0    0.50    2.80
   0  -5   0   -0.80    1.90
  -5   1   0   79.59   13.40
  -1  -5   0   76.79   12.40
  -5   1   0   94.19   12.30
   1   5   0   84.89   12.60
  -5   1   0   89.69   12.40
  -5   2   0  226.28   31.10
   2   5   0  225.58   31.00
  -2  -5   0  226.28   31.30
  -5   3   0   68.19   11.10
  -3  -5   0   66.29   11.70
  -3  -5   0   80.09   11.70
  -4  -5   0    1.90    3.80
  -5   4   0    2.50    3.20
  -4  -5   0    3.90    3.80
  -5  -5   0  631.64   86.39
  -5   5   0  639.64   85.99
  -5  -5   0  627.54   86.49
   6   5   0   77.39   14.50
  -5   6   0   78.99   14.00
  -5   6   0   78.89   13.70
  -6  -5   0   97.19   14.40
  -6  -5   0   89.59   15.20
  -6  -5   0  108.99   15.10
  -6  -5   0   94.69   14.40
   6   5   0   81.79   13.90
  -4   6   0  336.27   49.00
  -6  -4   0  349.57   49.30
  -6  -4   0  380.86   49.90
  -3   6   0  122.99   19.10
  -6  -3   0  129.19   19.30
  -6  -3   0  137.39   20.20
  -6  -2   0  184.68   27.00
  -6  -2   0  189.68   28.00
  -2   6   0  201.28   27.00
  -6  -1   0   17.90    4.20
  -1   6   0   10.10    4.00
  -6  -1   0   16.10    5.80
   0   6   0   38.70    6.70
  -6   0   0   35.80    7.60
  -6   0   0   29.60    5.90
  -6   1   0   17.60    3.90
   1   6   0   13.10    3.90
  -6   2   0  197.78   27.30
   2   6   0  191.58   27.30
  -2  -6   0  202.28   28.40
  -3  -6   0  132.79   19.30
  -6   3   0  123.09   18.30
  -6   4   0  336.47   49.10
  -4  -6   0  384.06   49.90
  -6   5   0   90.29   13.70
  -5  -6   0   87.29   14.30
  -5  -6   0   83.39   14.30
   5   6   0   80.39   14.00
   5   6   0   96.19   14.90
  -6   5   0   78.99   14.00
  -6   6   0  313.37   47.90
   6   6   0  334.17   47.40
   6   6   0  332.87   48.00
  -6  -6   0  351.26   47.70
  -6   6   0  343.17   47.50
  -6  -6   0  372.96   48.20
  -6   6   0  324.57   47.50
  -6   6   0  355.06   47.50
  -6   6   0  342.87   47.90
  -6   6   0  352.76   47.90
  -6   7   0   28.00    8.30
  -7  -6   0   50.69    9.20
   7   6   0   46.20    8.80
  -6   7   0   42.60    9.80
  -6   7   0   33.50    9.10
  -6   7   0   49.10    9.40
  -7  -6   0   35.80    9.40
  -6   7   0   46.30    9.20
   7   6   0   36.10    9.40
  -6   7   0   38.60    8.90
  -5   7   0  172.58   26.70
  -5   7   0  202.88   27.00
  -5   7   0  176.48   27.50
   7   5   0  193.08   26.80
   7   5   0  185.08   27.30
  -5   7   0  177.48   26.80
  -5   7   0  181.68   27.00
  -7  -5   0  192.28   27.30
  -5   7   0  180.98   27.20
  -7  -5   0  186.38   27.80
  -7  -5   0  186.28   26.90
  -7  -5   0  164.48   26.60
  -4   7   0   60.09   10.80
  -7  -4   0   61.29   11.00
  -4   7   0   56.99   11.20
  -7  -4   0   58.79   11.00
   7   4   0   64.99   11.20
  -4   7   0   60.09   11.70
   7   4   0   53.39   10.20
  -7  -4   0   67.39   12.30
  -4   7   0   61.79   10.70
  -4   7   0   49.70   11.00
  -7  -4   0   65.89   10.90
  -7  -3   0   39.60    8.00
  -7  -3   0   37.00    9.10
  -3   7   0   42.30    8.30
  -7  -2   0   70.59   11.40
  -7  -2   0   67.29   12.40
  -2   7   0   68.39   11.40
  -7  -1   0    2.50    5.20
  -7  -1   0    4.30    3.20
  -1   7   0   10.00    3.80
  -7   0   0    1.90    4.40
   0   7   0    0.10    3.40
   1   7   0    8.00    3.70
  -2  -7   0   85.29   14.40
  -3  -7   0   31.40    7.80
   4   7   0   43.50    9.90
   7  -4   0   47.60    8.90
  -7   4   0   40.80    9.30
  -7   4   0   57.29   10.40
  -4  -7   0   54.59   10.30
  -7   4   0   62.59    9.20
   4   7   0   56.79    9.80
  -7   4   0   47.10    9.20
  -4  -7   0   58.79    9.90
  -7   5   0  174.88   25.70
  -7   5   0  178.18   25.50
  -7   5   0  199.08   25.50
  -7   5   0  170.48   25.60
   5   7   0  174.48   26.10
  -5  -7   0  167.98   25.50
  -5  -7   0  187.18   26.20
  -7   5   0  198.08   26.00
   7  -5   0  155.08   24.80
   5   7   0  174.48   25.60
  -7   5   0  166.58   25.40
  -7   6   0   56.09   10.00
  -7   6   0   25.30    8.30
  -6  -7   0   37.70    9.20
  -7   6   0   32.30    8.60
  -7   6   0   34.80    8.20
  -6  -7   0   49.50    9.00
   6   7   0   37.80    9.60
  -7   6   0   37.20    8.80
  -7   6   0   47.40    9.40
  -6  -7   0   49.40    8.20
   6   7   0   44.40    8.70
  -7  -7   0   26.90    7.50
   7   7   0   32.80    7.50
  -7  -7   0   31.40    6.80
  -7   7   0   22.00    7.60
  -7   7   0   20.20    7.00
  -7   7   0   30.10    8.40
  -7   7   0   32.50    8.00
  -7   7   0   22.90    7.30
   7   7   0   28.10    8.80
   8   7   0   31.20    9.80
  -8  -7   0   34.70    8.50
  -7   8   0   28.50    7.80
  -8  -7   0   22.90    6.70
  -7   8   0   21.80    8.00
   8   7   0   29.00    7.40
  -7   8   0   29.90    8.60
  -7   8   0   25.60    7.80
  -7   8   0   34.00    8.50
   8   6   0   56.49   13.30
  -6   8   0   83.89   13.10
  -6   8   0   71.49   13.60
  -8  -6   0   60.39   12.30
  -6   8   0   82.69   13.10
  -6   8   0   59.29   12.90
  -6   8   0   72.19   13.20
   8   6   0   68.89   12.30
  -8  -5   0   13.00    5.90
  -5   8   0    5.40    5.30
  -8  -5   0   16.70    6.30
  -5   8   0   12.10    5.90
   8   5   0    9.60    6.00
  -8  -5   0   13.00    6.10
  -5   8   0   12.40    5.70
  -5   8   0   17.50    7.00
  -5   8   0   11.40    6.40
   8   5   0    4.60    5.00
  -4   8   0   34.50    8.20
  -8  -4   0   32.80    7.50
  -8  -4   0   42.20    7.60
  -4   8   0   25.60    7.60
  -4   8   0   28.90    8.70
   8   4   0   32.60    7.30
   8   4   0   28.60    7.60
  -4   8   0   29.30    8.40
  -8  -4   0   24.30    7.10
   8   4   0   39.60    7.60
  -8  -4   0   32.60    7.80
  -8  -4   0   34.60    8.90
  -4   8   0   24.40    7.40
   8   3   0  112.59   17.70
  -8  -3   0  116.99   17.70
  -8  -3   0  122.79   18.30
  -8  -3   0  111.39   18.00
  -3   8   0  119.79   18.70
  -3   8   0  126.79   18.50
   8   3   0  117.09   18.50
   8   3   0  114.49   17.60
  -3   8   0  132.59   18.50
  -3   8   0   94.99   18.40
  -3   8   0  123.69   19.30
  -8  -3   0  113.19   17.70
  -8  -3   0   97.59   18.70
  -2   8   0    0.00    5.50
  -8  -2   0    2.40    3.90
  -2   8   0    3.30    4.20
  -8  -2   0   13.20    4.60
  -2   8   0   -0.70    4.30
  -8  -2   0    3.50    5.20
  -2   8   0    1.30    4.70
   8   2   0    0.30    3.40
  -8  -2   0    0.20    4.10
  -2   8   0    9.30    5.90
  -8  -2   0    5.90    4.50
   8   2   0    4.50    3.70
   8   2   0    9.50    5.00
  -8  -1   0   15.50    6.00
   8   1   0   26.50    6.40
  -1   8   0   26.60    6.70
   8   1   0   20.50    6.20
   8   1   0   23.50    5.80
  -1   8   0   24.40    6.00
  -1   8   0   35.00    8.10
  -1   8   0   24.20    7.60
  -8  -1   0   25.00    6.10
   0   8   0   38.90    9.50
   8   0   0   40.00    8.00
   8   0   0   34.20    8.30
  -8   0   0   44.00    8.20
   8   0   0   43.30    7.90
  -8   0   0   34.60    8.20
   0   8   0   45.40    8.20
   0   8   0   40.20    9.50
  -8   1   0   27.40    6.90
   1   8   0   33.80    8.90
  -1  -8   0   29.70    7.70
  -8   1   0   31.20    7.10
   8  -1   0   26.10    6.70
   8  -1   0   26.20    6.20
  -8   1   0   26.70    7.10
   1   8   0   26.30    6.20
   1   8   0   22.00    7.30
   8  -1   0   29.80    7.20
  -8   2   0    8.20    4.80
   8  -2   0    5.30    3.50
  -8   2   0    0.30    4.30
   2   8   0   -0.20    4.20
   8  -2   0   12.00    4.80
  -8   2   0   10.20    4.50
  -2  -8   0    1.90    5.30
   2   8   0    8.20    5.70
   2   8   0    4.80    5.30
  -3  -8   0  129.89   18.30
  -8   3   0  110.09   16.90
  -8   3   0  104.39   17.00
   3   8   0   99.39   17.50
   8  -3   0   97.29   15.80
   3   8   0  114.29   18.00
  -3  -8   0  103.39   16.40
   3   8   0  102.99   16.70
  -8   3   0   99.49   16.20
   4   8   0   43.00    7.90
  -8   4   0   36.40    8.00
   8  -4   0   26.20    6.30
  -4  -8   0   32.80    8.30
  -8   4   0   32.40    7.40
  -4  -8   0   32.80    7.30
  -8   4   0   29.50    7.70
   4   8   0   24.30    7.90
  -8   5   0   12.60    5.30
   5   8   0    8.90    6.20
   8  -5   0    7.20    4.90
  -8   5   0    9.30    5.80
  -8   5   0    8.80    5.10
   5   8   0   13.10    5.70
  -5  -8   0   11.30    5.40
   6   8   0   61.19   13.50
  -8   6   0   55.39   11.90
  -8   6   0   71.39   13.10
  -8   6   0   83.69   12.90
  -8   6   0   78.39   13.20
  -6  -8   0   71.69   13.20
   6   8   0   72.19   12.60
   7   8   0   29.40    9.00
  -7  -8   0   18.10    6.00
  -7  -8   0   24.80    7.70
  -8   7   0   17.50    7.30
  -8   7   0   29.20    7.50
  -8   7   0   25.10    7.00
  -8   7   0   29.50    7.60
  -8   8   0    4.30    6.20
  -8  -8   0   11.80    5.00
  -8  -8   0    9.90    6.20
  -8   8   0    2.00    5.10
  -8   8   0    7.80    5.30
  -8   8   0    2.60    5.30
   8   8   0   11.50    7.80
  -8   9   0   25.00    7.30
  -8   9   0   30.70    7.70
   9   8   0   40.70    9.70
  -9  -8   0   24.30    6.80
  -9  -8   0   38.50    8.60
  -8   9   0   23.30    7.30
  -8   9   0   40.70    8.60
  -9  -7   0   50.29    8.60
  -7   9   0   44.80    9.80
  -7   9   0   32.50    8.40
  -7   9   0   31.00    8.40
  -7   9   0   23.20    7.90
   9   7   0   54.29   11.40
  -9  -7   0   47.40    9.90
  -6   9   0   18.70    7.60
   9   6   0   10.10    7.80
  -6   9   0   11.90    6.40
  -6   9   0   11.30    6.00
  -6   9   0   15.30    6.90
   9   6   0   10.50    5.70
  -9  -6   0    2.70    5.40
   9   5   0   49.40    9.30
  -5   9   0   43.50   10.40
  -9  -5   0   32.30    8.50
  -5   9   0   36.60    9.20
  -5   9   0   34.10    9.50
  -9  -5   0   60.69   10.50
   9   5   0   47.70   11.00
  -5   9   0   42.30   10.30
  -4   9   0   20.50    7.90
   9   4   0   27.60    7.00
   9   4   0   18.00    6.50
  -9  -4   0   22.40    6.80
  -4   9   0   18.20    7.50
  -4   9   0   16.30    6.60
  -4   9   0   24.60    7.10
  -9  -4   0   24.10    6.70
  -9  -4   0   24.70    7.10
   9   4   0   23.50    7.60
  -9  -4   0   20.50    6.60
  -3   9   0    2.50    4.90
  -9  -3   0    1.20    4.80
  -9  -3   0    1.70    4.30
   9   3   0    0.10    4.20
   9   3   0    2.40    4.20
  -3   9   0    7.80    6.20
   9   3   0    5.50    5.50
  -9  -3   0   -2.10    4.30
  -9  -3   0   -7.50    4.60
  -3   9   0    1.30    5.10
  -3   9   0   -6.50    5.40
  -2   9   0   55.19   10.60
  -9  -2   0   44.80    9.50
  -2   9   0   57.99   11.60
   9   2   0   39.10    8.90
  -9  -2   0   57.99    9.70
  -9  -2   0   51.49    9.50
   9   2   0   43.50    9.80
  -9  -2   0   34.10    8.80
  -2   9   0   49.30   10.70
   9   2   0   52.89    9.40
  -2   9   0   39.80    9.10
  -2   9   0   48.40    9.40
  -9  -1   0  146.19   19.80
   9   1   0  113.39   19.10
  -1   9   0  101.39   19.70
   9   1   0  122.29   18.30
  -9  -1   0  122.79   19.10
  -9  -1   0  107.39   18.60
  -1   9   0  136.99   20.70
  -1   9   0  123.49   19.00
  -9  -1   0  126.59   20.40
  -1   9   0  142.79   20.20
  -1   9   0  122.79   19.00
   9   1   0  114.09   18.20
  -9   0   0   -4.00    4.50
   9   0   0    0.40    3.40
   0   9   0    1.60    4.90
   0  -9   0    7.20    5.70
   0   9   0   -4.00    4.30
  -9   0   0   -4.40    4.20
  -9   0   0   -1.60    4.10
  -9   0   0   -7.10    3.60
   0   9   0   -5.90    4.90
   9   0   0    1.10    4.10
   9   0   0   -1.40    4.20
   0   9   0    1.70    5.50
   0   9   0   -4.30    3.70
   1   9   0  135.99   19.30
  -9   1   0  104.19   18.60
   1   9   0  131.89   20.50
   9  -1   0  113.79   18.00
  -9   1   0  127.09   19.10
  -1  -9   0  110.79   19.70
  -9   1   0  117.79   18.40
   9  -1   0  108.89   19.00
   9  -1   0  149.39   19.30
   1   9   0  126.09   20.00
   9  -2   0   42.30    8.50
   9  -2   0   56.69    9.60
  -2  -9   0   45.30   10.40
   9  -2   0   47.60   10.00
  -9   2   0   51.19    9.90
   2   9   0   38.10   10.10
   2   9   0   44.70   10.80
  -9   2   0   44.20    9.30
  -9   2   0   52.59    9.20
  -9   3   0    6.10    4.90
   3   9   0   -1.60    5.60
  -9   3   0    1.80    4.80
  -3  -9   0    5.30    4.40
   3   9   0    2.40    6.00
   9  -3   0   -4.20    4.70
   9  -3   0    0.80    3.60
  -9   3   0    0.20    4.20
   9  -3   0   -3.50    4.00
  -9   4   0   21.60    6.40
  -9   4   0   24.40    7.30
   4   9   0   24.30    7.80
  -9   4   0   13.70    6.90
   4   9   0   22.90    8.20
   9  -4   0   24.80    6.60
  -4  -9   0   27.50    6.80
  -9   5   0   51.89    9.90
  -5  -9   0   38.30    8.80
   5   9   0   35.70   10.00
  -9   5   0   42.10    9.30
   5   9   0   36.00   10.10
  -9   5   0   37.10    9.00
   9  -5   0   40.40    8.40
   6   9   0    4.40    6.00
  -9   6   0    9.30    5.40
   6   9   0   12.60    7.60
  -6  -9   0    8.70    6.00
  -9   6   0    6.30    5.70
  -9   6   0    8.40    6.20
   7   9   0   38.90    9.70
  -9   7   0   32.30    8.90
   7   9   0   56.49   11.70
  -7  -9   0   60.09   10.50
  -9   7   0   40.40    9.50
  -9   7   0   33.70    8.80
  -9   8   0   27.60    8.40
  -9   8   0   39.40    8.80
  -8  -9   0   39.20    9.10
   8   9   0   30.80    9.70
  -9   8   0   37.30    8.20
  -9  -9   0   51.99   11.20
  -9   9   0   56.69   11.30
   9   9   0   62.69   12.80
  -9   9   0   77.89   12.30
  -9   9   0   81.19   12.20
  -9  10   0    0.60    3.70
   9 -10   0   -0.10    3.80
  -9  10   0   -3.70    3.10
  10   9   0    6.60    5.70
 -10  -9   0    1.40    3.80
 -10  -8   0   11.90    5.10
  10   8   0   17.70    7.40
  -8  10   0   16.10    5.20
 -10  -8   0   17.60    5.60
  -8  10   0    4.70    4.80
  -8  10   0    6.60    4.70
  -7  10   0   37.30    8.90
  10   7   0   45.10   10.20
 -10  -7   0   43.70    8.60
 -10  -7   0   42.40    8.00
  -7  10   0   19.10    7.00
  -7  10   0   32.90    7.90
 -10  -6   0    5.50    5.80
  -6  10   0    0.30    5.90
 -10  -6   0    1.90    5.00
  -6  10   0    4.10    5.10
  -6  10   0   11.90    6.10
  10   6   0   -3.30    6.50
  -6  10   0   10.10    5.70
  -5  10   0   79.69   15.60
  10   5   0   81.99   15.80
 -10  -5   0   90.19   14.70
  -5  10   0   67.19   14.50
  -5  10   0   89.89   15.30
  -5  10   0  102.09   16.40
  10   4   0   33.30    7.90
  -4  10   0   28.20    9.00
 -10  -4   0   36.20    8.20
 -10  -4   0   38.60    8.20
  10   4   0   37.60    9.60
 -10  -4   0   29.20    7.80
  -4  10   0   22.50    7.90
  -4  10   0   36.90   10.00
  10   4   0   38.80    8.40
  -4  10   0   39.30    9.00
  10   3   0   10.50    6.50
  -3  10   0    8.80    7.00
 -10  -3   0    6.60    5.50
 -10  -3   0    6.60    5.10
  10   3   0   11.40    5.60
 -10  -3   0    8.40    5.30
 -10  -3   0    7.50    5.30
  -3  10   0    9.70    5.60
  10   3   0    7.60    5.20
  -3  10   0   15.70    7.60
  -3  10   0    6.60    5.90
 -10  -2   0   15.80    5.30
 -10  -2   0   11.30    5.60
  10   2   0   13.00    5.70
 -10  -2   0    4.20    5.70
 -10  -2   0   11.80    5.40
  -2  10   0   10.60    7.60
  -2  10   0   19.50    6.90
  10   2   0   16.70    7.10
  10   2   0   10.60    5.50
  -2  10   0   15.70    6.30
  -2  10   0   20.60    8.00
  -1  10   0   47.70    9.60
 -10  -1   0   31.80    8.30
  10   1   0   37.60    9.20
 -10  -1   0   33.30    8.40
  10   1   0   34.60    7.90
  -1  10   0   28.30    7.90
  -1  10   0   37.00   10.20
  -1  10   0   43.40   10.50
  10   1   0   36.60    8.30
   0  10   0   20.20    6.10
 -10   0   0    4.80    5.20
   0  10   0   27.20    8.40
  10   0   0   16.70    6.70
   0  10   0    7.00    7.40
   0  10   0   10.20    6.50
 -10   0   0   14.50    5.50
 -10   0   0    8.70    5.80
  10   0   0    3.90    4.60
 -10   0   0    2.70    4.80
  10   0   0   15.20    5.20
  10  -1   0   32.90    7.10
  10  -1   0   36.30    8.90
  10  -1   0   27.40    7.30
 -10   1   0   36.90    8.50
   1  10   0   28.90    9.40
 -10   1   0   25.80    7.80
   1  10   0   31.50    8.00
 -10   1   0   27.60    8.10
 -10   1   0   36.10    7.70
   1  10   0   35.50   10.00
  10  -2   0   11.80    5.70
 -10   2   0   16.20    6.60
  10  -2   0   16.20    6.70
   2  10   0   17.90    8.00
  10  -2   0   11.10    4.80
 -10   2   0   16.80    6.50
   2  10   0   12.90    7.20
 -10   2   0   13.40    5.60
 -10   3   0   10.90    5.50
   3  10   0    7.10    6.30
 -10   3   0   -0.20    5.40
  10  -3   0    2.40    6.00
  10  -3   0   16.80    5.60
 -10   3   0    9.10    5.30
   3  10   0   12.30    7.30
   4  10   0   34.90    9.90
 -10   4   0   30.70    8.40
   4  10   0   40.60    9.90
 -10   4   0   24.40    7.30
  -4 -10   0   35.50    8.10
  10  -4   0   24.80    8.70
  10  -4   0   34.80    7.40
 -10   4   0   38.90    8.90
  10  -5   0   97.19   16.30
   5  10   0   65.99   15.40
 -10   5   0   79.99   15.40
  -5 -10   0   90.99   15.10
 -10   5   0   99.69   15.90
   5  10   0   78.29   16.30
 -10   5   0  115.19   15.90
  10  -5   0   93.09   14.60
   6  10   0    5.20    6.10
 -10   6   0    6.10    5.30
 -10   6   0    3.80    5.40
  -6 -10   0    6.90    5.20
   6  10   0    4.90    6.90
 -10   6   0    4.40    5.60
  10  -6   0    0.60    5.80
 -10   7   0   47.80    9.30
 -10   7   0   55.19    9.40
 -10   7   0   35.60    8.70
   7  10   0   25.50    9.90
  -7 -10   0   40.70    9.00
   7  10   0   49.40   10.00
  10  -7   0   51.89   10.20
 -10   8   0    9.50    5.30
   8  10   0   18.20    7.50
  -8 -10   0    8.50    5.50
  10  -8   0   31.90    7.10
 -10   8   0   16.80    5.20
 -10   8   0   11.20    5.90
 -10   9   0    3.00    4.20
  -9 -10   0   -3.50    3.70
 -10   9   0   -7.00    3.10
  10  -9   0    0.20    3.90
   9  10   0   -8.90    4.80
 -10   9   0   -1.20    3.10
 -10  10   0   20.70    5.00
  10  10   0   21.40    6.20
 -10  10   0   14.90    4.50
 -10 -10   0   24.30    5.20
  -9  11   0   24.40    5.70
 -11  -9   0   27.30    5.50
  -9  11   0   28.80    5.80
  11   9   0   32.20    7.00
  11   8   0    5.10    5.30
 -11  -8   0    3.30    4.00
 -11  -8   0    0.30    3.50
  -8  11   0    3.20    4.00
  -8  11   0    5.10    3.50
 -11  -7   0    8.10    4.70
  -7  11   0    8.50    4.90
  -7  11   0   -1.20    3.30
  11   7   0    6.00    6.10
  -7  11   0    5.40    5.20
 -11  -7   0    4.00    4.40
 -11  -6   0   12.40    5.80
  -6  11   0   10.80    5.50
  -6  11   0   14.90    6.10
 -11  -6   0   12.00    5.90
  11   6   0   17.50    7.60
  -6  11   0   12.70    6.00
  -5  11   0   39.20    9.20
  -5  11   0   43.00    9.60
  -5  11   0   32.10    9.20
  11   5   0   48.00   10.90
  -5  11   0   39.70   10.00
 -11  -5   0   47.50    9.20
 -11  -5   0   48.90    9.00
  -4  11   0   24.80    8.90
  -4  11   0   33.40    8.20
 -11  -4   0   30.30    6.90
 -11  -4   0   27.20    6.60
  -4  11   0   26.30    8.10
  11   4   0   31.90    9.20
  11   4   0   17.80    6.30
 -11  -4   0   25.40    6.80
  -4  11   0   19.70    7.40
  -3  11   0   90.59   16.50
  11   3   0   65.09   14.20
 -11  -3   0   83.89   14.80
  -3  11   0   91.09   16.10
 -11  -3   0  112.99   15.40
  -3  11   0   94.69   16.90
  11   3   0  120.59   17.50
  -3  11   0  101.59   15.70
 -11  -3   0   73.79   14.60
  11   2   0    9.60    6.80
  11   2   0    3.60    4.80
 -11  -2   0    2.30    6.90
  -2  11   0    5.60    7.20
 -11  -2   0   -2.10    5.00
  -2  11   0   -0.40    4.70
  -2  11   0    6.30    6.00
 -11  -2   0    1.60    4.60
  -2  11   0    2.20    6.50
 -11  -1   0    1.60    4.30
  -1  11   0    4.50    5.60
  11   1   0   -0.40    4.60
  -1  11   0   -0.40    7.10
 -11  -1   0   -2.30    4.90
  -1  11   0    3.10    6.30
  -1  11   0    5.90    5.20
  11   1   0    8.60    6.40
  11   0   0   -3.20    4.20
 -11   0   0   -0.30    5.20
   0  11   0   -4.90    4.60
   0  11   0    8.40    5.10
   0  11   0    3.60    6.70
   0  11   0    2.30    6.10
 -11   0   0   -2.70    3.80
  11   0   0    0.00    5.80
  11  -1   0    4.00    6.10
 -11   1   0   12.40    5.80
 -11   1   0    2.20    4.50
   1  11   0    0.00    6.20
 -11   1   0    7.00    5.00
  11  -1   0   11.70    5.40
   1  11   0    8.10    7.40
   1  11   0    6.50    5.10
 -11   1   0    8.50    5.80
 -11   2   0   10.50    5.20
  11  -2   0    3.90    5.90
   2  11   0    4.60    7.10
  11  -2   0    0.80    4.60
   2  11   0    4.00    5.90
 -11   2   0   -1.60    4.80
 -11   2   0    2.00    4.40
 -11   2   0    1.20    5.10
   3  11   0   86.59   17.00
   3  11   0   80.79   16.10
 -11   3   0   90.79   15.20
 -11   3   0   87.09   15.30
  11  -3   0   98.39   16.00
  11  -3   0   97.19   15.00
 -11   3   0   76.19   15.10
 -11   3   0   96.69   15.00
 -11   4   0   27.70    6.90
   4  11   0   19.10    7.50
 -11   4   0   13.90    6.00
  11  -4   0   23.20    6.30
  11  -4   0   26.40    8.00
 -11   4   0   24.40    6.70
   4  11   0   18.50    8.50
  11  -5   0   47.90    8.70
 -11   5   0   49.50    9.90
  -5 -11   0   48.30    9.20
 -11   5   0   30.80    8.30
  11  -5   0   52.09   10.30
   5  11   0   37.20   10.70
 -11   5   0   54.19    9.60
   5  11   0   38.40    9.80
  11  -6   0   14.70    6.50
   6  11   0   12.20    5.90
 -11   6   0   10.60    5.20
 -11   6   0   18.70    6.20
  -6 -11   0   15.80    5.80
   6  11   0   19.40    7.80
 -11   6   0   19.30    6.10
  -7 -11   0   10.20    5.20
 -11   7   0   10.30    5.00
   7  11   0    3.00    4.50
   7  11   0    8.20    6.40
 -11   7   0    5.50    4.10
  11  -7   0    9.30    5.20
 -11   7   0   10.70    4.80
  -8 -11   0    9.40    4.50
   8  11   0    7.00    5.50
 -11   8   0    8.70    3.90
 -11   8   0    5.70    3.50
  11  -8   0    9.50    4.40
 -11   8   0    7.30    4.20
 -11   9   0   15.80    4.80
 -11   9   0   16.80    4.50
 -11   9   0   26.50    4.90
   9  11   0   25.00    6.30
  -9 -11   0   26.70    5.60
  -7  12   0   19.80    4.90
  -7  12   0   22.10    5.30
  -7  12   0   11.80    4.50
 -12  -7   0   24.10    5.00
 -12  -7   0   10.90    4.70
  12   7   0   26.50    6.70
  12   6   0   15.60    6.70
  -6  12   0   10.30    4.50
  -6  12   0    9.80    4.70
 -12  -6   0   14.40    4.80
  -6  12   0   18.10    5.80
 -12  -6   0   19.10    5.30
 -12  -5   0   41.10    8.80
  -5  12   0   47.00    9.40
  -5  12   0   51.89    9.90
 -12  -5   0   63.29    9.70
  12   5   0   44.80   10.50
  -4  12   0    4.20    4.80
 -12  -4   0    2.30    3.80
  -4  12   0    2.50    4.80
 -12  -4   0    9.00    4.50
  12   4   0    9.20    6.70
  -4  12   0   -4.20    5.40
  12   4   0    4.40    4.00
  -4  12   0    9.20    5.70
 -12  -4   0    5.50    5.20
  12   3   0   38.10    7.90
  -3  12   0   31.10    8.10
  -3  12   0   38.50    9.70
  -3  12   0   34.60    9.10
  12   3   0   61.29   10.90
 -12  -3   0   39.30    7.60
 -12  -3   0   26.50    7.10
  -3  12   0   25.40    7.90
 -12  -3   0   37.30    8.00
 -12  -2   0    8.00    5.10
  12   2   0    8.00    5.20
 -12  -2   0   11.50    5.30
   2 -12   0   12.70    4.00
  -2  12   0   -1.20    6.70
  -2  12   0    4.40    6.00
  12   2   0   10.80    6.80
  -2  12   0    5.20    5.20
  -2  12   0    6.10    5.70
  -1  12   0    0.60    5.50
 -12  -1   0   -0.90    4.50
  12   1   0    5.00    6.20
  -1  12   0    3.40    4.90
  -1  12   0   -0.10    4.70
 -12  -1   0   -2.20    4.90
  12   1   0   -1.50    4.30
  -1  12   0    1.70    6.70
   0  12   0    5.40    7.10
   0  12   0   -2.40    5.10
 -12   0   0    0.80    4.60
   0  12   0    5.00    6.90
 -12   0   0    6.80    5.30
   0  12   0    6.80    5.30
 -12   0   0    2.00    4.00
  12   0   0   11.40    5.40
  12   0   0    3.30    6.00
  12  -1   0   -3.00    5.70
  12  -1   0   -4.10    4.20
 -12   1   0    5.20    5.40
   1  12   0   -4.40    6.10
 -12   1   0    2.40    4.00
   1  12   0    0.60    5.60
   2  12   0   -0.60    7.10
 -12   2   0    3.10    5.20
  12  -2   0   10.10    5.10
 -12   2   0    4.20    4.70
 -12   2   0    9.60    4.70
 -12   2   0    3.00    4.40
  12  -2   0    3.60    5.70
   2  12   0    8.30    6.00
  12  -3   0   40.80    9.00
 -12   3   0   46.40    8.30
 -12   3   0   36.20    7.70
   3  12   0   34.50    9.00
 -12   3   0   21.80    7.50
   3  12   0   40.20   10.20
 -12   3   0   43.50    8.80
  12  -3   0   34.40    7.70
  12  -4   0    4.00    4.20
 -12   4   0    2.50    4.30
 -12   4   0    5.80    4.20
  12  -4   0    1.70    5.50
   4  12   0    0.20    6.40
 -12   4   0    3.80    4.70
 -12   4   0    2.50    4.30
   4  12   0    1.40    4.70
 -12   5   0   44.20    8.80
  12  -5   0   39.70    8.20
 -12   5   0   52.89    9.20
  12  -5   0   63.49   10.20
   5  12   0   53.89   10.90
 -12   5   0   45.90    9.00
 -12   5   0   47.50    8.70
   5  12   0   31.00    9.00
 -12   6   0   21.70    5.60
 -12   6   0   18.00    5.10
 -12   6   0   14.90    5.10
  12  -6   0   15.80    5.60
   6  12   0   10.80    5.00
   6  12   0   12.20    6.70
 -12   6   0   20.80    5.20
 -12   7   0   14.40    5.30
  12  -7   0   23.90    5.80
 -12   7   0   23.30    5.40
  -7 -12   0   24.10    5.60
   7  12   0   33.40    7.40
 -12   7   0   21.80    5.10
 -12   7   0   32.20    5.60
  -7 -12   0   19.30    4.40
 -13  -6   0   17.80    5.80
  13   6   0   39.40    7.00
 -13  -5   0   -2.50    3.20
  -5  13   0    2.10    3.80
  -5  13   0   -1.40    2.90
  13   5   0   -3.10    4.40
 -13  -5   0    0.80    4.10
  -5  13   0    1.70    3.20
  13   4   0   20.00    5.50
  -4  13   0   41.90    7.40
  -4  13   0   16.00    6.00
  13   4   0   47.00    8.20
 -13  -4   0   28.30    6.20
  -4  13   0   25.10    5.80
 -13  -3   0    0.10    3.00
  -3  13   0    4.10    4.30
  13   3   0    3.60    3.60
  -3  13   0  -10.00    4.20
 -13  -3   0    3.40    4.40
  13   3   0   -0.20    5.20
  -3  13   0    6.10    4.20
  -3  13   0   -1.50    4.00
  -2  13   0   -1.80    4.00
  13   2   0   -0.10    5.30
  -2  13   0    3.90    4.10
  -2  13   0   -0.20    4.50
 -13  -2   0    6.90    4.40
  13   2   0    0.30    3.40
 -13  -2   0   -2.40    3.80
  -2  13   0    4.60    5.50
 -13  -2   0   -1.80    3.40
  13   1   0   -0.80    3.70
 -13  -1   0    5.00    4.40
   1 -13   0    0.50    3.00
  13   1   0   -6.30    5.00
 -13  -1   0    2.80    3.80
  -1  13   0   -0.20    3.90
  -1  13   0    0.60    5.50
  -1  13   0   -3.50    4.40
   0  13   0    2.00    5.70
  13   0   0   -2.10    3.80
 -13   0   0   -3.40    4.00
  13   0   0   -4.40    5.00
   0  13   0   -4.30    4.30
 -13   0   0   -1.70    3.90
 -13   1   0    3.00    3.40
   1  13   0   -3.80    5.60
 -13   1   0    4.60    4.40
   1  13   0   -6.50    3.90
 -13   1   0   -0.30    3.60
  13  -1   0    1.30    5.10
  13  -1   0    2.80    4.00
  13  -2   0    5.80    5.20
   2  13   0   -0.70    4.00
  13  -2   0   -6.10    3.20
 -13   2   0    1.20    3.20
 -13   2   0   -4.50    3.30
 -13   2   0   -2.20    3.70
   2  13   0   -2.50    5.40
  13  -3   0    1.50    3.30
   3  13   0    7.00    5.80
   3  13   0    0.80    4.10
 -13   3   0    2.60    3.70
 -13   3   0   -2.10    2.80
 -13   3   0   -0.30    3.90
  13  -3   0    1.00    4.70
 -13   3   0   -1.60    3.50
   4  13   0   32.70    7.20
 -13   4   0   10.30    4.90
 -13   4   0   31.20    6.20
  13  -4   0   35.00    6.80
 -13   4   0   31.40    5.60
  13  -4   0   37.30    5.90
 -13   4   0   21.10    5.10
   4  13   0   12.70    5.60
 -13   4   0   19.30    5.20
  13  -5   0    1.90    3.20
 -13   5   0   -1.00    3.10
 -13   5   0    0.50    2.90
 -13   5   0    0.10    2.70
 -13   5   0   -1.80    2.50
  13  -5   0   -2.60    3.70
 -13   5   0    4.20    3.30
   5  13   0   -0.60    3.20
   5  13   0    1.90    4.60
  -5 -13   0    2.10    2.40
 -13   6   0   30.30    5.50
  -3  14   0    3.80    4.90
  14   3   0    1.10    4.10
 -14  -2   0    6.00    3.30
  14   2   0   -1.60    2.40
  -2  14   0    1.90    3.30
  14   2   0    2.00    4.10
 -14  -1   0    1.30    2.80
  14   1   0    0.70    4.30
 -14  -1   0    0.00    3.50
 -14  -1   0    2.40    2.90
  -1  14   0    0.90    3.40
  14   1   0    0.70    2.80
  14   0   0    5.20    3.00
 -14   0   0   10.40    3.50
  14   0   0    4.00    4.30
   0  14   0    5.30    6.20
   0 -14   0    5.20    2.70
   0  14   0    3.90    3.70
 -14   0   0    6.40    3.50
  14  -1   0   -0.60    2.70
   1  14   0    6.00    3.60
   1  14   0   -1.40    4.20
  -1 -14   0   -0.50    2.40
  14  -1   0    2.40    4.00
 -14   1   0    0.20    3.10
 -14   1   0    3.00    2.90
 -14   2   0    1.80    2.70
 -14   2   0    4.40    3.40
  14  -2   0   -1.20    2.70
  -2 -14   0   -2.20    2.10
  14  -2   0   -1.00    3.90
   2  14   0   -0.10    3.20
  -3 -14   0   -1.40    2.10
 -14   3   0    4.60    3.10
 -14   3   0   -2.30    2.50
   0   0  -1    0.00    0.10
   0   0   1    0.00    0.10
  -1   0  -1 2052.09  261.27
  -1   0  -1 1948.31  261.37
   0  -1  -1 1934.81  261.17
   0   1  -1 1984.60  261.27
  -1   0  -1 2030.00  261.17
  -1   0   1 1886.71  261.17
   0   1   1 1963.00  261.27
  -1   0   1 1951.50  261.27
   0  -1   1 1927.21  261.27
  -1   0   1 1827.12  261.37
  -1  -1  -1   -0.20    1.40
  -1   1  -1    1.00    1.10
  -1  -1  -1    1.50    1.50
  -1   1   1   -1.40    1.20
  -1   1   1    0.40    1.30
   1   1   1    0.70    0.60
  -1  -1   1   -0.50    1.40
  -2  -1  -1  174.78   24.40
  -1   2  -1  173.68   24.10
  -2  -1  -1  181.58   24.20
  -2  -1   1  178.58   24.10
  -2  -1   1  170.68   24.40
  -1   2   1  178.88   24.10
  -2   0  -1 1828.82  248.78
  -2   0  -1 1776.52  248.98
  -2   0  -1 1861.81  248.68
   0  -2  -1 1829.82  248.68
   0   2  -1 1897.61  248.78
  -2   0   1 1888.81  248.98
  -2   0   1 1903.21  248.78
   0  -2   1 1864.91  248.78
   0   2   1 1859.41  248.78
  -2   0   1 1852.41  248.68
   1   2  -1  177.18   23.40
  -2   1  -1  168.18   23.50
  -1  -2  -1  166.78   23.60
  -2   1  -1  168.88   23.50
  -2   1   1  175.78   23.80
  -1  -2   1  177.08   23.60
   1   2   1  175.48   23.40
  -2   1   1  172.18   23.50
  -2  -2  -1 1395.66  196.78
  -2   2  -1 1398.16  196.68
  -2  -2  -1 1414.46  196.78
  -2   2   1 1517.75  196.68
  -2  -2   1 1495.45  196.88
  -2  -2   1 1578.54  196.88
  -3  -2  -1  243.18   31.10
  -3  -2  -1  243.68   31.30
  -2   3  -1  233.58   31.00
  -2   3   1  214.88   30.90
  -3  -2   1  213.88   31.00
  -3  -2   1  205.68   31.30
  -1   3  -1  393.06   49.80
  -3  -1  -1  390.46   49.90
  -3  -1  -1  376.16   49.30
  -3  -1  -1  366.76   50.09
  -3  -1   1  371.46   50.19
  -1   3   1  352.16   49.70
  -3  -1   1  342.57   49.40
  -3  -1   1  355.96   49.70
  -3   0  -1   33.00    4.90
  -3   0  -1   26.60    5.90
   0   3  -1   32.70    5.40
   0  -3  -1   31.40    5.10
  -3   0  -1   32.40    5.20
  -3   0   1   29.60    4.80
   0  -3   1   32.90    5.20
  -3   0   1   43.90    6.40
  -3   0   1   35.20    5.20
   0   3   1   29.80    5.20
  -3   1  -1  358.66   48.60
  -3   1  -1  349.87   49.00
  -1  -3  -1  327.77   48.60
   1   3  -1  349.77   48.60
  -3   1  -1  347.57   48.70
  -1  -3   1  368.86   48.70
   1   3   1  357.36   48.60
  -3   1   1  378.86   48.60
  -3   1   1  390.06   49.10
  -3   1   1  374.96   48.60
  -2  -3  -1  218.18   30.80
  -2  -3  -1  240.38   30.90
  -3   2  -1  247.98   30.70
  -3   2   1  212.68   30.60
  -2  -3   1  220.78   30.80
   2   3   1  212.38   30.30
  -3   3  -1  588.34   83.69
  -3  -3  -1  565.94   83.89
  -3  -3  -1  592.34   83.89
  -3  -3   1  670.53   84.09
  -3  -3   1  642.94   83.99
  -3   3   1  669.03   83.79
  -4  -3  -1   28.40    5.10
  -4  -3  -1   31.10    6.00
  -3   4  -1   28.90    5.00
  -4  -3   1   14.70    4.60
  -3   4   1   11.20    4.30
  -4  -3   1   15.90    5.50
  -2   4  -1  282.77   39.50
  -4  -2  -1  312.67   40.10
  -4  -2  -1  281.47   39.60
  -4  -2   1  305.47   40.00
  -4  -2   1  304.97   39.60
  -4  -2   1  259.67   38.80
  -2   4   1  308.37   39.60
   1  -4  -1  103.49   14.80
  -4  -1  -1  111.89   14.20
  -4  -1  -1  118.69   15.20
  -4  -1  -1  121.39   15.90
  -1   4  -1  116.39   15.10
  -4  -1   1   92.49   14.30
  -1   4   1   95.09   15.00
  -4  -1   1   94.39   15.00
  -4  -1   1  105.19   16.00
  -4   0  -1   17.20    3.30
   0   4  -1   24.50    4.40
  -4   0  -1   16.60    4.00
  -4   0  -1   10.50    4.70
   0  -4  -1   23.40    3.80
  -4   0   1   24.00    5.50
   0  -4   1   20.50    3.90
   0   4   1   19.70    4.20
  -4   0   1   23.20    3.50
  -4   0   1   25.30    4.10
  -4   1  -1  101.09   15.00
  -4   1  -1  102.09   14.80
  -4   1  -1  101.19   15.90
  -1  -4  -1  100.89   14.90
   1   4  -1   86.49   14.90
   1   4   1  112.09   14.90
  -4   1   1  122.49   16.00
  -4   1   1  111.69   14.80
  -4   1   1  117.29   14.90
  -1  -4   1  106.39   15.00
  -2  -4  -1  268.07   39.60
  -2  -4  -1  292.67   39.40
  -4   2  -1  294.07   39.30
   2   4  -1  281.47   39.10
  -2  -4   1  291.57   39.50
   2   4   1  276.37   39.00
  -4   2   1  313.47   39.30
  -4   3  -1   19.60    4.70
  -3  -4  -1   18.00    4.90
  -3  -4  -1   17.80    5.30
  -3  -4   1   31.10    5.70
  -4   3   1   27.40    4.90
  -3  -4   1   22.80    5.20
  -4  -4  -1   48.80    7.70
  -4  -4  -1   41.30    7.80
  -4   4  -1   43.40    7.20
  -4   4   1   32.70    7.00
  -4  -4   1   32.50    7.50
  -4  -4   1   40.70    7.80
  -4   5  -1  133.79   20.70
  -5  -4  -1  119.19   21.00
  -5  -4  -1  137.09   21.50
  -4   5   1  150.18   20.90
  -5  -4   1  176.18   21.30
  -5  -4   1  152.18   21.70
  -5  -3  -1  106.89   18.10
  -5  -3  -1  118.99   17.60
  -3   5  -1   99.59   17.30
  -3   5   1  138.69   17.60
  -5  -3   1  125.99   18.30
  -5  -3   1  121.69   17.40
  -5  -2  -1   91.69   12.00
  -2   5  -1   86.89   11.70
  -5  -2  -1   88.09   13.00
  -5  -2   1   70.99   11.70
  -2   5   1   59.19   11.40
  -5  -2   1   62.69   12.40
   1  -5  -1   79.19   12.10
  -5  -1  -1   91.29   13.80
  -1   5  -1   85.29   12.60
  -5  -1  -1   91.59   12.70
  -1   5   1   87.89   12.60
  -5  -1   1   83.09   13.50
  -5  -1   1   83.09   12.60
   1  -5   1   81.69   12.40
  -5   0  -1    8.10    2.00
   0   5  -1    6.20    3.20
  -5   0  -1   10.30    2.80
   0  -5  -1    5.70    2.20
  -5   0  -1    3.20    4.40
  -5   0   1    4.60    2.00
  -5   0   1   -0.80    3.70
  -5   0   1    4.20    2.50
   0   5   1    7.60    3.00
   0  -5   1    9.80    2.80
  -5   1  -1   77.79   12.10
   1   5  -1   74.59   12.40
  -5   1  -1   79.89   12.40
  -1  -5  -1   85.79   12.30
   1   5   1   92.49   12.50
  -5   1   1   89.19   12.20
  -5   1   1   94.89   13.80
  -1  -5   1   81.89   12.40
  -5   1   1   87.39   12.30
  -2  -5  -1   59.79   10.70
  -2  -5  -1   54.49   11.00
   2   5  -1   59.89   10.40
  -5   2  -1   67.89   10.50
   2   5   1   85.19   10.50
  -2  -5   1   83.59   11.10
  -5   2   1   80.39   10.60
  -3  -5  -1  136.99   17.30
  -5   3  -1  134.29   16.80
  -3  -5  -1  129.09   17.50
  -5   3   1   95.99   16.50
  -3  -5   1  100.99   16.90
  -3  -5   1   99.79   17.40
  -5   4  -1  153.98   20.00
  -4  -5  -1  161.78   20.90
  -4  -5  -1  140.19   20.60
  -4  -5   1  113.59   20.30
  -5   4   1  139.49   20.10
  -4  -5   1  130.79   20.50
  -5   5  -1  248.38   36.30
  -5  -5  -1  247.58   36.70
  -5  -5  -1  244.58   36.70
  -5  -5   1  270.77   36.80
  -5   5   1  283.57   36.30
  -5  -5   1  269.47   37.00
  -5   6  -1   59.79    9.30
  -6  -5  -1   56.89    9.40
   6   5  -1   60.29   10.20
  -6  -5  -1   56.19   10.30
  -6  -5  -1   60.39    9.40
   6   5  -1   43.30    8.90
  -6  -5  -1   51.59    9.50
  -5   6  -1   45.30    9.00
  -6  -5   1   50.79   10.20
  -6  -5   1   44.80    9.30
   6   5   1   37.50    8.40
  -5   6   1   54.49    9.50
  -6  -5   1   36.60    8.90
  -5   6   1   48.40    8.90
  -6  -5   1   48.80    9.30
   6   5   1   44.00    9.90
  -6  -4  -1   34.30    7.90
  -6  -4  -1   53.39    9.40
  -4   6  -1   50.69    8.20
  -4   6   1   37.80    7.80
  -6  -4   1   31.70    8.40
  -6  -4   1   38.20    8.00
  -6  -3  -1   41.20    7.50
  -6  -3  -1   36.20    8.40
  -3   6  -1   36.80    7.00
  -6  -3   1   37.60    8.10
  -6  -3   1   36.20    7.10
  -3   6   1   28.10    7.00
  -6  -2  -1  192.28   28.70
  -6  -2  -1  187.98   27.80
  -2   6  -1  182.08   27.80
  -2   6   1  219.28   28.00
  -6  -2   1  194.28   28.80
  -6  -2   1  209.98   27.90
  -1   6  -1  271.07   38.50
  -6  -1  -1  274.27   39.30
  -6  -1  -1  248.98   38.40
  -6  -1   1  276.77   38.40
  -1   6   1  300.77   38.70
  -6  -1   1  315.67   39.70
  -6   0  -1   16.00    3.90
   0   6  -1   15.20    4.30
  -6   0  -1   13.70    5.70
  -6   0   1    9.80    5.20
  -6   0   1   14.70    3.80
   0   6   1   17.00    4.10
   1   6  -1  298.37   37.00
  -6   1  -1  274.17   36.90
  -6   1   1  260.17   38.00
  -6   1   1  261.27   36.70
   1   6   1  262.97   36.90
  -6   1   1  255.97   36.80
   2   6  -1  203.28   26.40
  -2  -6  -1  208.48   27.50
  -6   2  -1  193.78   26.30
   2   6   1  176.18   26.30
  -6   2   1  174.18   26.30
  -6   3  -1   36.00    7.00
  -3  -6  -1   36.40    8.30
  -6   3   1   46.90    7.40
  -3  -6   1   45.00    8.50
  -6   4  -1   33.50    7.70
  -4  -6  -1   34.20    8.30
  -4  -6   1   63.69    9.60
  -6   4   1   54.29    8.30
  -6   5  -1   40.70    8.50
  -5  -6  -1   41.70    9.30
   5   6  -1   35.00    9.20
  -5  -6  -1   35.10    8.60
  -6   5  -1   45.00    8.60
   5   6  -1   36.10    8.80
   5   6   1   62.49   10.00
  -5  -6   1   50.29    9.30
   5   6   1   50.19    8.70
  -6   5   1   44.80    8.70
  -6   5   1   61.99    8.80
  -5  -6   1   53.09    9.20
  -6   6  -1   35.80    8.20
  -6   6  -1   49.90    9.80
  -6   6  -1   36.40    8.90
  -6  -6  -1   41.60    9.30
   6   6  -1   42.60    8.40
  -6   6  -1   23.20    8.10
  -6   6  -1   54.59    9.30
  -6  -6  -1   48.30    9.20
  -6   6  -1   53.39    9.20
   6   6  -1   43.50    9.10
   6   6   1   34.80    8.90
  -6   6   1   40.00    9.20
  -6  -6   1   38.40    8.60
  -6   6   1   49.80    8.70
  -6  -6   1   42.60    9.30
  -6   6   1   51.19    9.80
  -6   6   1   49.20    9.50
  -6   6   1   46.70    9.00
   6   6   1   37.70    8.40
  -6   6   1   39.50    8.80
  -6   7  -1   84.59   16.20
  -6   7  -1  100.49   16.80
   7   6  -1   93.89   15.50
  -6   7  -1  107.79   16.80
  -7  -6  -1   79.59   15.60
   7   6  -1   86.59   16.30
  -6   7  -1  106.69   16.20
  -6   7  -1   94.49   15.60
  -7  -6  -1   64.59   15.00
  -6   7  -1   93.99   15.40
  -6   7   1   88.19   15.60
  -6   7   1   99.49   16.60
  -6   7   1  107.89   16.80
  -7  -6   1  103.09   16.10
  -6   7   1  112.79   16.40
  -6   7   1   95.99   16.10
  -6   7   1   90.99   15.50
   7   6   1  102.69   16.80
  -7  -6   1  113.99   16.70
   7   6   1  106.69   15.80
  -5   7  -1   52.09   10.10
  -7  -5  -1   51.89   10.10
  -5   7  -1   56.89   10.50
  -7  -5  -1   65.39   11.30
  -5   7  -1   51.89   10.60
   7   5  -1   60.49   10.00
   7   5  -1   44.60   10.10
  -5   7  -1   51.99   10.00
  -7  -5  -1   61.09   10.30
  -5   7  -1   44.10    9.70
  -7  -5  -1   58.19    9.60
  -5   7  -1   70.69   11.80
  -7  -5  -1   66.19   10.40
  -7  -5   1   35.50   10.20
   7   5   1   50.89   10.30
  -5   7   1   45.80   10.70
  -7  -5   1   40.20    9.70
  -5   7   1   40.20   10.00
  -7  -5   1   53.99   10.50
   7   5   1   46.90    9.60
  -5   7   1   42.60    9.60
  -5   7   1   55.79   10.80
  -5   7   1   54.99   10.30
  -5   7   1   56.19   10.00
  -7  -5   1   53.69   10.20
  -7  -4  -1   46.20   11.10
  -4   7  -1   70.99   12.10
  -7  -4  -1   67.99   12.10
  -7  -4  -1   43.90   11.00
  -4   7  -1   67.99   12.50
  -7  -4  -1   55.39   12.60
  -4   7  -1   56.39   12.10
  -4   7  -1   74.99   12.40
   7   4  -1   50.89   10.90
  -4   7  -1   77.09   12.10
   7   4  -1   67.69   12.10
  -7  -4   1   74.89   11.70
  -7  -4   1   75.89   11.90
  -7  -4   1   74.69   11.90
   7   4   1   82.19   11.70
  -4   7   1   87.59   12.20
   7   4   1   63.89   11.70
  -7  -4   1   88.89   13.60
  -4   7   1   80.49   12.90
  -4   7   1   84.79   12.80
  -4   7   1   64.69   11.60
  -4   7   1   74.79   12.70
  -7  -3  -1   11.00    5.60
  -7  -3  -1   13.30    4.80
  -3   7  -1   13.20    5.00
  -3   7   1   10.10    4.60
  -7  -3   1    4.70    5.60
  -7  -3   1    9.70    4.60
  -7  -2  -1   43.90    7.30
  -7  -2  -1   35.30    8.10
  -2   7  -1   32.30    6.90
  -7  -2   1   30.00    8.20
  -7  -2   1   29.30    6.70
  -2   7   1   33.10    7.10
  -1   7  -1   63.69   13.10
  -7  -1  -1   87.59   13.40
  -7  -1  -1   74.39   14.60
  -1   7   1   99.79   13.60
  -7  -1   1  119.89   15.50
   0   7  -1  169.68   25.20
  -7   0   1  189.78   26.60
   0   7   1  173.48   25.10
   1   7  -1  102.29   12.90
   1   7   1   65.59   12.20
  -2  -7  -1   23.60    7.00
  -2  -7   1   41.20    7.90
  -3  -7  -1    1.50    4.70
  -3  -7   1   10.60    5.50
  -7   4  -1   67.09   11.30
  -7   4  -1   69.79   11.80
   4   7  -1   85.09   12.70
  -7   4  -1   71.39   10.80
   4   7  -1   79.59   11.60
  -4  -7  -1   92.89   12.60
  -7   4  -1   79.29   11.50
  -4  -7  -1   91.29   12.00
   4   7   1   71.89   12.40
  -7   4   1   66.99   11.90
   7  -4   1   48.30   10.40
  -4  -7   1   51.59   11.60
  -7   4   1   76.49   11.60
  -4  -7   1   49.30   10.90
  -7   4   1   67.89   10.80
  -7   4   1   40.20   10.70
   4   7   1   52.89   11.00
   5   7  -1   51.99   11.00
  -7   5  -1   54.39    9.80
  -5  -7  -1   36.50   10.20
  -7   5  -1   56.49   10.80
  -7   5  -1   56.49   11.10
   5   7  -1   54.89   10.30
  -7   5  -1   52.79   10.40
  -5  -7  -1   36.90    9.60
  -7   5  -1   62.29   10.90
  -7   5  -1   46.00   10.30
  -7   5   1   49.90    9.80
  -7   5   1   53.79   10.80
  -7   5   1   57.39   10.10
  -5  -7   1   73.19   10.70
   5   7   1   68.89   11.90
   7  -5   1   64.29    9.80
  -7   5   1   62.59   11.10
  -7   5   1   54.39   10.60
  -7   5   1   64.49   11.00
   5   7   1   51.59   10.20
  -5  -7   1   84.29   12.10
   6   7  -1   87.19   16.40
   6   7  -1  104.29   16.00
  -7   6  -1  106.59   16.60
  -7   6  -1  105.29   15.90
  -7   6  -1   91.99   16.20
  -6  -7  -1   84.49   15.60
  -7   6  -1  118.99   16.80
  -7   6  -1  128.79   17.50
  -7   6  -1   92.19   15.60
  -6  -7  -1  107.79   16.60
  -6  -7  -1  111.29   15.20
  -6  -7   1   75.89   15.80
   6   7   1   81.69   15.50
   6   7   1   90.39   16.70
  -7   6   1   80.49   15.80
  -7   6   1  102.09   16.40
  -7   6   1  109.09   16.50
  -7   6   1  116.99   16.70
  -7   6   1   88.09   15.60
  -6  -7   1   90.49   15.10
  -6  -7   1   99.59   16.20
  -7   6   1  101.39   16.30
  -7   7  -1    5.60    5.90
  -7   7  -1    9.70    5.40
  -7  -7  -1   10.30    5.40
  -7   7  -1    3.40    5.40
   7   7  -1    5.10    6.20
  -7   7  -1    6.20    5.70
   7   7  -1    6.70    5.10
  -7   7  -1    0.00    4.80
  -7  -7  -1   10.60    4.80
  -7   7   1    8.10    5.60
  -7   7   1    6.70    5.30
  -7  -7   1   11.60    6.00
  -7   7   1    5.00    5.60
   7   7   1    6.80    6.30
  -7   7   1    8.00    5.20
   7   7   1    4.60    5.00
  -7  -7   1    8.70    4.70
  -7   7   1    1.40    5.30
  -7   8  -1    8.70    6.00
  -8  -7  -1   16.70    5.70
  -7   8  -1   17.40    6.30
  -8  -7  -1   11.60    6.40
   8   7  -1    5.70    7.30
  -7   8  -1    6.60    5.20
  -7   8  -1   11.50    6.00
  -7   8   1   -4.30    4.50
  -7   8   1    5.60    6.10
   8   7   1   13.10    5.90
   8   7   1   15.50    7.50
  -7   8   1    7.80    5.90
  -7   8   1   16.70    6.50
  -8  -7   1   23.70    6.70
  -8  -7   1   11.80    5.30
  -7   8   1   17.50    6.80
  -6   8  -1   56.09   11.40
  -6   8  -1   45.80   10.50
  -6   8  -1   57.89   11.50
   8   6  -1   57.09   11.80
  -6   8  -1   53.39   10.80
  -8  -6  -1   53.29   10.60
  -6   8  -1   56.89   11.30
   8   6  -1   46.80   10.00
  -6   8   1   39.10   10.30
  -6   8   1   54.09   11.10
  -6   8   1   73.89   11.40
  -6   8   1   46.40   10.70
  -6   8   1   58.09   11.50
   8   6   1   52.59   11.70
  -8  -6   1   53.69   10.70
   8   6   1   54.09   10.30
  -8  -5  -1   15.50    6.40
  -5   8  -1    1.60    5.50
  -8  -5  -1    3.90    5.40
  -8  -5  -1    4.10    4.90
  -8  -5  -1    3.40    5.40
   8   5  -1    0.30    4.30
  -8  -5  -1    7.10    4.50
   8   5  -1    3.90    5.50
  -5   8  -1    5.10    5.50
  -5   8  -1   -3.20    5.20
  -5   8  -1    6.50    5.30
  -8  -5   1   11.10    5.90
  -5   8   1   -0.10    4.90
  -5   8   1   -0.20    5.60
  -8  -5   1   -0.20    4.90
  -5   8   1   -0.80    5.30
   8   5   1    2.80    5.50
  -5   8   1   -3.40    4.40
   8   5   1   -2.30    4.20
  -5   8   1    2.40    5.70
  -4   8  -1   -1.10    5.20
  -4   8  -1    0.50    4.40
   8   4  -1    2.20    3.90
  -4   8  -1    3.40    4.60
  -8  -4  -1    8.20    4.70
  -4   8  -1   -1.20    4.20
   8   4  -1    2.90    4.70
  -8  -4  -1    2.50    4.90
  -4   8  -1   10.50    6.00
  -8  -4  -1   -2.00    5.00
  -8  -4  -1    5.80    4.40
  -8  -4  -1    6.50    4.70
   8   4  -1    4.50    4.20
  -8  -4   1    9.60    4.60
   8   4   1   11.00    5.30
  -8  -4   1    4.20    5.20
  -4   8   1    3.50    5.80
   8   4   1    5.70    4.30
  -8  -4   1    5.70    4.70
  -8  -4   1    4.20    4.40
   8   4   1    5.30    4.40
  -4   8   1    7.80    5.90
  -8  -4   1   -1.10    4.20
  -4   8   1   10.70    5.30
  -4   8   1   -0.10    4.80
  -4   8   1   -4.90    4.70
  -8  -3  -1   29.10    9.60
  -8  -3  -1   46.80   10.20
  -3   8  -1   52.09   11.10
  -3   8  -1   63.99   12.20
  -3   8  -1   51.59   11.50
  -8  -3  -1   63.19   10.80
  -8  -3  -1   49.70   10.40
  -3   8  -1   54.29   10.70
   8   3  -1   41.60    9.80
   8   3  -1   38.40   10.20
   8   3  -1   50.19   10.10
  -8  -3  -1   50.99   11.50
  -3   8  -1   58.79   10.40
   8   3   1   64.99   10.30
  -3   8   1   76.69   12.50
  -3   8   1   64.69   11.40
  -3   8   1   60.39   11.70
  -8  -3   1   66.69   10.70
  -3   8   1   65.99   10.70
  -8  -3   1   68.29   12.30
   8   3   1   78.99   11.80
   8   3   1   60.29   10.30
  -8  -3   1   88.99   11.70
  -8  -3   1   73.39   11.10
  -3   8   1   71.69   10.90
  -8  -3   1   82.29   11.40
  -8  -2  -1   -1.00    3.70
   8   2  -1   -1.00    4.20
   8   2  -1    3.40    3.50
  -8  -2  -1    8.70    5.30
  -2   8  -1   10.60    5.60
   8   2  -1    2.50    3.40
  -2   8  -1    3.40    4.30
  -2   8  -1    9.50    4.40
  -8  -2  -1    4.40    4.50
  -2   8  -1    5.40    5.20
  -2   8  -1   -0.50    4.70
  -8  -2  -1    4.70    4.60
  -8  -2  -1   10.80    4.70
  -2   8   1    0.20    5.10
  -2   8   1    0.50    4.10
  -8  -2   1    8.40    4.30
  -2   8   1   11.00    4.50
  -8  -2   1   10.20    4.50
  -8  -2   1    7.90    5.30
   8   2   1    5.70    4.90
  -2   8   1   -2.50    4.50
  -2   8   1   10.70    5.80
   8   2   1    6.90    3.80
   8   2   1    6.70    4.10
  -8  -2   1    2.60    4.60
  -8  -2   1    3.20    4.20
   8   1  -1   65.59    9.60
  -1   8  -1   63.29   11.30
  -1   8  -1   62.09   10.60
  -1   8  -1   48.10    9.40
  -8  -1  -1   52.29    9.70
  -8  -1  -1   58.29    9.70
   8   1  -1   56.79   10.20
   8   1  -1   55.29    9.10
  -1   8  -1   55.79    9.80
   8   1   1   44.30    8.80
  -8  -1   1   44.70    9.30
  -1   8   1   41.50   10.30
  -1   8   1   47.00    9.50
  -8  -1   1   52.59    9.50
  -1   8   1   44.50   10.10
  -8  -1   1   48.60   10.50
  -1   8   1   58.49   10.20
   8   1   1   47.90    9.20
   8   1   1   42.00    9.40
  -8   0  -1   31.00    8.10
   8   0  -1   40.00    7.60
   0   8  -1   31.10    8.70
   8   0  -1   49.00    8.10
  -8   0  -1   48.30    8.30
   0   8  -1   33.70    7.40
   0   8  -1   49.40    9.50
   8   0  -1   34.00    7.70
   0   8   1   45.90    7.90
  -8   0   1   43.10    8.50
   0   8   1   38.50    9.10
   8   0   1   41.60    8.60
   8   0   1   48.80    8.30
   0   8   1   56.19   10.30
   8   0   1   28.20    7.20
  -8   0   1   35.90    8.00
   1   8  -1   38.90    8.90
   1   8  -1   61.49   11.50
  -8   1  -1   46.40    9.50
   8  -1  -1   40.70    9.70
  -8   1  -1   55.49   10.40
   1   8  -1   68.49   11.80
  -8   1  -1   61.19   10.30
   8  -1  -1   46.40    9.30
   8  -1  -1   49.80    9.60
  -1  -8  -1   59.69   11.00
   1   8   1   70.99    9.90
  -8   1   1   51.19    9.90
   8  -1   1   49.00   10.00
  -1  -8   1   52.19   10.60
   1   8   1   68.69   11.80
  -8   1   1   51.09    9.90
   1   8   1   54.09   10.70
   8  -1   1   76.59   10.60
   1   8   1   58.39   10.00
   8  -1   1   60.29    9.70
   2   8  -1    5.80    4.40
   8  -2  -1    5.80    4.80
  -8   2  -1   12.70    4.80
   2   8  -1    0.80    5.00
   8  -2  -1    5.40    3.80
  -8   2  -1    4.00    4.40
  -8   2  -1    6.00    4.60
   2   8  -1    6.10    5.70
   8  -2  -1    3.00    4.10
  -2  -8  -1    9.00    5.50
   2   8   1    4.40    4.50
  -8   2   1    9.10    5.10
   2   8   1    5.80    5.40
  -8   2   1   -2.80    3.70
  -2  -8   1   10.00    5.70
   8  -2   1    2.60    3.70
  -8   2   1    7.90    4.90
   2   8   1    9.60    5.50
  -3  -8  -1   67.09   12.00
  -8   3  -1   70.19   11.40
  -3  -8  -1   69.29   10.70
   8  -3  -1   67.99   10.20
   3   8  -1   84.09   12.90
   8  -3  -1   71.49   10.90
  -8   3  -1   49.30   10.40
   3   8  -1   63.29   11.70
  -8   3  -1   65.69   10.40
   3   8  -1   71.39   10.90
  -3  -8   1   54.79   11.50
   3   8   1   54.09   10.50
  -3  -8   1   47.50   10.00
  -8   3   1   42.80    9.80
  -8   3   1   50.99   10.60
   3   8   1   47.20   11.30
   8  -3   1   47.10    9.80
  -8   3   1   53.09   10.90
   3   8   1   45.60   11.00
   4   8  -1    1.60    5.20
   4   8  -1   -4.90    3.90
  -8   4  -1    2.00    5.00
  -4  -8  -1    3.30    5.20
  -8   4  -1    0.20    4.20
   4   8  -1    6.10    5.70
  -8   4  -1    2.90    4.20
   8  -4  -1    3.70    3.90
   8  -4  -1    2.00    4.40
  -4  -8  -1    0.70    4.00
   4   8   1    2.80    5.10
  -8   4   1    3.90    4.90
   8  -4   1    2.70    3.70
  -8   4   1    0.50    4.60
  -4  -8   1    2.80    4.10
   4   8   1    0.50    4.50
  -8   4   1   13.50    4.80
  -4  -8   1   -1.00    5.20
  -8   5  -1    0.70    4.50
   5   8  -1    0.20    4.60
   8  -5  -1   -3.70    4.10
   5   8  -1    2.10    5.70
  -8   5  -1   -5.40    4.30
  -8   5  -1   -4.00    4.30
  -5  -8  -1   -5.10    4.10
  -8   5  -1   -3.60    4.10
  -8   5   1   -0.60    4.30
  -5  -8   1    2.40    4.60
   5   8   1   -1.40    4.40
   5   8   1    2.60    5.80
  -8   5   1    1.90    7.10
  -8   5   1    3.80    5.10
  -8   5   1    4.00    4.60
  -8   6  -1   36.70    9.50
  -8   6  -1   73.39   11.20
   6   8  -1   55.49   10.20
  -6  -8  -1   41.10   10.10
   6   8  -1   46.40   11.70
  -8   6  -1   48.90   10.30
  -8   6  -1   44.90   10.50
   6   8   1   47.10   11.30
  -8   6   1   55.19   10.70
  -8   6   1   48.80   10.00
  -6  -8   1   70.49   11.20
  -8   6   1   54.29   10.60
   6   8   1   52.69   10.30
  -7  -8  -1   20.00    5.50
  -8   7  -1   10.30    6.10
   7   8  -1   13.10    7.80
  -8   7  -1   11.30    6.20
  -8   7  -1   23.40    7.30
  -7  -8  -1   12.80    6.60
  -8   7  -1   13.80    6.00
  -7  -8   1   10.40    5.90
  -8   7   1   14.20    6.30
   7   8   1   13.00    5.90
  -7  -8   1   12.10    6.80
  -8   7   1   10.50    6.00
   7   8   1   14.60    7.90
  -8   7   1   11.40    6.50
  -8   7   1   12.80    5.90
  -8   8  -1    1.00    5.20
  -8   8  -1    4.70    5.00
  -8   8  -1   -1.80    5.00
  -8  -8  -1    4.00    5.80
   8   8  -1    6.20    7.00
  -8   8  -1    2.80    5.30
  -8  -8  -1    3.90    4.70
  -8   8   1    3.40    5.00
  -8   8   1    2.80    4.80
  -8   8   1   -1.90    5.00
  -8  -8   1    4.30    5.90
  -8  -8   1    5.20    4.60
   8   8   1    1.90    6.70
  -8   8   1    7.00    5.40
  -8   9  -1   23.20    7.20
  -8   9  -1   12.20    5.70
   9   8  -1   10.30    7.70
  -9  -8  -1   10.70    6.10
  -8   9  -1    8.20    5.40
  -8   9  -1   11.20    5.60
  -9  -8  -1    3.60    4.90
  -9  -8   1    7.10    5.00
  -8   9   1   15.00    5.90
   9   8   1   18.10    7.90
  -8   9   1    9.40    5.20
  -9  -8   1   11.20    6.40
  -8   9   1    8.30    5.60
  -8   9   1   14.30    6.30
  -7   9  -1   27.00    7.30
  -7   9  -1    9.60    5.70
  -7   9  -1   33.00    7.90
  -9  -7  -1   23.50    7.50
   9   7  -1   23.80    8.70
  -9  -7  -1   21.00    6.20
  -7   9   1   15.50    7.20
  -7   9   1   10.20    5.90
   9   7   1   13.10    8.10
  -9  -7   1   18.80    6.70
  -7   9   1   18.10    7.40
  -7   9   1   11.20    6.40
  -7   9   1   12.50    6.40
  -9  -7   1   21.70    6.20
  -6   9  -1   17.60    6.90
  -9  -6  -1   23.20    6.70
  -6   9  -1   25.30    7.90
  -6   9  -1   14.50    7.70
  -9  -6  -1   18.80    6.60
  -6   9  -1   28.70    7.70
   9   6  -1   18.20    8.20
  -6   9   1   30.60    8.40
  -6   9   1   22.00    7.40
   9   6   1   30.00    8.70
  -6   9   1   40.00    8.20
  -6   9   1    8.40    6.20
  -9  -6   1   32.30    7.70
  -6   9   1   15.60    7.00
   9   6   1   14.40    6.30
  -9  -5  -1   55.99   10.60
   9   5  -1   67.49   11.40
   9   5  -1   57.29   12.20
  -5   9  -1   56.19   11.70
  -5   9  -1   57.99   11.80
  -5   9  -1   55.79   12.40
   9   5  -1   61.99   10.80
  -9  -5  -1   68.99   11.80
  -5   9  -1   47.90   11.70
  -5   9   1   45.10   11.20
  -5   9   1   42.10   10.80
   9   5   1   55.79   12.00
  -5   9   1   49.20   11.20
  -9  -5   1   51.99   11.30
  -5   9   1   74.09   13.00
   9   5   1   61.29   11.10
   9   4  -1    6.50    4.90
  -9  -4  -1    8.80    5.50
  -9  -4  -1   -0.30    4.90
  -4   9  -1   13.20    6.80
  -4   9  -1    4.20    6.30
   9   4  -1    3.60    4.80
  -4   9  -1    4.10    4.90
  -9  -4  -1   13.90    5.40
   9   4  -1    8.20    5.90
  -4   9  -1    0.80    5.40
  -9  -4  -1   -6.00    4.50
  -9  -4   1   -1.00    4.60
  -4   9   1   -1.60    5.30
  -4   9   1    3.40    6.40
   9   4   1    3.60    4.80
  -4   9   1    3.10    5.20
  -9  -4   1   10.70    5.10
   9   4   1    1.40    4.40
  -4   9   1   -4.00    4.80
   9   4   1   10.80    6.10
  -9  -4   1    6.70    5.20
  -9  -3  -1   57.99   11.80
   9   3  -1   66.49   12.10
  -9  -3  -1   58.39   11.60
   9   3  -1   76.59   13.10
  -9  -3  -1   70.19   12.20
  -9  -3  -1   75.79   12.40
  -3   9  -1   57.29   11.90
   9   3  -1   61.79   11.80
  -3   9  -1   80.79   13.80
  -3   9  -1  108.59   15.40
  -3   9  -1   76.09   13.10
  -3   9   1   69.89   13.60
  -9  -3   1   64.29   12.10
  -9  -3   1   68.99   12.30
  -9  -3   1   84.89   12.40
   9   3   1   61.19   11.90
  -3   9   1   70.09   12.70
  -3   9   1   66.19   13.20
   9   3   1   68.99   13.10
  -9  -3   1   66.69   12.00
   9   3   1   57.49   11.50
  -3   9   1   67.89   13.00
  -2   9  -1   56.59   13.20
   9   2  -1   68.29   12.40
   9   2  -1   65.39   12.20
  -2   9  -1   88.49   14.00
  -2   9  -1   76.49   12.80
  -9  -2  -1   53.69   12.30
  -9  -2  -1   62.29   12.50
  -2   9  -1   64.39   12.60
  -2   9  -1   77.39   14.20
  -9  -2  -1   52.19   12.00
  -9  -2  -1   59.39   12.20
   9   2  -1   59.89   12.80
  -9  -2   1   89.39   13.30
  -2   9   1  108.19   14.70
  -9  -2   1   75.79   12.50
  -2   9   1  108.89   15.70
  -9  -2   1   89.49   13.30
  -2   9   1   66.89   12.40
   9   2   1   62.79   12.90
  -2   9   1   99.29   13.50
   9   2   1   89.59   12.90
  -2   9   1  109.59   15.30
  -9  -2   1   66.39   12.20
   9   2   1   86.79   12.80
   9   1  -1   36.20    6.90
  -1   9  -1   26.20    8.70
  -9  -1  -1   34.00    7.40
  -1   9  -1   37.90    8.70
  -1   9  -1   31.30    7.20
   9   1  -1   44.70    8.00
  -9  -1  -1   33.90    7.50
  -9  -1  -1   34.80    7.00
   9   1  -1   38.20    7.30
   1  -9  -1   34.40    8.80
  -1   9  -1   45.60    8.90
  -1   9  -1   29.90    7.20
  -9  -1   1   14.60    6.10
  -9  -1   1   23.10    7.40
  -1   9   1   20.50    8.30
  -9  -1   1   21.90    7.10
   9   1   1   18.40    6.40
  -1   9   1   31.10    7.40
  -1   9   1   29.20    8.80
   9   1   1   28.70    6.70
  -1   9   1   33.60    7.70
   9   1   1   20.20    7.20
  -1   9   1   36.40    8.20
   9   0  -1   43.40    9.70
   0   9  -1   50.69   11.20
   0   9  -1   38.40    9.50
  -9   0  -1   55.39   10.10
  -9   0  -1   60.39   10.50
  -9   0  -1   41.20    9.50
   0   9  -1   47.70    9.40
   9   0  -1   48.80    9.40
   0   9  -1   72.19   11.50
  -9   0  -1   47.40    9.40
   0   9  -1   50.39   11.00
   0  -9  -1   44.30   10.40
   9   0  -1   43.60    8.90
   9   0   1   49.00    9.20
  -9   0   1   55.49   10.30
   0   9   1   52.99   11.10
   9   0   1   51.69   10.30
  -9   0   1   60.49   10.60
  -9   0   1   53.59    9.50
  -9   0   1   46.90    9.70
   0   9   1   61.29   10.20
   0   9   1   63.79   11.80
   0   9   1   34.50    9.40
   0  -9   1   51.19   11.10
   9   0   1   58.29    9.60
  -9   1  -1   44.40    8.60
   1   9  -1   22.10    8.40
   9  -1  -1   22.70    7.40
  -9   1  -1   22.10    7.00
   1   9  -1   32.20    7.50
   1   9  -1   22.60    7.90
   9  -1  -1   22.80    6.30
   9  -1  -1   18.60    6.70
  -1  -9  -1   19.50    8.30
   1   9  -1   22.00    8.20
  -9   1  -1   31.00    7.40
   1   9   1   42.20    9.70
  -9   1   1   49.10    7.90
  -9   1   1   38.50    8.50
   9  -1   1   39.20    7.20
   9  -1   1   43.90    8.10
  -9   1   1   39.20    8.00
   1   9   1   40.40    9.50
   9  -1   1   44.60    8.60
  -1  -9   1   44.30    9.00
  -9   2  -1   90.29   12.70
   2   9  -1   63.29   13.30
   9  -2  -1  104.29   14.20
  -9   2  -1   69.69   12.40
   2   9  -1   77.39   13.80
   9  -2  -1   66.39   11.60
  -2  -9  -1   87.99   14.10
  -9   2  -1   74.79   12.50
   9  -2  -1   83.89   12.50
  -9   2   1   59.89   12.40
  -9   2   1   65.29   12.60
   2   9   1   73.19   13.90
  -9   2   1   78.59   12.70
  -2  -9   1   53.09   13.20
   9  -2   1   61.09   11.70
   9  -2   1   81.49   12.80
   9  -2   1   54.59   12.40
   2   9   1   65.19   12.20
   2   9   1   98.29   15.20
  -9   3  -1   64.99   12.30
   9  -3  -1   78.39   12.20
   9  -3  -1   64.39   11.20
   3   9  -1   59.59   13.20
  -9   3  -1   48.30   11.30
   3   9  -1   66.19   13.50
  -9   3  -1   58.89   11.90
   9  -3  -1   73.29   12.70
  -3  -9  -1   69.79   11.70
  -9   3   1   65.89   12.00
   9  -3   1   61.39   12.50
   3   9   1   73.99   12.10
  -3  -9   1   82.29   12.00
   9  -3   1   58.69   11.50
   3   9   1   63.29   12.70
   3   9   1   76.89   13.90
  -9   3   1   74.89   12.60
  -9   3   1   65.69   12.80
   9  -3   1   63.99   11.30
  -9   4  -1    3.90    5.20
  -9   4  -1    4.50    5.00
   4   9  -1    5.30    6.50
  -4  -9  -1    7.00    5.00
   4   9  -1    8.50    6.60
  -9   4  -1   12.40    5.40
   9  -4  -1   -2.10    4.20
   9  -4   1    7.40    6.30
   9  -4   1   13.20    5.30
  -9   4   1    0.50    5.30
  -9   4   1    7.30    5.70
   4   9   1    5.00    5.10
   4   9   1   10.60    6.40
   4   9   1    5.50    6.50
  -4  -9   1    6.40    5.10
  -9   4   1   10.20    5.00
  -5  -9  -1   63.39   11.60
  -9   5  -1   56.19   11.50
  -9   5  -1   45.60   11.20
   5   9  -1   48.10   12.50
  -9   5  -1   76.19   12.20
   5   9  -1   74.59   13.20
   9  -5  -1   64.79   11.10
   9  -5   1   75.79   11.50
  -9   5   1   60.49   12.00
  -9   5   1   87.39   12.60
   5   9   1   65.49   11.50
   5   9   1   48.40   12.60
  -5  -9   1   57.29   11.30
   5   9   1   50.59   12.10
  -9   5   1   55.39   11.80
  -6  -9  -1   17.60    6.90
  -9   6  -1   15.40    6.70
  -9   6  -1   16.90    7.10
   6   9  -1   26.20    8.90
  -9   6  -1   27.00    7.80
   6   9  -1   26.60    7.90
  -9   6   1   18.50    6.70
  -9   6   1   23.00    7.50
   6   9   1   15.50    7.50
   6   9   1   21.20    8.60
  -9   6   1   32.10    7.20
  -6  -9   1   19.90    7.10
  -9   7  -1   13.40    6.80
  -9   7  -1    7.10    5.70
  -9   7  -1   20.30    6.80
  -7  -9  -1   11.90    6.30
   7   9  -1    6.10    6.20
   7   9  -1   10.50    7.40
  -9   7   1   34.40    7.80
  -9   7   1   25.20    6.90
   7   9   1   30.60    8.90
  -7  -9   1   28.40    7.40
   7   9   1   16.20    7.10
  -9   7   1   21.40    6.60
  -9   8  -1   21.80    6.60
  -9   8  -1   24.90    6.80
  -8  -9  -1   13.00    6.20
  -9   8  -1   19.20    6.20
   8   9  -1   11.30    7.40
  -9   8   1    7.20    5.90
  -8  -9   1    4.60    6.00
  -9   8   1   10.10    5.80
  -9   8   1    7.70    6.10
   8   9   1   10.90    7.40
  -9  -9  -1   36.00    7.30
   9   9  -1   22.10    8.20
  -9   9  -1   18.10    6.10
  -9   9  -1   35.20    7.00
  -9   9  -1   35.30    7.60
  -9   9   1   20.20    6.50
  -9   9   1   13.10    5.90
   9   9   1   25.50    8.50
  -9  -9   1   25.10    7.20
  -9   9   1   21.80    6.70
 -10  -9  -1    5.50    3.90
   9 -10  -1    4.60    4.10
  10   9  -1    0.60    5.40
  -9  10  -1   -2.70    3.70
  -9  10  -1    5.80    3.90
  10   9   1   -0.70    5.20
 -10  -9   1   -1.20    3.70
   9 -10   1    0.60    4.00
  -9  10   1    2.50    3.60
  -9  10   1    4.80    4.10
  -8  10  -1   10.70    5.00
 -10  -8  -1   22.30    6.30
  -8  10  -1   18.40    5.50
  -8  10  -1   13.30    5.80
 -10  -8  -1   14.40    5.50
  10   8  -1   22.90    7.70
  -8  10   1    5.50    4.90
 -10  -8   1   12.00    5.10
  -8  10   1   11.00    5.30
 -10  -8   1   20.90    6.40
  10   8   1   16.80    7.40
  -8  10   1   15.90    5.80
 -10  -7  -1   11.90    5.90
  10   7  -1   10.70    7.60
  -7  10  -1    3.50    4.50
 -10  -7  -1    6.70    5.40
  -7  10  -1   10.00    6.10
  -7  10  -1    9.00    5.30
 -10  -7   1    9.20    5.40
  -7  10   1    3.50    5.20
  10   7   1    4.50    7.00
 -10  -7   1   13.10    6.00
  -7  10   1   -1.00    3.90
  -7  10   1   -0.20    5.20
 -10  -6  -1   15.00    6.60
 -10  -6  -1    8.40    5.90
  10   6  -1    9.40    7.70
  -6  10  -1   15.20    6.30
  -6  10  -1   12.60    6.70
  -6  10  -1   16.10    6.40
  -6  10   1    9.50    5.80
  -6  10   1   10.70    5.90
  10   6   1   19.70    8.50
  -6  10   1   12.50    7.10
 -10  -6   1   20.20    6.20
  -6  10   1   19.50    7.00
 -10  -6   1   15.60    6.30
  10   5  -1   11.70    7.20
 -10  -5  -1   19.70    6.00
  -5  10  -1    7.80    5.80
  -5  10  -1    7.10    6.30
  -5  10  -1    7.20    6.70
  10   5  -1   12.30    5.30
  -5  10  -1   11.40    6.50
  -5  10   1    5.50    6.80
  -5  10   1    3.20    5.70
  -5  10   1   -1.60    5.80
  10   5   1    3.40    6.40
  -5  10   1    8.00    6.00
 -10  -5   1    1.10    5.30
  10   5   1    3.40    5.10
 -10  -4  -1   58.69    9.80
  -4  10  -1   60.09   10.80
  -4  10  -1   34.80   10.00
  -4  10  -1   43.00   10.10
 -10  -4  -1   51.69    9.90
  10   4  -1   65.89   10.30
  10   4  -1   55.49   11.20
  10   4  -1   54.49   11.60
  -4  10  -1   40.50   11.30
 -10  -4  -1   53.49   10.10
  -4  10   1   43.90   11.00
  10   4   1   50.49   11.30
 -10  -4   1   36.50    9.30
 -10  -4   1   40.20    9.30
  -4  10   1   44.30   11.50
  -4  10   1   36.90    9.70
  -4  10   1   56.59   10.80
  10   4   1   38.40    9.40
  10   4   1   32.50    9.20
 -10  -4   1   62.29    9.90
  -3  10  -1   37.00   10.10
 -10  -3  -1   26.50    8.00
  -3  10  -1   31.40    9.70
 -10  -3  -1   23.80    7.30
  10   3  -1   31.80    9.50
  -3  10  -1   29.40    8.30
 -10  -3  -1   24.40    7.50
 -10  -3  -1   33.90    8.00
  10   3  -1   23.00    7.60
  -3  10  -1   30.80    8.70
  10   3  -1   36.90    8.30
  -3  10   1   43.20   10.30
 -10  -3   1   47.50    8.50
 -10  -3   1   33.80    8.30
  10   3   1   41.20    9.70
  -3  10   1   41.00   10.40
  10   3   1   29.80    8.00
  -3  10   1   39.90    9.40
  10   3   1   45.10    8.50
  -3  10   1   41.80    9.40
 -10  -3   1   47.50    8.80
 -10  -2  -1   44.90    9.90
  -2  10  -1   58.29   12.00
  10   2  -1   40.30   10.20
 -10  -2  -1   53.59   10.20
  -2  10  -1   43.90    9.90
 -10  -2  -1   50.09    9.80
 -10  -2  -1   50.79    9.60
  10   2  -1   36.20    9.20
  10   2  -1   48.20    9.50
  -2  10  -1   54.49   10.90
  -2  10  -1   61.39   11.90
 -10  -2   1   38.60    9.70
  -2  10   1   67.29   12.30
  -2  10   1   51.89   10.20
  -2  10   1   41.00   11.20
  10   2   1   42.70   10.70
 -10  -2   1   46.40   10.00
  10   2   1   35.00    9.40
  -2  10   1   47.10   10.60
  10   2   1   60.69   10.20
 -10  -2   1   49.50    9.60
  -1  10  -1   15.70    6.00
  10   1  -1   18.70    6.20
  10   1  -1   14.60    7.30
 -10  -1  -1   15.90    6.70
  -1  10  -1   15.10    7.90
  -1  10  -1   19.20    8.00
  10   1  -1   19.90    6.30
  -1  10  -1   24.90    7.80
 -10  -1  -1   15.20    6.20
 -10  -1  -1   16.30    6.50
 -10  -1   1   21.40    7.00
  10   1   1   28.80    6.60
  -1  10   1   33.00    9.20
  10   1   1   32.50    7.10
  -1  10   1   31.70    8.10
  10   1   1   27.40    8.10
 -10  -1   1   25.10    7.10
  -1  10   1   31.40    9.00
  -1  10   1   21.90    7.00
   0  10  -1    2.00    6.60
   0  10  -1    4.20    5.60
   0  10  -1   -0.90    5.70
 -10   0  -1    7.30    5.10
   0  10  -1    6.90    5.00
  10   0  -1    6.40    5.60
 -10   0  -1    3.30    5.40
  10   0  -1    9.30    4.50
 -10   0  -1   -1.50    4.90
 -10   0  -1    2.00    4.50
  10   0  -1    2.40    4.40
 -10   0   1    5.30    5.10
  10   0   1    5.10    5.70
   0  10   1    4.00    6.20
  10   0   1    4.40    4.10
   0  10   1   11.40    7.20
 -10   0   1   -1.80    4.70
 -10   0   1    7.50    5.10
  10   0   1    1.10    4.20
   0  10   1    4.90    4.90
  10  -1  -1   19.70    6.40
   1  10  -1   22.80    6.60
  10  -1  -1   21.80    6.00
 -10   1  -1   30.00    7.50
 -10   1  -1   16.90    6.70
 -10   1  -1   38.00    8.00
  10  -1  -1   35.70    8.30
   1  10  -1   23.60    7.70
   1  10  -1   19.50    7.60
 -10   1  -1   32.60    7.20
   1  10  -1   35.10    9.40
 -10   1   1   25.30    7.30
  10  -1   1   27.00    7.70
  10  -1   1   27.90    6.70
 -10   1   1   17.00    6.50
   1  10   1   23.50    8.10
 -10   1   1   19.30    6.20
  10  -1   1   20.50    5.90
 -10   1   1   24.00    7.50
   1  10   1   19.30    6.80
   1  10   1   19.40    8.60
   2  10  -1   37.00   10.40
 -10   2  -1   46.40    9.80
 -10   2  -1   54.19   10.50
 -10   2  -1   61.69   10.20
  10  -2  -1   42.80   10.10
  10  -2  -1   66.09   10.30
   2  10  -1   44.80   11.40
 -10   2  -1   45.00   10.00
 -10   2   1   42.50   10.00
   2  10   1   52.59   11.70
  10  -2   1   43.50    8.90
 -10   2   1   48.70    9.70
 -10   2   1   54.69   10.60
   2  10   1   43.40    9.80
  10  -2   1   53.79   10.90
  10  -2   1   43.10    9.60
   2  10   1   44.20   11.00
 -10   3  -1   23.40    7.40
   3  10  -1   41.60    9.90
 -10   3  -1   38.20    7.90
  10  -3  -1   39.10    9.00
   3  10  -1   40.60   10.10
 -10   3  -1   48.30    9.30
  10  -3  -1   50.69    8.60
 -10   3   1   23.00    7.40
 -10   3   1   18.10    7.20
   3  10   1   31.90    9.70
  10  -3   1   32.30    7.70
   3  10   1   31.70    9.70
  10  -3   1   32.10    8.90
 -10   3   1   20.80    8.10
  10  -4  -1   42.50   10.10
  -4 -10  -1   38.40    9.20
 -10   4  -1   28.30    8.70
  10  -4  -1   34.70    8.30
 -10   4  -1   31.70    8.80
   4  10  -1   35.10   10.40
   4  10  -1   43.20   10.70
 -10   4  -1   32.70    8.80
  10  -4   1   48.00   10.50
  -4 -10   1   64.09    9.90
 -10   4   1   42.40    9.00
   4  10   1   46.00   11.00
 -10   4   1   57.69    9.70
 -10   4   1   42.30    9.20
  10  -4   1   49.80    9.00
   4  10   1   49.70   10.80
   5  10  -1   -1.70    5.60
  -5 -10  -1    5.40    5.40
 -10   5  -1    5.00    5.40
  10  -5  -1    9.10    4.50
  10  -5  -1   12.20    6.80
 -10   5  -1    0.70    5.40
 -10   5  -1    4.50    5.30
   5  10  -1    3.00    6.90
 -10   5   1   25.50    7.10
 -10   5   1   15.90    6.10
  -5 -10   1    8.80    5.50
   5  10   1   17.70    7.90
  10  -5   1    9.10    4.90
   5  10   1   19.40    7.50
  10  -5   1   14.20    7.10
 -10   5   1   12.90    6.20
   6  10  -1    8.80    6.60
  -6 -10  -1   17.50    6.40
 -10   6  -1    8.00    5.60
 -10   6  -1   20.10    6.90
 -10   6  -1   13.90    6.10
  10  -6  -1   21.00    7.40
   6  10  -1   22.50    8.20
 -10   6   1   13.00    6.20
   6  10   1    8.10    6.60
   6  10   1   21.10    8.40
  -6 -10   1   20.60    6.40
  10  -6   1   23.70    7.50
 -10   6   1    8.20    5.90
 -10   6   1   12.40    6.30
   7  10  -1    1.80    6.90
  10  -7  -1    5.10    5.90
 -10   7  -1    0.20    4.90
 -10   7  -1    9.90    5.30
 -10   7  -1    6.60    5.30
  -7 -10  -1    1.50    4.90
   7  10  -1    0.20    5.10
 -10   7   1   11.50    5.60
  10  -7   1    6.30    6.10
  -7 -10   1    7.00    5.40
   7  10   1    7.20    7.00
 -10   7   1    6.00    4.70
 -10   7   1   16.20    6.00
   7  10   1    0.40    5.30
   8  10  -1   16.90    7.20
  -8 -10  -1   12.00    5.80
 -10   8  -1   16.50    5.50
  10  -8  -1   21.00    6.30
 -10   8  -1   19.00    6.20
 -10   8  -1   10.70    5.60
  10  -8   1   17.50    6.40
   8  10   1   18.30    7.40
 -10   8   1   14.30    5.90
  -8 -10   1   20.20    5.90
 -10   8   1   22.00    6.10
 -10   8   1   13.20    5.50
 -10   9  -1    4.00    3.80
   9  10  -1   10.30    6.20
 -10   9  -1    3.40    4.20
  -9 -10  -1    9.20    4.40
  10  -9  -1    4.80    4.20
  -9 -10   1    4.10    4.30
 -10   9   1    7.20    4.10
   9  10   1    1.60    5.60
 -10   9   1    7.40    4.50
 -10   9   1    3.80    3.80
  10  -9   1    3.10    4.20
 -10 -10  -1   10.20    3.90
 -10  10  -1   11.00    3.80
 -10  10  -1    6.30    3.20
  10  10  -1    8.20    4.80
 -10  10   1    8.30    3.40
 -10 -10   1    8.40    3.90
 -10  10   1    6.00    3.60
  10  10   1    8.30    5.00
 -11  -9  -1   14.60    3.90
  -9  11  -1   23.20    4.50
  -9  11  -1   14.10    3.80
  11   9  -1   14.20    5.30
 -11  -9   1   11.40    3.80
  -9  11   1    7.80    3.60
  -9  11   1    0.70    3.40
  11   9   1   18.50    5.30
 -11  -8  -1   10.60    4.70
  -8  11  -1    2.30    4.10
  -8  11  -1    9.50    4.60
 -11  -8  -1    7.90    4.20
  -8  11  -1    7.50    4.40
  11   8  -1   15.60    6.20
  11   8   1   22.40    6.40
 -11  -8   1   13.50    4.50
  -8  11   1   19.30    5.00
  -8  11   1   17.40    5.00
 -11  -8   1    9.30    4.40
 -11  -7  -1    7.50    4.80
  11   7  -1    1.10    5.90
  -7  11  -1   -0.40    3.70
  -7  11  -1    0.10    4.20
  -7  11  -1    7.40    4.60
 -11  -7  -1    4.80    4.40
 -11  -7   1    2.30    4.70
  -7  11   1   -1.80    3.30
 -11  -7   1    7.60    4.90
  -7  11   1   -0.10    4.40
  -7  11   1    7.50    5.00
  11   7   1    7.10    6.20
  -6  11  -1    1.30    5.10
  11   6  -1   -2.60    6.20
 -11  -6  -1    3.00    4.70
  -6  11  -1    1.90    4.50
  -6  11  -1    2.90    4.80
 -11  -6  -1    4.00    5.00
  11   6   1    5.30    6.60
  -6  11   1   -0.80    5.20
 -11  -6   1    5.70    5.20
 -11  -6   1   -1.50    4.70
  -6  11   1   -6.20    4.70
  -6  11   1    4.40    4.30
  11   5  -1   10.50    4.70
  -5  11  -1   -0.60    5.40
  11   5  -1    2.60    6.90
  -5  11  -1    0.70    5.50
  -5  11  -1    7.90    5.50
  -5  11  -1   12.10    6.70
 -11  -5  -1    5.80    5.20
 -11  -5  -1    4.00    5.50
 -11  -5   1   17.20    6.20
  -5  11   1   13.50    6.80
  -5  11   1   12.50    6.20
 -11  -5   1   13.10    5.50
  -5  11   1    5.70    5.60
  -5  11   1   10.00    6.10
  11   5   1    0.90    6.30
  -4  11  -1   30.50    8.10
  -4  11  -1   21.30    6.90
  -4  11  -1   25.40    8.20
  11   4  -1   38.20    9.60
 -11  -4  -1   25.80    6.50
 -11  -4  -1   24.30    5.90
 -11  -4  -1   25.00    6.20
  11   4  -1   19.60    5.90
  -4  11  -1   17.80    6.60
 -11  -4   1    7.90    5.30
 -11  -4   1   17.50    5.80
  -4  11   1   23.90    8.70
  -4  11   1    7.20    6.40
  11   4   1   21.30    8.30
  -4  11   1   11.40    6.80
  11   4   1    7.20    5.30
 -11  -4   1   17.60    6.10
  -4  11   1    1.70    5.60
  -3  11  -1   -1.30    5.70
  -3  11  -1    7.60    7.30
 -11  -3  -1    5.60    4.30
  -3  11  -1   -8.60    4.80
 -11  -3  -1   -3.90    4.40
 -11  -3  -1    7.40    5.30
  -3  11  -1    7.70    5.50
  11   3  -1   -2.70    4.60
  11   3  -1   -2.80    6.10
  -3  11   1    8.50    6.20
 -11  -3   1    4.10    4.60
  -3  11   1    6.00    7.20
  11   3   1   11.20    5.40
 -11  -3   1    3.70    5.10
 -11  -3   1    5.70    5.10
  -3  11   1    7.20    6.10
  -3  11   1    3.20    5.80
  11   3   1    4.40    6.60
  -2  11  -1   85.59   15.30
  11   2  -1   81.09   15.00
 -11  -2  -1   76.89   13.40
 -11  -2  -1   79.19   12.90
  -2  11  -1   61.59   13.00
  11   2  -1   66.69   13.40
  -2  11  -1   74.29   14.00
  -2  11  -1   78.79   15.20
  -2  11   1   82.69   15.30
 -11  -2   1   77.99   13.00
  -2  11   1   57.29   13.10
  11   2   1   90.69   14.40
  11   2   1   73.59   13.30
  -2  11   1   99.19   14.70
 -11  -2   1   67.99   12.60
 -11  -2   1   67.09   13.30
  11   2   1   74.49   14.40
  -2  11   1   73.49   15.20
  -1  11  -1   43.40   10.60
 -11  -1  -1   32.30    8.30
 -11  -1  -1   43.50    9.20
  11   1  -1   28.90    8.20
  -1  11  -1   45.20   10.00
  11   1  -1   46.30   10.50
  -1  11  -1   47.60    9.40
  -1  11  -1   41.10   11.00
 -11  -1   1   47.60    9.30
  11   1   1   53.69   10.60
  -1  11   1   34.40    8.90
  -1  11   1   47.60   11.50
  11   1   1   45.00    9.30
  -1  11   1   25.30    9.60
 -11  -1   1   37.80    8.70
  -1  11   1   37.40    9.30
  11   1   1   42.90    8.60
   0  11  -1   11.20    6.80
   0  11  -1    4.70    5.40
 -11   0  -1    8.80    6.00
 -11   0  -1   11.50    5.70
   0  11  -1    9.50    5.10
 -11   0  -1    5.00    5.00
  11   0  -1    9.40    5.10
   0  11  -1   -0.10    6.70
  11   0  -1   11.40    6.90
 -11   0   1    5.70    6.00
 -11   0   1    3.20    5.00
   0  11   1   10.80    5.60
   0  11   1   11.90    7.80
   0  11   1    4.10    6.40
  11   0   1   13.50    5.70
  11   0   1    3.90    6.10
 -11   1  -1   41.80    8.60
   1  11  -1   22.10    9.00
   1  11  -1   33.80   10.40
 -11   1  -1   36.00    8.50
 -11   1  -1   53.69    9.50
  11  -1  -1   50.59   10.30
  11  -1  -1   38.00    8.60
   1  11  -1   19.60    9.50
 -11   1  -1   45.10    8.90
 -11   1   1   46.70    9.20
   1  11   1   49.30   11.60
   1  11   1   43.20   10.50
   1  11   1   43.00    8.70
 -11   1   1   31.20    8.90
  11  -1   1   47.90   10.10
 -11   1   1   32.20    8.00
  11  -1   1   34.80    8.20
 -11   1   1   28.80    7.90
  11  -2  -1   90.29   14.40
 -11   2  -1   92.29   13.70
   2  11  -1   70.69   14.50
  11  -2  -1   77.69   12.70
 -11   2  -1   63.19   12.80
 -11   2  -1   76.09   13.10
 -11   2  -1   84.39   13.00
   2  11  -1   71.59   14.00
 -11   2   1   57.69   12.40
   2  11   1   57.69   13.10
  11  -2   1   89.29   14.30
 -11   2   1   67.99   12.40
   2  11   1   81.59   15.00
 -11   2   1   49.30   12.10
 -11   2   1   57.49   12.30
  11  -2   1   78.59   12.80
   3  11  -1   13.30    7.80
 -11   3  -1   12.50    5.70
 -11   3  -1    5.20    5.30
  11  -3  -1    4.00    5.90
  11  -3  -1    4.40    4.80
   3  11  -1    9.40    6.10
 -11   3  -1    8.50    5.10
 -11   3  -1    7.80    5.40
 -11   3   1    2.40    4.60
  11  -3   1    5.10    5.90
 -11   3   1   -3.90    4.40
   3  11   1    5.70    7.50
 -11   3   1    4.90    5.30
  11  -3   1   -4.20    3.90
 -11   3   1    6.30    5.70
   3  11   1    8.80    6.10
 -11   4  -1   28.00    7.20
   4  11  -1   18.80    7.10
  11  -4  -1   16.10    5.90
 -11   4  -1    7.20    5.20
 -11   4  -1   21.20    6.90
   4  11  -1   10.30    8.20
  11  -4  -1   20.40    7.40
 -11   4  -1   19.90    6.40
 -11   4   1   12.00    5.60
 -11   4   1   18.20    7.00
  11  -4   1   26.30    6.20
 -11   4   1   39.60    7.00
   4  11   1   16.60    7.10
   4  11   1   13.90    8.30
  11  -4   1   27.80    7.90
 -11   5  -1    2.50    4.30
  11  -5  -1    4.90    4.00
  11  -5  -1    3.80    5.90
   5  11  -1   13.00    7.60
 -11   5  -1    7.50    5.20
   5  11  -1    7.50    5.50
 -11   5  -1    7.00    5.10
  -5 -11  -1   13.40    5.60
   5  11   1    5.60    5.30
 -11   5   1    3.60    4.30
   5  11   1   -0.30    6.60
 -11   5   1   -0.10    4.60
  -5 -11   1    7.00    5.40
  11  -5   1   -1.10    5.40
 -11   5   1    5.90    5.40
  11  -5   1    7.10    4.40
 -11   6  -1    1.50    4.80
  -6 -11  -1    6.00    5.10
 -11   6  -1    1.90    4.00
  11  -6  -1    2.10    5.40
   6  11  -1   -1.70    4.40
   6  11  -1    3.10    6.50
 -11   6  -1    5.60    4.90
 -11   6   1   -3.40    4.50
 -11   6   1   -2.40    4.60
 -11   6   1    5.40    4.40
  -6 -11   1    4.50    5.00
  11  -6   1    3.50    5.50
   6  11   1    0.10    4.50
   6  11   1    2.70    6.40
   7  11  -1    5.20    6.10
  -7 -11  -1    2.90    4.60
 -11   7  -1    3.10    4.20
  11  -7  -1    6.00    5.00
 -11   7  -1    5.00    4.60
 -11   7  -1   -1.30    3.60
 -11   7   1    8.70    4.90
 -11   7   1    7.60    4.30
 -11   7   1    7.90    4.50
  -7 -11   1    2.40    4.60
   7  11   1    2.20    4.40
   7  11   1    8.00    6.20
  11  -7   1    1.90    4.80
   8  11  -1   20.60    6.50
  11  -8  -1   15.00    4.80
 -11   8  -1   16.80    4.60
 -11   8  -1    9.20    4.00
  -8 -11  -1   11.90    4.90
 -11   8  -1   16.40    4.80
  11  -8   1    8.70    4.70
 -11   8   1   10.40    4.60
 -11   8   1   17.40    4.70
 -11   8   1    4.40    3.70
  -8 -11   1   12.70    4.80
   8  11   1    9.90    6.10
 -11   9  -1    3.50    3.40
 -11   9  -1    8.00    3.30
  -9 -11  -1   10.10    4.20
 -11   9  -1   13.60    3.70
   9  11  -1    6.00    4.80
 -11   9   1   12.00    3.70
 -11   9   1   16.70    3.70
 -11   9   1   10.10    3.90
  -9 -11   1   15.00    4.90
   9  11   1    7.40    5.00
 -12  -7  -1    1.40    3.00
  -7  12  -1   -2.30    2.80
  12   7  -1   -5.90    4.10
  -7  12  -1    1.80    3.30
 -12  -7  -1    4.10    3.60
  -7  12  -1    6.30    3.60
 -12  -7   1    0.00    3.00
 -12  -7   1   -4.10    3.30
  12   7   1    7.40    5.10
  -7  12   1    3.40    3.30
  -7  12   1    1.30    3.20
  -7  12   1   -1.20    2.90
  12   6  -1   11.40    6.10
 -12  -6  -1    8.30    4.40
  -6  12  -1   12.30    4.70
  -6  12  -1    8.10    4.20
  -6  12  -1    4.40    3.80
 -12  -6  -1   10.70    4.10
  12   6   1    0.00    5.10
 -12  -6   1    9.40    4.70
  -6  12   1    7.40    4.30
  -6  12   1    0.50    4.10
 -12  -6   1   -1.80    3.60
  -6  12   1    2.90    3.70
 -12  -5  -1   13.10    5.00
 -12  -5  -1    7.40    4.70
  -5  12  -1    7.30    4.70
  12   5  -1   11.40    6.70
  -5  12  -1   12.50    5.20
  -5  12  -1    9.80    4.80
 -12  -5   1    9.40    5.20
 -12  -5   1    7.80    4.70
  12   5   1   13.70    6.70
  -5  12   1    6.60    5.40
  -5  12   1    8.00    4.80
  -5  12   1   13.60    5.40
  -4  12  -1    0.90    5.50
  -4  12  -1    1.30    5.00
  -4  12  -1    0.80    4.70
 -12  -4  -1    9.90    4.30
 -12  -4  -1    5.60    4.50
  12   4  -1   10.80    6.80
  -4  12  -1    7.50    5.40
 -12  -4  -1   14.60    5.30
  12   4  -1   12.90    4.80
 -12  -4   1   11.60    4.30
  -4  12   1   11.50    5.80
 -12  -4   1    4.10    4.60
  -4  12   1    8.10    5.40
  12   4   1    9.10    4.40
 -12  -4   1   12.70    5.20
  -4  12   1   12.60    6.50
  -4  12   1   11.80    6.10
  12   4   1    9.80    6.70
  -3  12  -1   24.60    7.10
  12   3  -1   30.70    6.80
  -3  12  -1   22.50    7.50
  12   3  -1   30.80    8.50
 -12  -3  -1   18.00    6.20
 -12  -3  -1   20.90    6.10
  -3  12  -1   29.50    7.30
  -3  12  -1   38.80    8.60
 -12  -3   1   25.20    6.40
  -3  12   1   21.80    7.00
 -12  -3   1   23.40    5.90
  -3  12   1   31.30    8.80
  -3  12   1   16.60    7.10
  12   3   1   30.10    8.40
  -3  12   1   10.00    6.10
  12   3   1   17.70    6.00
 -12  -3   1   20.70    5.80
 -12  -2  -1   45.80    9.00
  12   2  -1   51.69   10.40
 -12  -2  -1   35.70    8.50
  -2  12  -1   44.40    9.40
  -2  12  -1   31.50    8.90
  12   2  -1   36.80    8.50
   2 -12  -1   35.30    7.40
  -2  12  -1   46.00   10.50
  -2  12  -1   34.20   10.00
  12   2   1   62.79   11.00
  -2  12   1   28.70    8.60
  -2  12   1   49.30   10.50
 -12  -2   1   43.40    8.90
  12   2   1   35.70    8.20
 -12  -2   1   46.00    8.60
  -2  12   1   32.30    8.70
  -2  12   1   48.50   10.90
  12   1  -1    6.80    6.60
  -1  12  -1    6.50    5.90
  -1  12  -1   -0.30    4.60
 -12  -1  -1    6.60    5.40
 -12  -1  -1    5.70    4.90
  -1  12  -1    3.20    6.80
  12   1  -1    0.60    4.90
  -1  12  -1    2.80    4.80
  -1  12   1    8.70    6.10
  -1  12   1    8.50    7.20
 -12  -1   1   -4.90    4.20
  -1  12   1    2.30    4.50
  12   1   1   -3.10    4.30
 -12  -1   1    1.70    4.90
  -1  12   1   10.20    5.50
  12   1   1    9.90    6.70
 -12   0  -1    9.00    4.70
  12   0  -1    7.10    4.90
 -12   0  -1    6.00    5.30
   0  12  -1    3.70    6.00
   0  12  -1   -1.90    5.10
   0  12  -1    8.50    7.40
 -12   0  -1   -1.70    4.50
  12   0  -1   17.30    7.20
  12   0   1    4.40    4.70
   0  12   1    3.70    5.80
   0  12   1    5.60    7.30
   0  12   1    5.10    5.40
 -12   0   1    9.60    5.50
  12   0   1    6.90    6.20
 -12   0   1    5.70    4.40
 -12   1  -1   -3.50    4.00
   1  12  -1    2.80    5.80
   1  12  -1    1.60    6.60
  12  -1  -1    2.20    5.80
 -12   1  -1    3.90    4.20
  12  -1  -1    4.90    4.90
 -12   1  -1    3.10    5.40
 -12   1  -1   -5.20    5.80
   1  12   1    0.40    5.60
 -12   1   1    2.70    4.40
  12  -1   1   11.20    6.60
   1  12   1    5.20    6.90
  12  -1   1    5.20    5.00
 -12   1   1    3.70    5.60
 -12   2  -1   30.10    7.90
   2  12  -1   22.90    8.40
 -12   2  -1   32.60    7.60
 -12   2  -1   62.09    9.90
  12  -2  -1   36.60    8.10
  12  -2  -1   52.69    9.80
   2  12  -1   50.89   11.00
 -12   2  -1   48.80    8.30
 -12   2   1   39.90    7.90
 -12   2   1   31.60    8.50
  12  -2   1   38.80    8.50
  12  -2   1   37.20    9.20
   2  12   1   40.00    9.70
 -12   2   1   41.10    8.60
   2  12   1   35.80   10.30
 -12   2   1   25.40    7.70
  12  -3  -1   27.80    7.50
 -12   3  -1   31.50    6.90
   3  12  -1   16.80    6.90
   3  12  -1   28.60    8.80
  12  -3  -1   22.40    6.40
 -12   3  -1   17.60    6.40
 -12   3  -1   26.40    6.20
 -12   3  -1   14.50    5.70
   3  12   1   19.30    7.00
 -12   3   1   17.90    6.30
  12  -3   1   27.20    7.50
 -12   3   1   29.80    7.30
 -12   3   1   21.30    6.00
 -12   3   1   26.10    6.60
   3  12   1   21.20    8.50
  12  -3   1   21.20    6.10
   4  12  -1    9.70    7.00
   4  12  -1    6.80    5.20
 -12   4  -1   10.50    4.90
  12  -4  -1   10.10    4.50
 -12   4  -1    7.40    4.30
  12  -4  -1   14.30    6.30
 -12   4  -1   10.00    5.20
 -12   4  -1   18.30    5.90
   4  12   1   10.10    5.70
 -12   4   1   11.20    5.00
  12  -4   1   18.10    6.50
 -12   4   1   14.90    5.10
  12  -4   1   12.10    4.90
   4  12   1   16.10    7.20
 -12   4   1    6.50    4.90
 -12   4   1    8.60    5.00
  12  -5  -1    6.80    4.20
 -12   5  -1   18.30    5.00
 -12   5  -1    9.90    4.90
   5  12  -1   14.90    6.90
  12  -5  -1   17.90    6.20
 -12   5  -1   14.00    5.20
 -12   5  -1   11.00    4.70
   5  12  -1    7.00    5.00
   5  12   1    3.50    5.10
 -12   5   1   10.90    4.60
  12  -5   1    6.00    3.90
 -12   5   1   10.10    4.60
 -12   5   1    3.90    4.40
   5  12   1   25.30    7.60
 -12   5   1    6.40    4.90
  12  -5   1   11.00    5.60
 -12   6  -1   -4.40    3.50
   6  12  -1    1.50    4.00
 -12   6  -1    0.70    3.10
  12  -6  -1    3.40    4.50
 -12   6  -1    4.10    4.00
 -12   6  -1    3.10    3.90
   6  12  -1    0.80    5.60
 -12   6   1   10.60    4.10
   6  12   1   11.60    6.30
 -12   6   1    3.30    4.00
   6  12   1   10.00    4.50
 -12   6   1    3.60    3.50
 -12   6   1   12.40    4.50
  12  -6   1    6.80    4.60
 -12   7  -1    0.30    3.40
  12  -7  -1    0.30    3.60
  -7 -12  -1   -1.20    3.50
 -12   7  -1    0.90    2.70
   7  12  -1    3.90    5.10
  -7 -12  -1   -3.10    2.50
 -12   7  -1   -2.30    3.00
 -12   7  -1   -2.30    3.10
  -7 -12   1    0.30    2.40
  12  -7   1   -2.00    3.50
   7  12   1    4.40    5.10
 -12   7   1   -0.20    3.50
 -12   7   1    2.30    3.30
 -12   7   1    0.10    2.70
 -12   7   1    2.40    3.00
  13   6  -1    6.30    4.80
 -13  -6  -1    0.10    3.20
 -13  -6   1    6.70    4.30
  13   6   1   10.60    4.60
  13   5  -1    7.10    5.30
  -5  13  -1    9.80    3.60
 -13  -5  -1   11.00    3.90
  -5  13  -1    8.20    3.70
  -5  13  -1   10.50    4.10
 -13  -5   1    0.70    3.10
  -5  13   1    4.30    3.30
  13   5   1   10.70    5.20
  -5  13   1    8.20    3.60
  -5  13   1    8.10    4.10
 -13  -5   1    8.30    4.10
  -4  13  -1   34.20    6.70
  -4  13  -1   36.30    7.40
 -13  -4  -1   34.40    6.60
  13   4  -1   51.29    8.90
  -4  13  -1   23.80    6.70
 -13  -4   1   35.70    6.60
  -4  13   1   36.90    7.00
  13   4   1   47.90    8.70
  -4  13   1   15.50    6.30
  -4  13   1   39.00    7.60
 -13  -3  -1   15.90    5.10
  13   3  -1   11.50    4.60
  -3  13  -1   10.70    5.40
  -3  13  -1   20.70    5.20
 -13  -3  -1   14.30    4.40
  13   3  -1   16.60    6.50
  -3  13  -1   16.00    6.00
  -3  13   1   10.60    5.40
  13   3   1   27.60    7.10
  -3  13   1   20.90    6.40
  13   3   1   22.30    5.20
 -13  -3   1   15.30    4.50
  -3  13   1   18.40    5.50
 -13  -3   1   20.50    5.10
  -3  13   1   21.20    5.40
  -2  13  -1   30.70    7.40
  -2  13  -1   17.60    6.30
 -13  -2  -1   22.60    5.70
  -2  13  -1   20.40    6.00
  13   2  -1   37.10    8.10
 -13  -2  -1   27.90    5.50
  13   2  -1   26.50    5.80
 -13  -2  -1   30.50    5.70
  -2  13  -1   18.70    5.40
 -13  -2   1   15.90    5.20
 -13  -2   1   13.40    5.50
  -2  13   1   26.50    6.60
  -2  13   1    8.60    6.60
  13   2   1   19.20    7.00
  13   2   1   11.80    5.00
 -13  -2   1   20.30    5.50
  -2  13   1   17.80    5.50
  -2  13   1   12.60    5.90
  -1  13  -1    2.10    4.60
 -13  -1  -1    1.70    4.20
 -13  -1  -1    6.30    4.20
  -1  13  -1    8.30    6.20
 -13  -1  -1    4.70    4.10
   1 -13  -1    3.30    3.30
  13   1  -1    5.40    4.30
  -1  13  -1    7.00    4.60
  13   1  -1   10.90    5.80
 -13  -1   1    9.70    4.60
 -13  -1   1   12.50    4.60
  -1  13   1    9.80    6.40
  -1  13   1   10.80    4.60
   1 -13   1    5.70    3.30
  13   1   1    4.20    4.20
  13   1   1    9.30    5.90
  -1  13   1    7.50    5.40
 -13   0  -1    2.20    3.90
   0 -13  -1   -3.20    2.70
  13   0  -1    5.30    5.60
   0  13  -1    0.20    4.50
  13   0  -1   -2.30    3.70
 -13   0  -1   -2.00    4.20
   0  13  -1   -3.90    5.00
   0  13  -1    4.70    5.10
  13   0   1    1.30    5.30
   0  13   1    0.60    4.70
 -13   0   1    5.30    4.30
 -13   0   1    3.80    4.40
  13   0   1    5.80    4.40
   0  13   1    0.50    5.70
  13  -1  -1    9.60    4.50
 -13   1  -1    4.80    3.80
 -13   1  -1    8.80    5.00
 -13   1  -1    3.60    3.30
   1  13  -1    9.50    6.20
   1  13  -1   11.40    5.70
  13  -1  -1   10.40    5.90
 -13   1   1   -1.20    4.10
 -13   1   1    6.20    4.20
  13  -1   1    6.10    4.20
   1  13   1    4.10    6.20
  13  -1   1    0.90    5.40
 -13   1   1    0.40    3.30
   1  13   1    4.50    4.80
   2  13  -1   12.90    6.90
 -13   2  -1   16.70    4.80
   2  13  -1   12.60    6.00
 -13   2  -1   16.00    5.50
 -13   2  -1   16.20    5.00
  13  -2  -1   15.30    5.40
  13  -2  -1   19.40    6.50
  13  -2   1   33.10    7.40
 -13   2   1   30.30    5.60
 -13   2   1   25.80    6.00
   2  13   1   26.20    7.60
   2  13   1   11.80    5.90
 -13   2   1   30.60    5.80
  13  -2   1   28.90    6.10
  13  -3  -1   30.60    6.70
   3  13  -1   22.00    7.10
 -13   3  -1   21.70    4.90
  13  -3  -1   18.40    4.90
   3  13  -1   16.30    5.70
 -13   3  -1   23.20    4.90
 -13   3  -1   25.60    5.80
 -13   3  -1    5.80    4.60
 -13   3  -1   20.70    5.00
  13  -3   1   20.40    6.40
   3  13   1   17.30    6.60
   3  13   1   13.10    5.30
  13  -3   1   15.20    4.90
 -13   3   1   12.50    6.00
 -13   3   1   16.80    5.40
 -13   3   1    9.90    4.20
 -13   4  -1   34.80    6.30
 -13   4  -1   37.40    6.50
 -13   4  -1   18.60    6.00
  -4 -13  -1   39.20    6.30
  13  -4  -1   28.30    6.10
   4  13  -1   35.90    8.10
  13  -4  -1   41.10    7.70
   4  13  -1   21.40    6.60
 -13   4  -1   41.30    6.50
 -13   4  -1   35.20    6.70
  13  -4   1   23.40    6.00
 -13   4   1   44.40    7.20
  13  -4   1   47.40    7.90
 -13   4   1   28.40    6.00
 -13   4   1   21.20    6.10
   4  13   1   31.10    8.00
   4  13   1   26.70    7.00
 -13   5  -1    7.00    3.70
 -13   5  -1    4.10    3.30
 -13   5  -1    5.00    3.40
 -13   5  -1    4.80    3.10
   5  13  -1    3.40    3.70
  -5 -13  -1    3.10    2.70
   5  13  -1    4.80    4.70
 -13   5  -1    8.80    3.10
  13  -5  -1    8.60    4.40
 -13   5   1   11.80    3.80
 -13   5   1   13.70    4.00
  13  -5   1    6.70    3.70
 -13   5   1    4.30    3.30
 -13   5   1    8.70    3.40
  -5 -13   1    5.10    2.90
 -13   5   1   13.60    3.60
   5  13   1    6.90    3.90
   5  13   1   12.10    5.40
 -13   6  -1   11.50    3.10
 -13   6   1    0.20    2.30
  -3  14  -1    2.40    3.50
  14   3  -1   24.20    5.50
  14   3   1   13.60    4.90
  -2  14  -1    5.70    3.80
  14   2  -1   10.30    4.70
 -14  -2  -1    3.50    3.80
 -14  -2  -1    6.80    3.80
  14   2  -1    1.00    2.80
  -2  14   1    9.40    3.90
  14   2   1    5.50    3.00
  14   2   1   11.60    4.80
 -14  -2   1   13.40    3.40
 -14  -1  -1    9.70    3.20
 -14  -1  -1    9.10    3.30
  14   1  -1   10.60    3.50
  14   1  -1    8.30    4.80
  -1  14  -1    5.80    3.90
 -14  -1  -1   11.70    4.10
 -14  -1   1    3.10    3.40
  14   1   1   -0.40    2.80
 -14  -1   1    1.70    3.00
  14   1   1   12.10    5.10
 -14  -1   1    6.20    3.10
  -1  14   1   -0.10    3.50
 -14   0  -1   -7.50    2.40
 -14   0  -1    3.30    3.30
  14   0  -1   -2.80    2.40
  14   0  -1    2.00    4.00
   0 -14  -1    0.20    2.30
   0  14  -1    0.70    3.50
 -14   0   1    4.80    3.20
   0  14   1    3.30    4.40
  14   0   1    0.40    2.80
   0  14   1   -0.30    3.30
  14   0   1    0.40    4.10
 -14   0   1    5.60    3.00
   0 -14   1    1.60    2.50
   1  14  -1    3.40    3.40
  14  -1  -1    1.90    4.20
  -1 -14  -1    4.60    2.70
 -14   1  -1   -0.60    2.80
 -14   1  -1    3.90    3.30
  14  -1  -1    2.40    3.00
 -14   1   1    3.80    3.30
  14  -1   1    5.80    3.20
 -14   1   1    3.40    3.20
  14  -1   1   13.10    4.80
   1  14   1    4.60    3.70
   1  14   1   14.80    4.90
  -1 -14   1    8.50    3.00
 -14   2  -1   12.80    3.80
 -14   2  -1    2.20    3.00
   2  14  -1    8.80    4.00
  14  -2  -1   16.00    4.80
  -2 -14  -1   15.40    3.30
  14  -2  -1    9.30    3.30
   2  14   1    0.60    3.50
 -14   2   1    6.70    3.50
   2  14   1   11.90    6.20
  -2 -14   1    4.60    2.70
  14  -2   1   11.10    4.60
  14  -2   1    6.90    3.30
 -14   2   1    4.20    3.20
 -14   3  -1    6.00    3.50
 -14   3  -1    9.90    3.60
  -3 -14  -1    7.60    3.20
  14  -3   1   24.50    6.30
  -3 -14   1   18.00    3.70
 -14   3   1   12.40    3.70
 -14   3   1   21.50    4.20
   0   0  -2    0.10    0.30
  -1   0  -2 4495.85  584.74
  -1   0  -2 4331.67  584.64
   0   1  -2 4380.36  584.74
  -1   0  -2 4556.64  584.84
  -1   0   2 4194.58  584.74
  -1   0   2 4321.97  584.84
   0   1   2 4456.25  584.74
  -1   0   2 4196.08  584.64
  -1  -1  -2  101.29   14.90
  -1   1  -2  112.89   14.80
  -1  -1  -2  103.99   14.80
  -1   1   2  119.79   14.80
  -1   1   2  112.39   14.80
   1   1   2  102.29   14.60
  -1  -1   2  108.19   15.00
  -1   2  -2  105.59   13.10
  -2  -1  -2   96.79   13.20
  -2  -1  -2  103.89   13.50
  -2  -1   2   86.59   13.60
  -1   2   2   80.89   13.10
  -2  -1   2   88.29   13.10
   0   2  -2    6.40    2.00
  -2   0  -2    6.10    1.50
  -2   0  -2    5.50    1.90
   0  -2  -2    7.40    1.50
  -2   0  -2    4.70    2.80
   0  -2   2    5.20    2.10
  -2   0   2    8.40    2.90
  -2   0   2    8.50    1.70
   0   2   2    5.50    2.00
  -2   0   2   10.60    1.80
   1   2  -2   88.49   12.70
  -2   1  -2   74.79   12.80
  -1  -2  -2   76.79   12.80
  -2   1  -2   79.19   12.70
  -1  -2   2  110.39   13.00
  -2   1   2   98.89   12.80
  -2   1   2  107.49   13.20
   1   2   2  105.99   12.60
  -2  -2  -2  440.36   57.69
  -2  -2  -2  453.95   57.79
  -2   2  -2  415.66   57.49
   2   2   2  400.36   57.19
  -2   2   2  416.76   57.49
  -2  -2   2  440.06   57.79
  -2   3  -2  507.15   73.79
  -3  -2  -2  516.65   73.89
  -3  -2  -2  535.05   74.09
  -3  -2   2  607.34   73.99
  -2   3   2  556.24   73.89
  -3  -2   2  563.44   74.19
  -1   3  -2   94.89   14.30
  -3  -1  -2   97.89   14.90
  -3  -1  -2   91.69   14.40
  -1   3   2  105.49   14.40
  -3  -1   2  102.19   14.90
  -3  -1   2  105.69   14.20
  -3  -1   2  103.59   13.80
   0   3  -2  856.71  116.79
  -3   0  -2  899.71  117.19
  -3   0  -2  897.91  116.59
  -3   0  -2  931.91  116.89
   0  -3  -2  827.42  116.59
   0  -3   2  844.62  116.89
   0   3   2  895.01  116.79
  -3   0   2  884.31  117.19
  -3   0   2  829.92  116.59
  -3   0   2  838.02  116.69
   1   3  -2  109.89   13.80
  -3   1  -2  110.39   13.70
  -1  -3  -2  107.99   13.80
  -3   1  -2  110.09   13.90
  -3   1   2   91.69   13.70
  -3   1   2   85.49   13.60
   1   3   2   88.69   13.60
  -1  -3   2   96.09   14.00
  -3   1   2   82.29   14.30
  -2  -3  -2  567.44   73.19
  -2  -3  -2  572.04   73.09
  -3   2  -2  586.04   72.99
   2   3   2  500.65   72.69
  -3   2   2  505.75   72.89
  -2  -3   2  524.05   73.19
  -3  -3  -2 2975.70  408.26
  -3  -3  -2 3002.90  408.26
  -3   3  -2 3051.79  408.06
  -3  -3   2 3143.29  408.26
  -3   3   2 2993.80  408.06
  -3  -3   2 3095.39  408.36
  -4  -3  -2  333.17   47.50
  -3   4  -2  309.17   47.10
  -4  -3  -2  343.47   47.40
  -3   4   2  345.87   47.10
  -4  -3   2  375.76   47.40
  -4  -3   2  368.66   47.70
  -2   4  -2  892.81  113.29
  -4  -2  -2  843.62  113.29
  -4  -2  -2  850.41  113.59
  -2   4   2  842.52  113.19
  -4  -2   2  832.62  113.19
  -4  -2   2  896.11  113.69
  -4  -2   2  751.12  112.59
  -4  -1  -2   15.10    4.30
  -4  -1  -2   16.50    3.60
   1  -4  -2   19.40    2.80
  -1   4  -2   11.00    3.30
  -1   4   2    6.90    3.10
  -4  -1   2    7.30    2.00
  -4  -1   2    5.30    4.00
  -4  -1   2    9.70    3.00
  -4   0  -2    3.00    2.50
   0   4  -2    1.60    2.40
   0  -4  -2    0.30    1.50
  -4   0  -2   -0.90    1.40
  -4   0  -2   -0.10    3.70
  -4   0   2    1.20    2.00
  -4   0   2   -0.70    3.50
   0  -4   2    0.40    2.20
   0   4   2   -1.40    2.30
  -4   0   2    0.80    1.60
  -1  -4  -2    8.00    2.80
  -4   1  -2    8.00    3.10
   1   4  -2   11.30    3.00
  -4   1  -2   11.00    2.70
   1   4   2   15.60    3.10
  -4   1   2   14.60    2.80
  -4   1   2    9.70    2.70
  -1  -4   2   15.10    3.30
  -4   1   2    9.40    4.20
  -4   2  -2  840.62  112.19
  -2  -4  -2  837.12  112.59
  -2  -4  -2  841.02  112.39
   2   4   2  804.72  112.09
  -2  -4   2  851.11  112.49
  -4   2   2  831.42  112.19
  -3  -4  -2  350.96   48.00
  -3  -4  -2  346.77   47.90
  -4   3  -2  347.07   47.60
  -3  -4   2  354.86   48.00
  -3  -4   2  375.46   48.10
  -4   3   2  327.37   47.60
  -4  -4  -2  760.62   99.59
  -4   4  -2  749.03   99.29
  -4  -4  -2  748.23   99.59
  -4   4   2  716.23   99.29
  -4  -4   2  716.53   99.49
  -4  -4   2  718.03   99.69
  -4   5  -2   74.39   11.90
  -5  -4  -2   82.29   12.90
  -5  -4  -2   67.99   12.00
  -5  -3  -2  551.44   74.69
  -3   5  -2  554.24   74.19
  -5  -3  -2  531.65   74.39
  -5  -3   2  552.34   74.29
  -5  -3   2  544.65   74.79
  -3   5   2  543.85   74.19
  -2   5  -2  145.89   18.10
  -5  -2  -2  146.29   18.30
  -5  -2  -2  131.19   19.00
  -2   5   2   99.49   18.00
  -5  -2   2  111.89   17.90
  -5  -2   2  117.89   18.70
  -1   5  -2  133.99   17.80
  -5  -1  -2  131.79   18.70
  -5  -1  -2  111.59   17.60
  -5  -1   2  129.39   18.70
  -5  -1   2  120.59   17.50
  -1   5   2  114.59   17.70
   1  -5   2  123.79   17.50
  -5   0  -2  703.03   91.19
   0   5  -2  689.53   90.49
  -5   0  -2  655.33   90.09
   0  -5  -2  586.84   90.39
  -5   0  -2  689.73   90.59
   0   5   2  708.13   90.59
  -5   0   2  678.73   90.19
  -5   0   2  646.64   90.39
   0  -5   2  667.53   90.49
  -5   0   2  705.73   91.19
  -5   1  -2  107.89   16.40
   1   5  -2  107.29   16.60
  -5   1  -2  110.09   16.80
  -1  -5  -2  125.19   16.50
  -5   1   2  132.89   16.60
   1   5   2  123.59   16.80
  -5   1   2  120.69   17.80
  -1  -5   2  111.79   16.80
  -5   1   2  117.99   16.50
  -2  -5  -2  107.19   17.00
   2   5  -2   99.49   16.10
  -2  -5  -2  103.69   16.50
  -5   2  -2   98.09   16.20
   2   5   2  133.89   16.30
  -5   2   2  128.59   16.50
  -2  -5   2  139.09   16.90
  -3  -5  -2  578.04   74.59
  -5   3  -2  539.35   73.89
  -3  -5  -2  559.24   74.19
  -3  -5   2  516.75   74.29
  -5   3   2  541.45   73.99
  -5   4  -2  128.29   16.70
  -4  -5  -2  130.69   17.50
  -4  -5  -2  137.29   17.50
  -5   4   2   97.69   16.80
  -4  -5   2   93.99   17.20
  -4  -5   2  100.59   17.40
  -5  -5  -2    1.10    4.10
  -5   5  -2    8.50    3.70
  -5  -5  -2    2.30    4.20
  -5  -5   2    3.70    4.60
  -5   5   2    1.90    3.50
  -5  -5   2    2.70    4.20
  -5   6  -2  328.67   46.30
  -6  -5  -2  356.36   46.60
  -6  -5  -2  368.06   47.20
   6   5  -2  330.57   46.70
  -6  -5  -2  342.07   46.40
  -6  -5  -2  354.96   46.90
   6   5  -2  300.47   47.80
  -5   6  -2  391.56   46.60
   6   5   2  312.67   46.20
  -6  -5   2  319.87   46.70
  -5   6   2  351.26   46.50
  -6  -5   2  347.57   47.30
   6   5   2  317.77   47.80
  -6  -5   2  306.87   46.40
  -5   6   2  298.67   46.20
  -6  -4  -2   66.09   11.20
  -6  -4  -2   68.39   11.90
  -4   6  -2   84.59   11.50
  -6  -4   2   63.29   11.90
  -4   6   2   64.09   11.00
  -6  -4   2   52.69   10.70
  -3   6  -2   90.09   12.20
  -6  -3  -2   74.29   12.20
  -6  -3  -2   70.49   12.80
  -3   6   2   86.99   12.50
  -6  -3   2   72.99   12.20
  -6  -3   2   62.49   12.70
  -2   6  -2  159.68   22.60
  -6  -2  -2  151.68   22.50
  -6  -2  -2  163.58   23.30
  -6  -2   2  147.19   22.40
  -2   6   2  172.28   22.70
  -6  -2   2  151.28   23.50
  -1   6  -2   39.60    8.00
  -6  -1  -2   42.00    9.30
  -6  -1  -2   40.20    7.90
  -1   6   2   49.60    8.20
  -6  -1   2   62.99   10.20
  -6  -1   2   59.59    8.30
  -6   0  -2    9.50    5.30
  -6   0  -2   16.90    3.70
   0   6  -2    7.70    3.50
  -6   0   2    9.40    4.90
   0   6   2    3.70    3.50
  -6   0   2    4.10    2.70
   1   6  -2   59.09    8.30
  -6   1  -2   57.29    8.20
  -6   1   2   38.90    9.30
   1   6   2   45.30    7.90
  -6   1   2   42.60    7.50
  -6   2  -2  160.88   21.30
  -2  -6  -2  158.98   22.20
  -6   2   2  138.19   21.20
   2   6   2  150.08   21.30
  -3  -6  -2   80.69   14.00
  -6   3  -2   79.59   13.10
  -3  -6   2   91.39   15.60
  -6   3   2   90.99   13.20
  -3  -6   2   99.09   14.50
  -6   4  -2   73.39   10.90
  -4  -6  -2   53.29   11.20
  -4  -6   2   66.49   11.90
  -6   4   2   69.19   10.90
  -4  -6   2   71.39   12.20
  -5  -6  -2  286.57   46.10
  -6   5  -2  295.57   46.00
   5   6  -2  290.67   46.40
  -6   5  -2  337.37   46.00
  -5  -6  -2  351.06   46.80
  -6   5  -2  321.07   46.90
   5   6   2  322.97   46.10
  -6   5   2  384.26   46.30
   5   6   2  346.17   46.90
  -5  -6   2  387.96   46.80
  -5  -6   2  343.17   46.30
  -6   5   2  343.67   46.20
  -6  -6  -2   10.90    5.50
  -6   6  -2   14.10    5.00
  -6  -6  -2    5.50    5.00
   6   6  -2    5.50    4.30
  -6   6  -2   10.30    5.50
  -6   6  -2   13.70    5.70
   6   6  -2    3.50    5.00
  -6   6  -2    7.70    5.30
  -6   6  -2   11.10    4.90
  -6   6  -2    6.40    4.50
  -6   6   2   13.50    5.30
   6   6   2    9.40    4.70
  -6   6   2    7.80    4.90
  -6   6   2    6.50    4.90
  -6  -6   2    9.10    5.20
  -6  -6   2    7.80    4.90
   6   6   2   11.30    5.50
  -6   6   2    2.90    5.10
  -6   6   2   11.40    5.50
  -6   6   2    3.30    4.90
  -7  -6  -2   27.60    7.80
  -6   7  -2   37.00    8.00
  -6   7  -2   53.89    8.80
   7   6  -2   38.40    7.20
  -6   7  -2   28.30    7.60
  -6   7  -2   31.80    7.00
  -6   7  -2   53.79    8.40
  -6   7  -2   45.00    8.80
  -7  -6  -2   35.80    7.50
   7   6  -2   43.30    8.80
   7   6   2   23.00    6.90
  -6   7   2   21.10    6.80
  -6   7   2    1.60    6.50
  -7  -6   2   27.50    7.40
  -6   7   2   20.50    6.90
  -7  -6   2   20.60    6.90
  -6   7   2   18.80    7.60
   7   6   2   17.90    7.30
  -6   7   2   17.90    7.10
  -6   7   2   16.00    7.10
  -7  -5  -2  244.98   31.80
  -5   7  -2  230.68   31.70
  -5   7  -2  245.18   31.30
   7   5  -2  197.78   31.40
  -5   7  -2  229.38   31.20
  -7  -5  -2  188.88   30.60
   7   5  -2  227.78   31.10
  -7  -5  -2  204.18   31.00
  -5   7  -2  206.08   31.00
  -5   7  -2  198.78   31.60
  -5   7  -2  210.38   31.30
  -7  -5  -2  229.38   31.40
  -7  -5  -2  221.08   32.00
   7   5   2  218.48   31.00
  -7  -5   2  229.38   31.80
  -5   7   2  206.78   31.90
  -5   7   2  239.88   31.30
  -5   7   2  222.78   31.20
  -7  -5   2  222.58   32.30
  -5   7   2  198.48   31.00
  -5   7   2  204.18   31.30
   7   5   2  212.18   31.60
  -7  -5   2  215.98   31.30
  -5   7   2  218.28   31.60
  -7  -4  -2  175.18   26.30
  -7  -4  -2  174.48   24.00
   7   4  -2  160.38   23.80
  -4   7  -2  148.39   23.70
  -7  -4  -2  155.98   23.50
  -4   7  -2  183.68   23.90
  -7  -4  -2  181.98   23.90
  -4   7  -2  170.68   23.70
  -4   7  -2  158.28   24.40
   7   4  -2  159.08   23.40
  -4   7  -2  177.58   24.30
  -7  -4  -2  189.88   24.90
   7   4   2  153.28   23.70
  -4   7   2  176.68   23.90
  -7  -4   2  158.88   24.90
   7   4   2  159.98   23.40
  -4   7   2  146.69   23.90
  -7  -4   2  139.89   23.50
  -4   7   2  134.09   24.10
  -7  -4   2  155.78   23.70
  -4   7   2  176.58   25.60
  -4   7   2  134.79   23.60
  -7  -4   2  157.08   23.80
  -7  -3  -2   59.79    9.70
  -3   7  -2   46.80    9.00
  -7  -3  -2   43.10    9.80
  -7  -3   2   58.79    9.60
  -3   7   2   42.20    8.80
  -7  -3   2   50.79   10.30
  -7  -2  -2    9.80    5.70
  -2   7  -2    2.90    4.20
  -7  -2  -2   11.00    4.70
  -2   7   2   22.20    5.40
  -7  -2   2   27.30    5.00
  -7  -2   2   31.30    7.40
  -7  -1  -2  109.39   17.10
  -7  -1  -2  126.39   18.30
  -1   7  -2  114.59   17.20
  -7  -1   2  109.79   18.70
  -1   7   2  113.29   17.00
   0   7  -2   25.50    5.40
  -7   0  -2   18.30    4.80
  -7   0   2   12.50    6.20
   0   7   2   19.90    5.00
  -1  -7  -2  116.79   17.90
   1   7  -2  105.89   16.70
   1   7   2  116.29   16.60
  -2  -7  -2   25.70    6.50
  -2  -7   2    9.40    5.30
  -3  -7  -2   43.30    9.00
  -3  -7   2   45.70    9.60
   4   7  -2  141.49   23.60
  -4  -7  -2  167.38   23.80
   4   7  -2  138.99   23.00
  -7   4  -2  159.28   23.00
  -7   4  -2  145.59   23.10
  -4  -7  -2  135.49   23.00
  -7   4  -2  142.49   22.90
  -7   4  -2  156.18   23.50
  -7   4   2  177.08   23.00
   4   7   2  169.58   23.40
   4   7   2  157.58   23.80
  -4  -7   2  200.68   24.60
  -7   4   2  176.98   23.30
  -4  -7   2  164.48   23.10
  -7   4   2  155.28   23.20
  -7   4   2  168.98   23.50
  -7   5  -2  208.48   30.10
  -5  -7  -2  194.48   30.20
  -5  -7  -2  203.28   29.70
  -7   5  -2  194.78   30.20
  -7   5  -2  192.58   30.30
   5   7  -2  193.58   30.80
  -5  -7  -2  247.68   31.30
  -7   5  -2  212.38   30.40
  -7   5  -2  226.38   30.10
   5   7  -2  207.18   30.10
  -7   5   2  239.48   30.30
  -7   5   2  202.98   30.40
  -7   5   2  205.88   30.40
   5   7   2  216.88   30.30
  -5  -7   2  229.18   31.20
  -5  -7   2  203.98   30.30
  -7   5   2  204.58   30.60
  -7   5   2  220.38   30.30
   5   7   2  210.98   31.00
  -7   6  -2   25.50    7.10
  -7   6  -2   19.10    7.20
   6   7  -2   25.30    8.30
  -7   6  -2   12.30    6.70
  -6  -7  -2   21.90    7.80
  -6  -7  -2   34.20    6.80
  -6  -7  -2   28.00    7.50
   6   7  -2   20.20    6.60
  -7   6  -2   18.00    7.10
  -7   6  -2   28.70    8.00
  -6  -7   2   34.10    8.50
  -7   6   2   44.30    8.70
  -6  -7   2   36.40    6.90
  -7   6   2   42.80    8.50
  -7   6   2   47.40    8.00
  -7   6   2   48.40    8.50
   6   7   2   26.40    8.20
  -6  -7   2   45.10    8.50
   6   7   2   51.49    8.40
  -7   6   2   39.30    8.40
  -7   6   2   47.50    9.00
   7   7  -2    7.00    5.00
  -7  -7  -2    2.10    4.30
  -7   7  -2   -2.20    5.00
  -7   7  -2    3.90    5.30
  -7   7  -2   10.20    6.30
  -7   7  -2    9.60    5.50
  -7  -7  -2    5.50    5.20
   7   7  -2    3.90    6.30
  -7   7   2   -3.20    4.30
  -7   7   2    4.40    5.40
  -7   7   2    3.90    5.30
   7   7   2   11.20    6.60
  -7  -7   2    7.80    5.80
   7   7   2    1.00    4.90
  -7  -7   2   14.70    4.80
  -7   7   2    6.80    5.70
  -7   7   2    0.50    5.10
   8   7  -2   62.59   11.40
  -7   8  -2   47.70    9.00
  -7   8  -2   72.99   10.10
  -8  -7  -2   45.30    9.50
  -7   8  -2   50.09   10.10
  -7   8  -2   61.69    9.50
  -8  -7  -2   47.30    8.10
  -7   8   2   12.50    8.10
   8   7   2   29.70    9.60
  -8  -7   2   16.30    6.90
  -7   8   2   38.80    9.00
   8   7   2   27.20    7.80
  -7   8   2   23.40    7.70
  -7   8   2   19.90    8.10
  -7   8   2   23.10    8.50
  -8  -7   2   27.80    8.50
  -6   8  -2   36.90    8.20
  -8  -6  -2   21.50    6.80
  -6   8  -2   17.50    6.80
  -6   8  -2   21.50    6.90
  -6   8  -2   21.60    6.60
   8   6  -2   20.50    8.00
  -8  -6  -2   29.30    6.60
   8   6  -2   25.90    6.60
  -6   8  -2   27.10    8.10
   8   6   2   12.20    7.20
  -6   8   2    6.60    6.20
  -6   8   2   17.60    7.10
  -6   8   2   18.20    6.90
   8   6   2   10.20    6.10
  -6   8   2   17.90    6.90
  -6   8   2   20.00    7.70
  -8  -6   2   14.60    6.50
  -5   8  -2   39.80    8.10
  -8  -5  -2   46.10    8.90
  -8  -5  -2   44.00    9.00
  -5   8  -2   36.50    9.00
   8   5  -2   37.60    7.80
  -8  -5  -2   42.20    7.70
  -5   8  -2   45.40    9.10
  -8  -5  -2   44.70    8.40
   8   5  -2   44.50    9.40
  -5   8  -2   45.80    9.50
  -5   8   2   23.10    7.50
   8   5   2   22.40    7.40
   8   5   2   30.70    8.40
  -8  -5   2   23.20    7.80
  -5   8   2   12.90    7.10
  -5   8   2   22.40    7.50
  -8  -5   2   25.70    8.40
  -5   8   2   33.90    9.50
  -5   8   2   28.40    8.30
  -8  -4  -2   48.90   11.10
  -8  -4  -2   68.19   11.70
   8   4  -2   67.09   11.10
  -4   8  -2   56.39   12.20
  -4   8  -2   79.39   12.10
  -8  -4  -2   61.49   12.40
  -4   8  -2   60.29   11.70
  -8  -4  -2   74.19   11.50
  -8  -4  -2   65.89   11.80
   8   4  -2   54.59   11.70
  -4   8  -2   63.79   12.50
   8   4  -2   60.79   11.00
  -8  -4  -2   63.19   11.60
  -4   8  -2   64.69   11.70
  -8  -4   2   81.39   11.60
  -4   8   2   71.79   12.10
  -8  -4   2   69.19   11.70
   8   4   2   58.59   11.00
   8   4   2   47.80   11.20
  -4   8   2   50.69   11.20
  -4   8   2   58.09   11.80
  -4   8   2   60.49   12.30
  -4   8   2   71.39   11.60
  -8  -4   2   54.69   12.60
  -8  -4   2   76.29   11.80
  -4   8   2   67.99   12.80
  -8  -4   2   68.69   11.80
   8   4   2   67.69   11.40
  -3   8  -2   21.10    7.20
  -3   8  -2   20.90    6.60
   8   3  -2   13.00    5.50
   8   3  -2   22.10    5.90
  -8  -3  -2   24.80    6.70
  -3   8  -2   22.20    6.40
  -3   8  -2   27.00    6.80
   8   3  -2   17.20    6.20
  -8  -3  -2    9.30    5.60
  -8  -3  -2   25.10    6.40
  -8  -3  -2   22.10    7.10
  -3   8  -2   15.30    6.80
  -8  -3  -2   23.30    6.00
  -8  -3  -2   18.40    6.00
  -8  -3   2   34.20    7.10
  -8  -3   2   25.00    7.60
  -3   8   2   25.10    7.60
  -8  -3   2   25.80    6.20
  -3   8   2   33.80    6.80
   8   3   2   20.50    6.60
  -3   8   2   25.70    6.40
  -3   8   2   32.30    7.20
   8   3   2   22.60    5.70
   8   3   2   28.60    6.00
  -8  -3   2   24.70    6.60
  -3   8   2   37.50    7.90
  -8  -3   2   22.30    6.20
   8   2  -2  110.89   17.60
  -2   8  -2  145.79   19.60
  -8  -2  -2  150.48   18.80
  -8  -2  -2  112.99   17.90
   8   2  -2  110.39   18.20
  -2   8  -2  133.69   18.80
  -2   8  -2  116.69   17.90
  -8  -2  -2  109.79   18.20
  -8  -2  -2  135.19   18.80
  -2   8  -2  140.89   19.90
  -8  -2  -2  106.39   17.90
  -2   8  -2  141.59   20.10
   8   2  -2  112.69   18.00
  -2   8   2  121.59   18.40
  -8  -2   2  102.39   17.90
  -2   8   2  130.99   19.60
  -2   8   2   99.49   18.80
  -8  -2   2  140.89   19.90
  -2   8   2  153.58   19.70
  -8  -2   2  109.69   17.90
  -8  -2   2  101.09   17.90
  -2   8   2  135.59   18.40
   8   2   2  117.99   18.10
  -8  -2   2  116.29   18.40
   8   2   2  115.69   18.80
   8   2   2   99.39   17.50
  -1   8  -2   43.00    8.30
   8   1  -2   37.80    8.50
  -1   8  -2   42.50    9.30
  -8  -1  -2   36.10    7.90
  -8  -1  -2   40.30    8.50
  -1   8  -2   45.40    9.50
   8   1  -2   30.50    7.20
  -1   8  -2   23.80    7.40
   8   1  -2   27.90    7.40
   8   1   2   36.30    7.70
  -1   8   2   42.90    9.20
  -8  -1   2   52.89    8.80
  -1   8   2   65.09   10.70
  -1   8   2   43.60    8.70
  -8  -1   2   54.99   10.20
   8   1   2   46.30    7.90
   8   1   2   37.20    8.00
  -8  -1   2   42.70    8.20
  -1   8   2   41.00    7.90
   8   0  -2    7.40    4.40
   0   8  -2   20.30    6.90
  -8   0  -2   13.70    4.70
   0   8  -2   15.30    5.00
   0   8  -2    0.40    5.00
   8   0  -2   15.80    4.50
   0  -8  -2    5.00    5.40
  -8   0  -2    6.40    4.60
   8   0  -2   10.90    5.10
   0   8   2   12.20    6.30
  -8   0   2   13.70    4.90
   8   0   2   11.20    4.90
   8   0   2    8.00    4.50
  -8   0   2   21.30    5.80
   0   8   2    8.40    5.90
   8   0   2    9.30    4.30
   0   8   2   15.80    4.70
  -8   1  -2   32.00    8.00
   1   8  -2   53.59    8.60
  -1  -8  -2   41.20    9.10
  -8   1  -2   47.40    8.80
  -8   1  -2   65.29    9.50
   8  -1  -2   48.60    8.30
   1   8  -2   43.20    9.50
   8  -1  -2   51.69    9.40
   8  -1  -2   61.59    9.10
   1   8  -2   53.39   10.10
   8  -1   2   33.60    7.90
  -8   1   2   56.09    9.20
   8  -1   2   45.10    9.00
   1   8   2   36.60    8.40
   1   8   2   33.40    8.90
   1   8   2   29.90    7.70
   1   8   2   43.70   10.00
  -8   1   2   48.70    9.40
   8  -2  -2  123.69   18.50
  -8   2  -2  125.59   18.60
   8  -2  -2  103.59   17.50
   8  -2  -2  116.59   17.80
  -8   2  -2  136.89   19.00
  -2  -8  -2   99.49   17.60
  -8   2  -2  105.59   18.30
   2   8  -2  140.29   20.30
  -2  -8  -2  125.59   19.00
   2   8  -2  118.09   19.50
   2   8   2  126.89   19.60
  -2  -8   2  140.69   19.80
  -8   2   2  118.29   18.20
   8  -2   2  117.49   17.90
  -8   2   2  120.29   17.90
  -8   2   2  140.69   19.40
   2   8   2  108.29   18.40
   2   8   2  137.09   20.30
   8  -3  -2   27.60    6.30
  -8   3  -2   22.80    6.30
  -8   3  -2   41.20    8.00
   3   8  -2   17.30    7.20
  -8   3  -2   32.90    6.60
   8  -3  -2   26.60    5.70
  -3  -8  -2   35.40    6.90
   3   8  -2   26.90    6.50
  -3  -8  -2   27.30    7.70
   3   8  -2   33.40    8.40
   3   8   2   25.20    6.70
   8  -3   2   23.90    5.90
  -8   3   2   26.30    7.00
  -8   3   2   15.80    5.90
   3   8   2   20.30    7.20
  -8   3   2   21.80    6.70
  -8   3   2   11.00    5.60
  -3  -8   2   26.40    7.60
  -3  -8   2   18.90    6.10
  -8   4  -2   69.79   11.40
   8  -4  -2   60.89   11.00
  -4  -8  -2   68.69   12.60
   4   8  -2   49.10   11.80
   4   8  -2   75.09   12.80
  -4  -8  -2   61.09   11.10
   4   8  -2   68.19   11.30
  -8   4  -2   56.09   10.90
  -8   4  -2   50.89   11.20
  -8   4  -2   66.79   11.70
   4   8   2   55.69   11.30
  -8   4   2   73.19   12.30
  -8   4   2   74.29   11.60
  -4  -8   2   59.99   11.00
   4   8   2   50.69   12.00
  -8   4   2   59.99   11.50
   8  -4   2   62.39   10.80
  -8   4   2   74.29   12.40
  -4  -8   2   64.69   12.60
  -8   5  -2   29.90    8.40
   5   8  -2   27.70    7.50
  -8   5  -2   29.70    7.90
  -5  -8  -2   24.90    7.30
  -8   5  -2   28.00    8.00
   8  -5  -2   28.80    7.30
  -8   5  -2   28.00    7.60
   5   8  -2   29.40    8.50
  -5  -8   2   33.70    7.80
  -8   5   2   27.60    8.30
  -8   5   2   41.70    7.80
  -8   5   2   39.30    8.70
   5   8   2   43.70    8.40
  -8   5   2   31.70    8.30
   8  -5   2   35.50    7.30
   5   8   2   55.89   10.10
   6   8  -2   16.90    7.40
  -8   6  -2   20.60    6.70
  -8   6  -2    7.70    5.80
  -6  -8  -2   15.50    6.30
  -8   6  -2    8.50    5.90
  -8   6  -2   24.80    7.10
  -8   6   2   24.80    7.20
  -6  -8   2   15.30    6.50
  -8   6   2   11.00    6.30
   6   8   2   31.70    8.60
   6   8   2   25.20    6.80
  -8   6   2   21.30    6.40
  -8   6   2   25.40    7.30
  -8   7  -2   22.70    8.50
  -7  -8  -2   27.40    7.60
   7   8  -2   31.50    9.80
  -7  -8  -2   28.00    9.00
  -8   7  -2   28.30    8.50
  -8   7  -2   19.50    7.90
  -8   7  -2   27.60    8.60
   7   8   2   58.99    9.50
  -8   7   2   66.39    9.90
  -8   7   2   48.80    9.70
  -8   7   2   41.80    9.20
  -7  -8   2   43.70    9.50
   7   8   2   63.89   11.80
  -8   7   2   56.89    9.90
  -8  -8  -2   39.30    8.80
  -8   8  -2   18.20    7.30
  -8   8  -2   21.60    7.10
  -8  -8  -2   28.90    6.80
   8   8  -2   24.10    9.60
  -8   8  -2   23.00    7.30
  -8   8  -2   41.10    9.00
  -8   8   2   32.30    7.80
  -8  -8   2   27.60    8.00
  -8  -8   2   34.60    6.90
   8   8   2   25.50    9.30
  -8   8   2   33.20    8.90
  -8   8   2   23.20    7.60
  -8   9  -2    2.80    4.50
  -8   9  -2    5.30    5.50
   9   8  -2   -0.70    6.60
  -8   9  -2    6.60    5.20
  -9  -8  -2   -0.20    4.70
  -9  -8  -2    7.60    5.60
  -8   9   2   -2.10    4.20
  -8   9   2   -2.80    4.70
  -8   9   2    4.70    5.00
  -8   9   2    9.40    7.20
  -9  -8   2    4.00    5.60
  -9  -8   2   -4.30    4.10
   9   8   2    0.00    6.50
   9   7  -2  118.59   16.30
  -9  -7  -2   63.79   12.40
  -7   9  -2   59.29   12.50
  -9  -7  -2   70.19   12.10
  -7   9  -2   71.09   13.10
  -7   9  -2   86.69   13.30
  -9  -7   2   75.09   12.00
  -7   9   2   60.19   12.60
  -7   9   2   53.49   12.30
   9   7   2   69.89   13.90
  -9  -7   2   68.99   12.80
  -7   9   2   52.29   12.10
   9   7   2   56.89   14.70
  -7   9   2   68.89   13.30
  -7   9   2   80.49   13.00
  -6   9  -2   13.70    6.60
  -6   9  -2   13.20    7.20
  -9  -6  -2   10.60    6.00
   9   6  -2   10.20    7.80
  -6   9  -2   18.10    6.60
  -9  -6  -2   31.10    6.90
  -6   9  -2   13.80    6.60
  -6   9   2   14.10    6.60
  -6   9   2   14.60    6.30
  -6   9   2   22.20    7.10
   9   6   2   18.70    6.30
   9   6   2    9.90    7.50
  -6   9   2   11.90    6.70
  -9  -6   2    5.80    6.20
  -6   9   2   17.90    7.80
  -5   9  -2    2.70    6.20
  -5   9  -2    0.20    5.10
  -9  -5  -2    0.20    4.30
   9   5  -2   -1.00    4.20
  -9  -5  -2    0.60    4.90
   9   5  -2   -8.10    5.60
  -5   9  -2   13.40    6.60
  -9  -5  -2    2.10    4.70
   9   5  -2    1.50    4.70
  -5   9  -2    6.80    5.40
  -5   9   2   -4.00    5.50
  -5   9   2    2.80    6.90
  -5   9   2    2.20    5.80
   9   5   2    1.60    6.10
  -9  -5   2    4.30    5.50
   9   5   2   -2.60    4.60
  -5   9   2    2.80    5.10
  -5   9   2    2.70    6.40
  -9  -4  -2  185.98   26.30
  -4   9  -2  190.38   27.60
   9   4  -2  194.08   26.20
   9   4  -2  182.68   26.30
  -4   9  -2  179.18   26.60
  -4   9  -2  185.88   27.20
  -9  -4  -2  188.48   26.10
   9   4  -2  186.98   27.30
  -9  -4  -2  187.98   26.50
  -4   9  -2  193.88   27.00
  -9  -4  -2  207.98   26.80
  -4   9   2  159.98   27.00
  -4   9   2  132.59   27.10
   9   4   2  179.98   26.00
  -9  -4   2  182.98   26.60
  -4   9   2  173.78   26.70
   9   4   2  181.88   26.40
  -9  -4   2  160.78   26.00
  -4   9   2  158.48   27.20
   9   4   2  170.78   27.00
  -9  -4   2  161.28   25.90
   9   3  -2  210.48   31.50
   9   3  -2  215.88   30.60
  -3   9  -2  234.38   32.00
  -3   9  -2  201.18   30.90
  -3   9  -2  219.98   31.80
   9   3  -2  224.28   30.60
  -9  -3  -2  177.98   30.30
  -9  -3  -2  229.78   31.00
  -9  -3  -2  202.78   30.70
  -3   9  -2  222.08   31.30
  -9  -3  -2  204.38   30.60
  -3   9   2  251.57   32.00
   9   3   2  203.28   31.40
  -3   9   2  220.38   32.00
   9   3   2  217.58   30.50
  -9  -3   2  217.08   30.60
  -3   9   2  185.48   31.00
  -9  -3   2  198.08   30.70
   9   3   2  219.48   30.80
  -3   9   2  211.48   31.10
  -9  -3   2  211.68   30.80
  -9  -3   2  222.68   30.50
  -9  -2  -2  218.68   32.20
  -2   9  -2  244.78   32.80
  -9  -2  -2  221.58   32.40
   9   2  -2  228.98   32.20
  -2   9  -2  209.28   32.70
  -9  -2  -2  218.68   32.10
  -2   9  -2  215.58   32.20
   9   2  -2  219.38   32.80
  -2   9  -2  210.88   33.40
  -9  -2  -2  234.88   32.40
  -2   9  -2  215.38   33.10
   9   2  -2  228.48   32.20
  -2   9   2  204.68   32.80
  -2   9   2  262.97   33.90
  -9  -2   2  224.18   32.20
  -2   9   2  226.28   33.20
  -2   9   2  237.08   32.70
   9   2   2  234.78   32.20
   9   2   2  229.88   32.10
  -9  -2   2  240.88   32.50
  -9  -2   2  225.38   32.40
  -9  -2   2  221.28   32.20
   9   2   2  226.58   32.90
  -2   9   2  224.88   32.40
  -9  -1  -2   58.59   11.30
  -1   9  -2   64.69   12.20
  -9  -1  -2   57.09   11.50
  -1   9  -2   76.99   12.00
  -9  -1  -2  108.29   16.20
   9   1  -2   58.09   10.80
  -1   9  -2   72.09   13.20
  -9  -1  -2   51.09   11.10
   9   1  -2   62.59   11.30
  -9  -1  -2   64.39   11.20
   9   1  -2   58.29   11.50
   1  -9  -2   72.49   12.90
  -1   9  -2   58.59   12.60
  -1   9  -2   68.09   11.50
  -1   9   2   74.29   13.30
   9   1   2   58.29   11.00
   9   1   2   58.09   11.00
  -1   9   2   73.09   11.90
  -1   9   2   72.89   12.80
  -9  -1   2   67.59   11.30
  -9  -1   2   65.99   11.70
  -1   9   2   61.39   11.30
  -1   9   2   78.49   12.60
  -9  -1   2   69.39   11.90
   9   1   2   46.90   11.30
   0   9  -2  163.28   27.00
  -9   0  -2  160.98   26.40
   0   9  -2  179.58   27.00
   9   0  -2  161.68   26.10
  -9   0  -2  187.18   26.70
   0   9  -2  201.48   27.70
   0   9  -2  169.18   26.30
   9   0  -2  183.68   26.90
   9   0  -2  181.08   26.00
   0   9  -2  213.08   26.80
  -9   0  -2  165.48   26.60
   0  -9  -2  201.88   27.90
  -9   0  -2  160.48   26.20
  -9   0   2  186.88   26.60
   0   9   2  191.58   26.80
   0   9   2  222.38   26.80
   0   9   2  181.28   27.40
   0   9   2  172.38   27.60
   9   0   2  192.38   27.00
   9   0   2  176.28   26.20
   9   0   2  183.48   26.30
  -9   0   2  187.18   28.20
  -9   0   2  184.78   26.90
   9  -1  -2   57.09   10.10
  -9   1  -2   58.19   11.00
   1   9  -2   54.79   12.10
  -9   1  -2   62.79   11.00
   1   9  -2   77.59   12.40
   1   9  -2   53.09   10.80
   1   9  -2   71.99   12.90
  -9   1  -2   80.69   12.30
  -9   1  -2   66.59   10.90
   9  -1  -2   67.19   11.80
  -1  -9  -2   84.69   13.30
   9  -1  -2   45.20   10.30
  -9   1   2   57.69   11.20
  -9   1   2   63.29   10.70
  -9   1   2   54.49   11.00
  -1  -9   2   48.20   11.50
   1   9   2   53.49   10.80
   1   9   2   57.19   12.30
   9  -1   2   78.19   11.50
   1   9   2   49.10   11.70
   9  -1   2   62.49   11.60
   9  -1   2   56.19   10.40
   9  -2  -2  212.48   32.00
  -9   2  -2  232.58   32.80
   9  -2  -2  240.58   33.20
   2   9  -2  238.18   33.50
   2   9  -2  226.28   33.70
   9  -2  -2  217.58   32.30
  -9   2  -2  249.08   32.90
  -9   2  -2  229.38   32.60
  -2  -9  -2  231.18   33.90
   2   9   2  218.88   33.50
   9  -2   2  220.88   32.30
  -2  -9   2  226.78   33.90
  -9   2   2  223.38   32.80
  -9   2   2  242.38   33.00
   2   9   2  269.67   34.00
  -9   2   2  216.38   32.50
   9  -2   2  231.48   32.50
   2   9   2  218.88   32.70
   9  -2   2  232.28   33.20
   3   9  -2  234.48   31.90
  -9   3  -2  220.08   31.10
  -9   3  -2  198.08   30.80
   3   9  -2  199.68   32.00
   9  -3  -2  241.18   31.60
  -3  -9  -2  208.48   30.70
   9  -3  -2  194.48   30.50
  -9   3  -2  217.68   31.10
  -9   3   2  196.28   30.70
   3   9   2  203.58   31.00
  -3  -9   2  237.98   33.00
   3   9   2  221.18   32.20
   9  -3   2  219.38   31.70
  -9   3   2  230.28   31.40
  -9   3   2  232.48   31.40
   9  -3   2  206.48   30.50
   9  -3   2  201.78   30.70
   3   9   2  236.38   32.10
  -4  -9  -2  144.59   24.70
   4   9  -2  166.38   26.90
   9  -4  -2  138.09   24.30
   9  -4  -2  165.88   25.90
  -9   4  -2  154.78   24.90
  -9   4  -2  157.28   25.20
   4   9  -2  118.49   25.60
  -9   4  -2  154.98   25.20
   4   9   2  188.78   26.10
  -9   4   2  189.98   25.50
  -9   4   2  189.48   25.10
   4   9   2  179.98   25.30
   9  -4   2  184.28   24.60
  -9   4   2  189.98   25.50
   9  -4   2  158.48   24.70
  -4  -9   2  197.98   25.20
   4   9   2  206.08   26.90
  -9   5  -2    1.00    4.60
  -9   5  -2    4.80    5.60
   5   9  -2   -0.70    5.70
  -5  -9  -2    1.00    4.50
   5   9  -2    2.20    6.50
  -9   5  -2    1.20    5.30
   9  -5  -2    1.70    4.00
   5   9   2   -0.90    6.10
   5   9   2    3.50    5.10
  -5  -9   2   -5.40    4.40
   9  -5   2   -2.10    4.30
  -9   5   2    4.50    4.90
   5   9   2    9.70    7.00
  -9   5   2   -2.70    4.70
  -9   5   2    0.70    5.10
   6   9  -2   18.60    7.30
  -6  -9  -2   17.60    6.70
  -9   6  -2   27.70    7.30
  -9   6  -2   28.60    7.50
   6   9  -2   16.20    8.10
  -9   6  -2   15.60    6.70
  -9   6  -2   14.20    6.40
  -9   6   2   13.80    6.60
   6   9   2   23.70    8.20
  -6  -9   2   19.80    7.20
   6   9   2   17.70    7.80
   9  -6   2   23.30    9.20
   6   9   2   14.60    7.00
  -9   6   2   17.40    6.50
  -9   6   2   23.30    7.40
   7   9  -2   71.59   13.30
  -7  -9  -2   68.89   12.30
  -9   7  -2   62.39   12.10
  -9   7  -2   56.29   11.50
  -9   7  -2   43.50   11.00
  -9   7  -2   78.49   12.60
  -9   7   2   77.29   12.80
  -7  -9   2   67.59   12.30
   7   9   2   60.49   12.90
  -9   7   2   49.30   11.30
   7   9   2   62.09   12.70
  -9   7   2   58.69   11.40
   8   9  -2    5.00    6.80
  -9   8  -2   -4.00    4.10
  -9   8  -2    2.20    5.30
  -9   8  -2   -4.40    4.50
  -9   8  -2    1.00    4.90
  -8  -9  -2   -0.60    5.20
   8   9   2    0.50    5.30
  -9   8   2    7.00    5.80
  -9   8   2    6.10    5.50
  -8  -9   2    4.50    5.70
  -9   8   2    8.50    5.10
   8   9   2    3.10    6.60
  -9   9  -2   14.90    5.90
  -9  -9  -2   22.30    6.80
  -9  -9  -2   11.60    5.60
   9  -9  -2   18.90    6.40
  -9   9  -2    8.70    4.90
  -9   9  -2   14.60    6.80
   9   9  -2   15.00    7.30
  -9   9   2   15.40    5.80
   9   9   2   12.60    7.30
  -9   9   2   13.70    5.60
  -9   9   2   11.00    5.60
  -9  -9   2   21.10    6.40
 -10  -9  -2   35.50    7.90
 -10  -9  -2   30.00    7.40
  -9  10  -2   48.80    8.10
  -9  10  -2   41.20    8.00
   9 -10  -2   43.50    7.80
  10   9  -2   30.30    8.90
   9 -10   2   35.30    8.00
  -9  10   2   44.00    8.20
  -9  10   2   48.30    8.20
 -10  -9   2   42.20    8.00
  10   9   2   35.90    9.00
 -10  -8  -2   -1.00    4.50
  10   8  -2    0.70    5.80
  -8  10  -2    5.00    4.60
 -10  -8  -2    5.30    4.80
  -8  10  -2   12.30    5.30
  -8  10  -2    5.70    4.40
  -8  10   2    4.00    4.10
  -8  10   2    0.00    4.20
 -10  -8   2    1.30    4.10
 -10  -8   2    2.90    5.00
  10   8   2    2.80    6.10
  -7  10  -2    1.50    5.20
  10   7  -2    1.50    6.60
  -7  10  -2   -1.50    4.70
 -10  -7  -2    6.70    5.30
  -7  10  -2   -1.40    4.10
 -10  -7  -2    3.10    5.30
 -10  -7   2    2.60    4.90
  10   7   2   -4.70    6.20
  -7  10   2   -4.10    4.60
  -7  10   2   -3.00    4.80
 -10  -7   2   -6.70    4.70
  -7  10   2    0.30    4.10
  10   6  -2   57.59   11.20
  -6  10  -2   26.70    8.10
 -10  -6  -2   44.50    9.30
  -6  10  -2   29.10    8.40
 -10  -6  -2   41.90    8.80
  -6  10  -2   32.30    8.60
  -6  10   2   31.70    8.50
 -10  -6   2   35.40    8.20
  -6  10   2   27.30    8.10
 -10  -6   2   41.30    8.90
  10   6   2   35.30   10.00
  -6  10   2   36.50    9.10
  -6  10   2   41.90   10.10
  -5  10  -2   25.60    8.50
  10   5  -2   43.70   10.20
  -5  10  -2   15.00    7.80
  -5  10  -2   21.10    8.50
  10   5  -2   25.00    7.00
  -5  10  -2   52.59    9.40
 -10  -5  -2   28.30    7.70
 -10  -5  -2   34.70    7.40
  -5  10   2   23.20    8.30
  -5  10   2   33.70    8.70
 -10  -5   2   32.20    7.90
  10   5   2   28.60    7.50
  -5  10   2   20.60    7.60
  10   5   2   36.90    9.80
  -5  10   2   39.60    9.70
 -10  -4  -2   10.90    5.80
  10   4  -2   14.50    5.60
 -10  -4  -2    9.30    5.60
  -4  10  -2   11.70    7.50
  -4  10  -2   14.80    6.60
  -4  10  -2   13.10    6.80
  -4  10  -2   15.10    6.80
 -10  -4  -2   10.20    5.80
  10   4  -2    3.70    7.00
  -4  10   2   32.70    8.40
  -4  10   2   17.20    8.10
 -10  -4   2   13.60    5.80
  10   4   2   22.80    7.80
 -10  -4   2   13.20    6.00
  -4  10   2    9.60    6.10
  10   4   2   24.60    6.50
  -4  10   2   19.30    7.30
  10   4   2   20.00    6.60
 -10  -4   2   18.30    6.20
 -10  -3  -2   20.40    7.00
 -10  -3  -2   18.20    7.10
  -3  10  -2   26.10    8.80
 -10  -3  -2   17.80    6.90
  -3  10  -2   19.60    7.10
  10   3  -2   33.80    9.60
  10   3  -2   23.50    8.40
  -3  10  -2   32.70    8.20
  10   3  -2   18.90    6.60
 -10  -3  -2   26.10    6.90
  -3  10  -2   26.30    8.80
  -3  10   2   22.00    8.50
  -3  10   2   36.00    9.30
 -10  -3   2   24.80    7.10
  10   3   2   27.20    7.00
  10   3   2   21.60    8.00
 -10  -3   2   28.70    7.10
  -3  10   2   39.10    8.70
 -10  -3   2   26.40    7.00
  -3  10   2   17.70    7.10
  10   3   2   28.60    7.20
 -10  -2  -2  141.19   24.00
  -2  10  -2  139.59   24.30
  -2  10  -2  186.48   26.10
  10   2  -2  183.98   25.60
 -10  -2  -2  148.59   24.00
 -10  -2  -2  167.98   24.60
 -10  -2  -2  156.88   24.00
  -2  10  -2  164.18   26.00
 -10  -2  -2  150.58   24.10
  10   2  -2  163.68   24.30
  10   2  -2  175.58   24.00
  -2  10  -2  128.79   25.10
 -10  -2   2  154.78   24.10
  -2  10   2  179.58   26.70
  -2  10   2  167.78   25.30
  10   2   2  181.38   24.50
  -2  10   2  155.48   24.40
 -10  -2   2  162.88   24.20
  10   2   2  179.98   24.20
  10   2   2  147.69   25.20
 -10  -2   2  174.78   24.50
  -2  10   2  156.28   25.30
 -10  -1  -2  110.59   16.60
  -1  10  -2   94.49   16.70
  -1  10  -2  104.39   17.70
  -1  10  -2   89.49   17.50
  10   1  -2   84.19   15.60
  10   1  -2   98.59   17.00
  -1  10  -2   74.89   15.20
 -10  -1  -2  111.39   16.10
  10   1  -2   89.49   15.70
 -10  -1  -2  116.39   16.80
 -10  -1   2   95.79   16.10
 -10  -1   2   90.29   16.00
  -1  10   2  118.79   16.60
  -1  10   2  100.49   17.10
  -1  10   2  111.59   18.10
  10   1   2  101.69   16.00
  -1  10   2   93.49   17.30
  10   1   2  101.79   16.90
  10   1   2   93.89   15.70
   0  10  -2    2.50    6.90
 -10   0  -2   14.20    5.80
  10   0  -2    9.10    5.10
 -10   0  -2   11.70    5.70
  10   0  -2   21.00    5.60
 -10   0  -2    8.40    5.80
 -10   0  -2    9.80    5.90
   0  10  -2    9.90    6.70
  10   0  -2   24.70    7.20
   0  10  -2   13.90    7.30
   0  10  -2   18.30    6.00
   0  10   2   13.20    6.80
  10   0   2    8.20    5.20
   0  10   2    6.20    5.00
 -10   0   2    9.20    5.60
  10   0   2    6.90    6.20
   0  10   2   12.00    7.60
 -10   0   2   16.10    5.90
  10   0   2    8.30    4.80
 -10   1  -2  145.09   17.60
   1  10  -2  109.99   17.30
  10  -1  -2  110.59   17.10
 -10   1  -2  103.29   16.50
 -10   1  -2   93.39   16.30
   1  10  -2  123.39   18.40
 -10   1  -2   84.49   15.50
   1  10  -2   91.89   17.30
  10  -1  -2   82.09   15.50
  10  -1   2   92.39   16.80
  10  -1   2  101.19   15.60
   1  10   2   85.99   17.30
   1  10   2   85.09   17.10
   1  10   2   75.09   15.60
 -10   1   2   83.89   15.90
 -10   1   2  119.79   16.30
 -10   1   2  124.29   17.00
  10  -1   2   87.19   15.60
 -10   1   2   99.69   16.30
 -10   2  -2  158.58   24.40
  10  -2  -2  163.08   23.40
   2  10  -2  151.68   25.30
 -10   2  -2  167.98   24.00
 -10   2  -2  150.98   23.60
 -10   2  -2  154.48   24.00
   2  10  -2  150.38   25.20
  10  -2  -2  166.18   24.60
   2  10   2  131.99   23.70
  10  -2   2  159.78   23.10
   2  10   2  151.18   25.30
  10  -2   2  162.68   24.40
 -10   2   2  174.18   24.10
   2  10   2  134.09   24.90
  10  -2   2  167.98   23.60
 -10   2   2  160.88   23.50
 -10   2   2  169.88   24.30
  10  -3  -2   24.70    7.90
   3  10  -2   27.30    8.30
 -10   3  -2   29.80    7.50
 -10   3  -2   26.60    7.00
 -10   3  -2   24.90    7.40
  10  -3  -2   30.40    7.20
   3  10  -2   25.80    8.90
  -3 -10  -2   29.80    7.60
  10  -3   2   27.50    7.00
 -10   3   2   20.80    7.30
   3  10   2   15.60    7.90
  10  -3   2   20.10    6.00
  10  -3   2   26.00    8.10
 -10   3   2   25.10    7.40
   3  10   2   26.40    9.00
 -10   3   2   37.20    7.60
   4  10  -2   11.50    7.60
  -4 -10  -2   13.60    6.00
  10  -4  -2   18.40    5.70
 -10   4  -2   16.30    6.10
 -10   4  -2   23.00    7.00
   4  10  -2   15.90    6.90
  10  -4  -2   28.50    8.00
 -10   4  -2    8.40    5.20
  -4 -10   2   12.30    6.10
  10  -4   2   14.40    5.90
  10  -4   2    8.70    7.00
 -10   4   2   13.50    6.80
   4  10   2   21.90    8.20
 -10   4   2   10.90    6.10
 -10   4   2    9.20    6.00
   4  10   2   15.50    7.80
  -5 -10  -2   24.60    7.50
  10  -5  -2   35.00    8.70
 -10   5  -2   24.60    7.50
 -10   5  -2   22.20    7.20
   5  10  -2   23.80    8.30
   5  10  -2   27.50    9.40
 -10   5  -2   41.20    8.10
  10  -5  -2   22.00    6.30
  -5 -10   2   37.60    7.90
  10  -5   2   33.90    8.80
 -10   5   2   23.20    7.30
  10  -5   2   25.80    6.70
 -10   5   2   21.90    7.10
   5  10   2   23.00    8.50
 -10   5   2   30.20    8.30
   5  10   2   36.50   10.00
 -10   6  -2   32.20    8.50
 -10   6  -2   42.20    9.50
   6  10  -2   48.50   10.40
  10  -6  -2   40.00   10.10
   6  10  -2   46.60   11.10
 -10   6  -2   51.59   10.10
  -6 -10  -2   42.90    9.60
 -10   6   2   34.30    8.80
  10  -6   2   43.90    8.50
 -10   6   2   49.99   10.00
 -10   6   2   45.60   10.10
  -6 -10   2   50.19    9.80
  10  -6   2   47.20   10.60
   6  10   2   51.09   11.50
   6  10   2   41.30   10.40
 -10   7  -2   -1.90    4.60
  -7 -10  -2    2.60    5.10
 -10   7  -2   -4.00    5.00
 -10   7  -2    0.40    4.40
   7  10  -2    4.30    6.40
  10  -7  -2    2.70    5.70
   7  10   2    4.70    5.70
  10  -7   2    6.70    6.10
 -10   7   2   -7.70    4.50
 -10   7   2    0.50    4.60
 -10   7   2   -1.40    4.90
   7  10   2    2.10    6.40
  -7 -10   2   -2.60    4.90
  -8 -10  -2    6.80    5.20
 -10   8  -2    5.20    5.10
 -10   8  -2    6.40    4.70
  10  -8  -2    0.20    5.00
   8  10  -2    5.50    6.30
 -10   8  -2    1.70    4.00
   8  10   2   -2.00    5.80
 -10   8   2    4.60    4.50
  -8 -10   2    5.00    4.70
 -10   8   2    5.60    4.70
 -10   8   2    4.70    4.90
  10  -8   2    6.90    5.40
  10  -9  -2   44.30    8.50
 -10   9  -2   48.60    8.40
  -9 -10  -2   32.00    7.90
  10  -9  -2   46.00    8.10
 -10   9  -2   37.10    7.90
   9  10  -2   39.90    9.40
   9  10   2   45.40    9.50
  -9 -10   2   41.80    8.30
 -10   9   2   32.30    8.00
 -10   9   2   39.70    8.00
 -10   9   2   53.39    8.60
  10  -9   2   41.90    8.20
  10  10  -2    4.30    4.40
 -10  10  -2   -3.90    2.80
 -10 -10  -2    3.60    3.30
 -10  10  -2   -4.50    2.20
 -10 -10   2    2.20    3.30
 -10  10   2    3.20    2.90
  10  10   2    3.60    4.30
 -10  10   2    1.60    3.10
  11   9  -2    3.60    4.30
  -9  11  -2    6.60    3.40
 -11  -9  -2    5.50    3.20
  -9  11  -2    0.20    2.70
  11   9   2   -0.10    3.90
  -9  11   2   -0.40    3.20
 -11  -9   2    1.40    3.00
  -9  11   2    3.70    3.00
  -8  11  -2   13.60    4.60
 -11  -8  -2    7.90    4.50
  11   8  -2   15.10    5.90
  -8  11  -2   19.70    5.00
 -11  -8  -2   15.10    4.60
  -8  11  -2    8.20    4.50
  -8  11   2   12.00    4.60
 -11  -8   2    8.00    4.30
  -8  11   2    6.20    3.90
  11   8   2    8.30    5.60
 -11  -8   2   16.10    4.80
  11   7  -2   33.90    8.20
  -7  11  -2   28.40    7.10
  -7  11  -2   12.10    5.30
  -7  11  -2   21.10    6.00
 -11  -7  -2   13.30    5.90
 -11  -7  -2   30.20    6.50
  -7  11   2   30.20    6.60
 -11  -7   2   26.00    6.40
 -11  -7   2   19.80    5.90
  -7  11   2    8.10    4.90
  -7  11   2   18.10    6.70
  11   7   2   24.80    7.70
 -11  -6  -2   13.40    5.60
  -6  11  -2    7.90    5.00
  -6  11  -2   10.60    5.20
  11   6  -2    9.60    7.10
  -6  11  -2    0.50    4.50
 -11  -6  -2   18.10    6.10
  -6  11   2   16.50    6.30
  -6  11   2    1.90    4.80
 -11  -6   2    9.50    5.20
 -11  -6   2   20.80    6.20
  -6  11   2    8.50    4.80
  -6  11   2    3.30    5.50
  11   6   2   10.40    7.00
 -11  -5  -2   10.40    5.40
  -5  11  -2   10.00    6.30
 -11  -5  -2    9.60    5.60
  11   5  -2    3.20    6.90
  -5  11  -2    0.60    5.20
  -5  11  -2    9.40    6.00
  11   5  -2   10.50    4.70
  -5  11   2   11.00    6.00
  -5  11   2   12.90    6.90
  -5  11   2    5.20    5.80
  -5  11   2    5.70    5.80
  11   5   2   17.00    7.40
 -11  -5   2   10.80    5.40
 -11  -4  -2   41.10    9.50
  -4  11  -2   42.30   10.50
  -4  11  -2   41.10   10.30
  -4  11  -2   37.00   11.00
  -4  11  -2   52.49   11.60
  11   4  -2   45.30   11.60
 -11  -4  -2   46.70    9.90
 -11  -4  -2   40.40    9.60
  11   4  -2   46.30   10.00
  -4  11   2   77.79   12.90
 -11  -4   2   71.89   10.40
 -11  -4   2   62.59   10.70
  11   4   2   55.29   10.30
 -11  -4   2   71.79   10.50
  11   4   2   66.79   12.60
  -4  11   2   68.59   12.90
  -4  11   2   61.29   11.40
  -4  11   2   53.29   10.70
 -11  -3  -2   20.20    7.30
  -3  11  -2   31.00    9.00
  -3  11  -2   24.20    7.80
 -11  -3  -2   26.30    6.50
  11   3  -2   33.40    9.10
  11   3  -2   22.70    6.90
  -3  11  -2   24.30    8.50
  -3  11  -2   14.00    6.90
 -11  -3  -2   29.60    7.20
  -3  11   2   32.90    9.80
  11   3   2   35.20    9.50
  -3  11   2   25.70    8.10
 -11  -3   2   28.60    7.40
 -11  -3   2   31.80    7.30
 -11  -3   2   33.80    7.60
  11   3   2   27.90    7.10
  -3  11   2   22.30    8.20
  -3  11   2   28.50    8.00
  11   3   2   34.50    7.60
  11   2  -2   35.80    8.90
  11   2  -2   68.39   12.00
 -11  -2  -2   54.79    9.80
  -2  11  -2   44.40   11.00
  -2  11  -2   61.09   10.10
  -2  11  -2   73.19   11.60
 -11  -2  -2   43.50    9.80
  -2  11  -2   55.69   11.70
  11   2   2   42.00   10.90
  -2  11   2   31.10   10.90
  -2  11   2   49.10   11.30
 -11  -2   2   36.30    8.60
  -2  11   2   36.60    9.40
  11   2   2   40.20    9.10
 -11  -2   2   58.89    9.70
  11   2   2   42.10    9.20
 -11  -2   2   39.80    9.40
  -2  11   2   32.60    9.30
 -11  -1  -2   41.80    9.20
  -1  11  -2   41.80    9.40
  -1  11  -2   52.59   11.40
 -11  -1  -2   38.90    8.60
  11   1  -2   48.40   10.90
 -11  -1  -2   34.20    9.10
  -1  11  -2   40.60   10.90
  -1  11  -2   54.99   11.10
  11   1  -2   41.20    9.40
  11   1   2   47.00    9.10
  -1  11   2   39.00   10.30
  -1  11   2   55.19   10.10
 -11  -1   2   38.40    9.00
  11   1   2   33.60    8.60
  -1  11   2   40.30   11.50
  11   1   2   36.60   10.00
 -11  -1   2   53.39    9.60
  11   0  -2    8.50    5.60
   0  11  -2   14.60    7.70
   0  11  -2   19.80    8.00
  11   0  -2    8.90    6.90
 -11   0  -2   14.40    6.10
 -11   0  -2   10.40    5.60
 -11   0  -2   16.00    5.50
   0  11  -2    4.90    5.20
 -11   0  -2   27.00    6.20
   0  11  -2   10.70    6.30
  11   0   2   12.70    5.40
   0  11   2    8.00    5.20
 -11   0   2   16.70    6.00
  11   0   2    6.90    5.00
  11   0   2   10.30    6.60
   0  11   2   16.90    7.60
   0  11   2   -4.30    6.60
 -11   0   2    4.20    5.70
   1  11  -2   38.80   10.40
  11  -1  -2   43.30    9.10
 -11   1  -2   38.30    9.20
 -11   1  -2   39.50    9.40
 -11   1  -2   40.70    9.10
 -11   1  -2   50.29    9.40
   1  11  -2   50.29   11.40
   1  11  -2   31.50    9.40
  11  -1  -2   63.89   11.20
  11  -1   2   29.20    8.40
   1  11   2   41.20   10.20
   1  11   2   41.60    9.10
 -11   1   2   52.39   10.10
 -11   1   2   45.00    9.40
  11  -1   2   51.69   10.70
   1  11   2   56.29   12.00
 -11   2  -2   30.60    9.10
   2  11  -2   34.90   10.20
  11  -2  -2   36.50    8.80
   2  11  -2   48.70   11.40
  11  -2  -2   47.40   10.50
 -11   2  -2   32.30    8.80
 -11   2  -2   42.00    9.70
 -11   2  -2   43.30    9.80
 -11   2   2   46.80    9.70
 -11   2   2   58.19   10.20
   2  11   2   50.19   11.10
   2  11   2   65.79   12.60
  11  -2   2   51.29    9.40
 -11   2   2   38.20    9.10
  11  -2   2   63.59   11.30
 -11   2   2   57.99    9.50
   3  11  -2   19.60    9.20
  11  -3  -2   26.70    7.10
   3  11  -2   34.40    8.60
 -11   3  -2   28.30    7.80
 -11   3  -2   34.20    7.90
  11  -3  -2   41.20    9.10
 -11   3  -2   34.70    7.70
 -11   3  -2   39.50    8.40
  11  -3   2   20.70    6.50
 -11   3   2   24.50    7.90
   3  11   2   31.00    8.90
   3  11   2   27.50    9.90
 -11   3   2   31.20    8.00
 -11   3   2   19.50    7.40
  11  -3   2   28.90    8.50
 -11   3   2   26.60    7.50
   4  11  -2   51.69   11.50
   4  11  -2   41.10   10.10
  11  -4  -2   45.20    9.00
  -4 -11  -2   52.79   10.00
 -11   4  -2   64.59   10.00
  11  -4  -2   76.89   11.30
 -11   4  -2   37.30    8.90
 -11   4  -2   38.80    9.70
 -11   4  -2   57.29   10.10
  11  -4   2   49.90   10.80
   4  11   2   48.90   11.50
  11  -4   2   39.00    8.80
 -11   4   2   40.30    8.80
 -11   4   2   56.09   10.60
   4  11   2   37.70   10.20
 -11   4   2   26.20    8.50
   5  11  -2    8.20    7.30
  11  -5  -2    9.30    4.30
 -11   5  -2    7.40    5.20
 -11   5  -2    7.80    5.50
 -11   5  -2    7.80    4.50
   5  11  -2   -5.20    4.50
  -5 -11  -2    2.90    5.20
  11  -5  -2    8.90    6.10
   5  11   2    5.80    5.80
  -5 -11   2    8.80    5.30
 -11   5   2    5.70    5.30
  11  -5   2   14.40    4.80
 -11   5   2   12.00    5.30
   5  11   2    8.40    7.50
 -11   5   2    3.30    4.50
  11  -5   2    9.60    6.30
   6  11  -2    9.10    5.60
   6  11  -2   18.80    7.50
  -6 -11  -2    9.20    5.50
  11  -6  -2   15.90    6.30
 -11   6  -2   18.90    5.60
 -11   6  -2   16.10    5.20
 -11   6  -2   16.00    5.70
 -11   6   2   10.80    5.40
  11  -6   2    8.80    5.90
   6  11   2    3.50    5.20
 -11   6   2   20.00    6.00
 -11   6   2    8.40    5.10
   6  11   2    6.70    6.80
  11  -6   2   11.20    5.60
  -6 -11   2    7.50    5.10
 -11   7  -2   21.20    6.00
 -11   7  -2   11.50    5.00
   7  11  -2   25.40    7.60
  11  -7  -2   12.70    5.90
 -11   7  -2   17.00    5.50
  -7 -11  -2   22.50    6.30
   7  11   2   21.10    7.60
  -7 -11   2   20.60    6.10
   7  11   2   24.00    6.20
 -11   7   2   21.10    6.00
 -11   7   2   17.60    5.60
 -11   7   2   22.80    6.20
  11  -7   2   20.60    6.50
  11  -8  -2   19.70    5.00
 -11   8  -2    8.10    4.80
 -11   8  -2    8.10    4.00
  -8 -11  -2    8.60    5.00
   8  11  -2   16.50    6.40
 -11   8  -2   17.00    4.80
 -11   8  -2   16.40    4.70
 -11   8   2    8.80    4.80
  11  -8   2   14.70    5.10
  -8 -11   2   19.30    5.40
 -11   8   2   14.30    4.50
   8  11   2   15.20    6.20
 -11   8   2   20.50    4.90
  -9 -11  -2    1.80    3.70
   9  11  -2   -2.00    4.20
 -11   9  -2   -0.20    2.80
 -11   9  -2   -0.60    2.40
 -11   9  -2    4.70    3.00
   9  11   2   -0.40    4.20
 -11   9   2   -0.70    2.90
 -11   9   2    0.50    2.60
 -11   9   2    6.50    3.30
 -12  -7  -2   -3.70    3.10
  12   7  -2    7.90    5.10
  -7  12  -2    3.70    3.40
  -7  12  -2    4.40    3.40
 -12  -7  -2    1.30    3.00
  -7  12  -2   -1.60    3.20
 -12  -7   2   -0.40    3.20
  -7  12   2   -2.60    3.00
 -12  -7   2    5.10    3.70
  12   7   2    0.60    4.70
  -7  12   2    3.10    5.30
  -7  12   2    7.20    3.70
  12   6  -2   47.00    9.70
  -6  12  -2   46.90    8.10
 -12  -6  -2   36.30    7.80
  -6  12  -2   25.00    7.50
 -12  -6  -2   33.50    8.00
  -6  12  -2   51.39    9.20
 -12  -6   2   62.09    8.70
  12   6   2   53.09    9.80
 -12  -6   2   44.10    7.80
  -6  12   2   40.70    8.10
  -6  12   2   34.50    7.70
 -12  -5  -2    3.20    4.20
  -5  12  -2   -6.00    4.20
  -5  12  -2   -2.60    4.00
  12   5  -2   -2.50    5.70
  -5  12  -2    0.30    4.00
 -12  -5  -2   -0.70    4.50
  -5  12   2    3.20    5.20
 -12  -5   2    4.20    4.40
 -12  -5   2    0.60    3.80
  -5  12   2   -2.80    4.40
  -5  12   2   -2.00    3.80
  -5  12   2    2.80    4.50
  12   5   2    5.20    6.00
 -12  -4  -2   17.00    5.70
  -4  12  -2   19.80    6.80
 -12  -4  -2   18.10    5.50
 -12  -4  -2   21.90    6.60
  -4  12  -2   19.70    6.50
  12   4  -2   23.00    8.20
  -4  12  -2   15.60    6.70
  12   4  -2   27.60    6.20
  12   4   2   34.90    8.50
  -4  12   2   35.40    7.20
  -4  12   2   29.00    8.00
 -12  -4   2   36.60    6.60
  -4  12   2   20.30    6.80
  12   4   2   18.70    5.60
  -4  12   2   20.80    7.00
  12   3  -2   12.70    5.30
 -12  -3  -2   12.90    5.40
  -3  12  -2   36.70    7.80
  -3  12  -2   11.80    6.50
 -12  -3  -2   17.30    5.90
  12   3  -2   25.10    8.20
  -3  12  -2   27.00    6.70
  -3  12  -2   20.40    7.70
 -12  -3  -2   24.60    6.30
 -12  -3   2   23.30    5.80
  -3  12   2   19.50    6.50
  -3  12   2   16.80    6.50
  -3  12   2   12.70    6.60
  12   3   2   26.60    8.20
  -3  12   2   24.00    8.50
 -12  -3   2   18.30    5.50
  12   3   2   15.90    5.50
 -12  -3   2   18.00    5.80
  -2  12  -2   14.60    6.10
   2 -12  -2    9.90    4.00
  -2  12  -2   17.50    5.60
  12   2  -2    7.40    5.10
  -2  12  -2    6.30    6.80
  12   2  -2    6.10    6.60
  -2  12  -2    2.40    5.70
 -12  -2  -2    6.90    5.00
 -12  -2  -2   10.40    5.30
  -2  12   2   -1.40    5.20
  -2  12   2    6.80    5.90
  12   2   2   -0.50    4.40
  12   2   2    6.30    6.30
 -12  -2   2    0.10    4.70
  -2  12   2    8.00    7.40
 -12  -2   2    7.50    4.80
  -2  12   2    6.70    4.90
  -1  12  -2   -4.80    4.70
  -1  12  -2    5.90    5.70
  12   1  -2   -3.60    4.20
 -12  -1  -2    4.20    4.70
 -12  -1  -2    0.00    5.10
  -1  12  -2   -5.50    6.30
  12   1  -2   -2.10    5.80
  -1  12  -2   -2.50    4.80
 -12  -1   2    0.30    5.10
  -1  12   2   -2.90    5.00
  -1  12   2    4.00    6.90
  12   1   2    6.60    6.40
 -12  -1   2   -3.10    4.30
  12   1   2   -2.10    4.20
  -1  12   2   -0.20    5.40
 -12   0  -2   15.20    5.60
  12   0  -2   21.60    7.60
 -12   0  -2   10.50    5.80
   0  12  -2    2.80    6.20
   0  12  -2   23.00    8.30
 -12   0  -2   12.50    5.00
  12   0  -2   21.00    6.40
   0  12  -2   17.40    6.90
   0  12   2   17.60    6.10
  12   0   2   12.30    5.60
 -12   0   2   12.10    5.60
 -12   0   2   11.90    5.90
  12   0   2   11.40    6.70
   0  12   2   14.90    6.70
   0  12   2   16.40    8.00
 -12   1  -2    6.00    5.10
 -12   1  -2    3.90    4.30
 -12   1  -2   -1.60    4.40
   1  12  -2    4.30    6.90
  12  -1  -2    8.70    6.30
   1  12  -2    4.10    5.50
  12  -1  -2    6.40    5.20
 -12   1  -2    0.40    4.80
   1  12  -2   -1.40    4.40
   1  12   2    0.30    5.10
   1  12   2   -2.40    5.30
 -12   1   2   -0.70    4.30
 -12   1   2   -2.80    5.00
  12  -1   2    0.50    5.50
  12  -1   2   -0.30    4.40
   1  12   2   -2.30    6.80
   2  12  -2    4.20    6.70
 -12   2  -2    3.10    4.30
 -12   2  -2    9.60    4.90
   2  12  -2    7.10    6.20
 -12   2  -2    4.80    5.30
 -12   2  -2    3.00    4.60
  12  -2  -2    4.80    4.90
  12  -2  -2   -0.40    5.70
 -12   2   2   12.30    5.80
   2  12   2    8.50    7.40
 -12   2   2    5.40    4.70
   2  12   2   16.30    6.60
  12  -2   2   12.30    5.00
  12  -2   2    3.60    5.80
 -12   2   2    6.90    4.70
 -12   3  -2   14.60    5.20
   3  12  -2   22.00    8.30
 -12   3  -2   31.70    6.40
  12  -3  -2   20.90    7.20
 -12   3  -2    8.70    5.50
   3  12  -2   20.20    6.90
  12  -3  -2   25.90    6.30
 -12   3  -2    9.60    5.60
   3  12   2   23.90    7.30
   3  12   2   19.50    8.20
  12  -3   2   25.60    7.40
 -12   3   2   29.00    7.00
 -12   3   2   11.50    5.80
 -12   3   2   18.30    5.90
  12  -3   2   14.20    5.70
 -12   3   2   16.60    5.50
  12  -4  -2   30.10    7.90
 -12   4  -2   23.40    6.50
   4  12  -2   17.10    6.90
   4  12  -2   27.00    8.50
 -12   4  -2   32.60    7.10
 -12   4  -2   20.00    6.50
  12  -4  -2   30.10    6.60
 -12   4  -2   21.50    6.20
  12  -4   2   42.20    8.50
  12  -4   2   29.90    6.50
 -12   4   2   24.80    6.80
 -12   4   2   26.50    6.80
 -12   4   2   36.90    7.00
   4  12   2   27.50    8.70
   4  12   2   28.70    7.80
 -12   4   2   15.20    6.40
 -12   5  -2    1.00    3.50
  12  -5  -2   -0.80    3.50
  12  -5  -2   -2.50    4.70
 -12   5  -2    2.50    4.30
   5  12  -2    2.70    4.50
 -12   5  -2    3.10    4.20
 -12   5  -2   -1.70    3.80
   5  12  -2   -1.30    5.70
 -12   5   2    2.40    3.90
 -12   5   2    0.30    4.10
   5  12   2    0.20    6.00
 -12   5   2    1.00    4.00
  12  -5   2    1.10    3.60
  12  -5   2    1.90    4.80
   5  12   2   -1.40    4.40
 -12   5   2    1.50    3.70
   6  12  -2   51.89    9.70
 -12   6  -2   34.10    7.90
  -6 -12  -2   43.30    7.20
  -6 -12  -2   49.90    8.30
 -12   6  -2   51.29    8.20
   6  12  -2   35.20    8.00
 -12   6  -2   37.50    7.70
  12  -6  -2   57.89    8.80
 -12   6  -2   28.60    7.20
   6  12   2   35.70    9.30
   6  12   2   42.30    8.50
  12  -6   2   49.20    8.70
 -12   6   2   39.70    7.90
 -12   6   2   28.80    7.70
 -12   6   2   48.80    8.30
 -12   6   2   31.10    7.30
   7  12  -2    4.90    5.20
  -7 -12  -2    1.20    3.00
 -12   7  -2    2.20    3.20
 -12   7  -2    2.50    3.40
 -12   7  -2    4.40    3.80
 -12   7  -2   -0.30    2.60
  12  -7  -2   -0.90    3.40
 -12   7   2    0.60    3.60
 -12   7   2    3.50    3.40
 -12   7   2   -2.50    3.00
  -7 -12   2    1.00    2.30
   7  12   2   -2.30    4.70
  12  -7   2    8.80    3.90
 -12   7   2    2.20    3.00
  13   6  -2    2.80    4.70
 -13  -6  -2    4.80    3.60
  13   6   2   -0.20    3.70
  -5  13  -2   13.80    4.80
  13   5  -2   16.30    5.70
  -5  13  -2    6.90    3.80
  -5  13  -2    4.20    3.40
 -13  -5  -2   10.20    4.40
 -13  -5   2    9.00    3.80
  -5  13   2   13.40    4.50
  -5  13   2   13.80    4.00
  13   5   2   12.40    5.30
 -13  -5   2   11.70    3.70
  -5  13   2    1.30    3.20
  -4  13  -2   -2.30    3.60
  13   4  -2   -0.40    4.80
  -4  13  -2   -0.10    3.40
 -13  -4  -2    7.40    4.10
  -4  13  -2    1.30    3.40
  13   4  -2    1.00    3.10
 -13  -4  -2    0.30    3.50
 -13  -4   2   -1.30    3.90
  -4  13   2    0.70    3.60
  -4  13   2    2.40    3.90
  -4  13   2    0.80    3.70
  13   4   2    2.80    5.10
  13   4   2    0.00    3.30
  -3  13  -2    3.90    4.00
  13   3  -2   10.30    5.90
  -3  13  -2    9.60    5.00
 -13  -3  -2    3.50    3.40
  13   3  -2    4.60    3.70
 -13  -3  -2    8.30    4.10
  -3  13  -2   10.70    5.00
  -3  13   2   -2.90    4.20
  13   3   2    6.10    3.70
 -13  -3   2   13.40    4.80
  -3  13   2    3.40    5.20
 -13  -3   2    7.40    3.50
  13   3   2    2.10    5.50
  -3  13   2    2.00    4.10
  -3  13   2    9.50    4.40
  -2  13  -2    4.60    5.50
  13   2  -2    0.80    3.60
 -13  -2  -2    2.80    3.90
  -2  13  -2    5.40    4.30
  -2  13  -2    4.40    4.70
 -13  -2  -2    3.60    4.40
 -13  -2  -2    3.80    3.90
  13   2  -2    5.50    5.60
  -2  13   2   -7.70    4.90
  13   2   2    1.60    3.60
  -2  13   2    4.20    4.90
 -13  -2   2   -0.60    3.70
  -2  13   2    0.50    5.80
  -2  13   2   -2.30    4.10
 -13  -2   2    3.00    3.70
  13   2   2   -1.60    5.30
 -13  -1  -2   -0.60    3.90
 -13  -1  -2    2.40    3.80
  -1  13  -2   -3.50    5.20
  -1  13  -2    1.00    4.60
   1 -13  -2   -4.00    2.60
  13   1  -2   -1.10    3.50
  -1  13  -2   -3.70    4.10
 -13  -1  -2    0.20    3.80
  13   1  -2   -0.90    5.20
 -13  -1   2   -6.00    3.40
  13   1   2   -3.00    3.60
  -1  13   2   -0.60    4.10
  13   1   2    4.40    5.60
   1 -13   2    0.30    2.80
  -1  13   2    4.10    4.90
  -1  13   2    1.10    5.70
 -13  -1   2   -2.20    3.90
  13   0  -2   -1.40    3.80
   0  13  -2    4.30    4.80
 -13   0  -2    9.40    4.90
   0 -13  -2    2.20    3.20
  13   0  -2   -1.30    5.10
   0  13  -2    2.80    5.70
 -13   0  -2    1.80    3.80
 -13   0  -2    0.50    3.80
   0  13  -2    2.80    5.00
  13   0   2   -0.10    5.10
   0  13   2    3.20    5.70
   0  13   2    3.00    5.00
  13   0   2    3.80    3.90
 -13   0   2   -2.30    3.60
 -13   0   2    3.50    4.30
 -13   1  -2   -1.80    3.00
 -13   1  -2   -1.50    3.70
   1  13  -2    2.20    4.70
   1  13  -2   -2.50    5.60
  13  -1  -2   -3.30    4.90
  -1 -13  -2   -2.30    2.90
  13  -1  -2   -1.90    3.70
 -13   1  -2   -4.70    4.00
   1  13   2   -7.20    5.50
 -13   1   2   -3.30    3.50
 -13   1   2   -3.60    3.00
 -13   1   2    7.20    4.60
  13  -1   2    1.60    5.20
   1  13   2    1.60    4.50
  13  -1   2    2.80    4.00
   2  13  -2    3.50    5.60
 -13   2  -2    1.40    3.80
 -13   2  -2   -2.20    4.90
  13  -2  -2    3.00    3.90
   2  13  -2    0.90    4.20
 -13   2  -2   -2.00    3.80
  13  -2  -2    2.10    4.90
 -13   2  -2    0.20    2.90
   2  13   2    0.80    5.60
 -13   2   2    1.30    3.00
  13  -2   2   -2.80    3.60
 -13   2   2    1.50    4.10
  13  -2   2   -3.40    4.80
   2  13   2   -0.30    4.30
 -13   3  -2    5.30    4.00
  13  -3  -2    2.20    3.50
 -13   3  -2    0.30    3.60
 -13   3  -2    3.10    3.60
 -13   3  -2    8.70    3.80
  13  -3  -2    5.40    5.10
   3  13  -2   -1.00    3.80
   3  13  -2    3.10    5.30
 -13   3  -2    5.00    3.50
 -13   3   2    7.30    4.50
 -13   3   2    6.90    3.70
  13  -3   2    8.20    5.40
   3  13   2    7.00    5.70
  13  -3   2    7.80    3.90
   3  13   2   10.80    5.00
   4  13  -2    5.10    3.90
 -13   4  -2   -0.20    2.70
 -13   4  -2    0.70    3.30
   4  13  -2    3.70    5.20
 -13   4  -2    0.10    3.10
 -13   4  -2    0.20    3.60
  13  -4  -2    2.20    3.10
  13  -4  -2   -0.30    4.10
  -4 -13  -2    6.70    3.00
 -13   4  -2   -1.50    3.20
  13  -4   2   -2.60    2.80
  13  -4   2    0.60    4.30
 -13   4   2   -0.40    2.90
   4  13   2    0.20    3.80
 -13   4   2    1.00    3.60
 -13   4   2    0.20    3.20
   4  13   2    0.00    4.90
 -13   5  -2   12.20    3.60
 -13   5  -2   13.70    3.70
 -13   5  -2   20.30    4.10
   5  13  -2    5.20    4.90
  13  -5  -2   17.40    4.90
 -13   5  -2   19.60    4.50
   5  13  -2   10.20    4.30
  -5 -13  -2   13.30    3.50
 -13   5  -2    5.30    3.60
  13  -5   2   10.00    4.50
 -13   5   2   10.00    3.60
 -13   5   2    6.90    3.60
 -13   5   2   15.40    4.40
  13  -5   2    5.20    3.10
   5  13   2    6.20    4.10
   5  13   2   10.60    5.60
 -13   6  -2    2.40    3.00
 -13   6   2    2.40    2.40
  14   3  -2    2.20    5.70
  -3  14  -2    1.10    3.00
  14   3   2   -3.90    3.60
  14   2  -2    5.10    4.30
  -2  14  -2   -0.10    3.30
 -14  -2  -2   -2.20    2.80
 -14  -2  -2    2.60    2.90
  14   2  -2    2.00    2.90
 -14  -2   2    2.00    3.30
  14   2   2    2.80    2.80
  14   2   2    5.70    4.30
  -2  14   2    4.80    3.50
 -14  -1  -2   -0.10    2.80
 -14  -1  -2   -0.30    2.70
  -1  14  -2   -0.10    3.40
  14   1  -2    0.30    2.90
  14   1  -2    3.90    4.20
 -14  -1   2    9.60    3.20
  14   1   2    1.30    2.70
 -14  -1   2    5.30    3.00
  -1  14   2    4.10    3.60
  14   1   2    5.90    4.60
 -14  -1   2    9.70    3.30
 -14   0  -2   -0.40    3.00
   0 -14  -2    3.20    2.50
 -14   0  -2    4.00    3.10
   0  14  -2   -4.30    3.10
  14   0  -2    2.00    2.80
  14   0  -2    4.50    4.20
  14   0   2    2.50    4.30
   0 -14   2   -1.70    2.20
   0  14   2    2.10    4.30
 -14   0   2   -3.40    2.80
   0  14   2    1.00    3.30
 -14   0   2    2.20    2.80
  14   0   2   -5.20    2.50
  14  -1  -2   -0.30    2.70
 -14   1  -2    2.00    3.30
  -1 -14  -2    2.90    2.60
   1  14  -2    5.30    3.50
 -14   1  -2    5.30    3.10
  14  -1  -2    6.60    4.20
 -14   1   2   -0.40    3.00
  14  -1   2   11.60    4.50
  14  -1   2    6.80    3.40
 -14   1   2   -0.40    2.90
   1  14   2    0.00    3.50
   1  14   2    3.70    4.40
  -1 -14   2    0.80    2.50
  14  -2  -2    5.30    3.80
  14  -2  -2    5.00    2.90
 -14   2  -2    0.30    2.90
   2  14  -2    4.70    3.20
 -14   2  -2    6.50    3.00
  -2 -14  -2    3.20    2.60
  -2 -14   2    5.20    2.70
 -14   2   2    2.70    3.20
   2  14   2    2.40    4.30
  14  -2   2    1.50    3.80
 -14   2   2    4.50    3.10
   2  14   2    2.10    3.50
  14  -2   2    1.40    2.80
 -14   3  -2    0.00    2.70
 -14   3  -2   -5.90    3.20
  -3 -14  -2    2.00    2.30
  -3 -14   2    1.70    2.40
 -14   3   2   -1.60    2.50
  14  -3   2   -1.70    4.70
 -14   3   2    3.30    3.20
   0   0  -3    0.20    0.50
  -1   0  -3  139.49   16.30
   0  -1  -3  124.59   16.20
   0   1  -3  111.99   16.20
  -1   0   3  113.89   16.40
  -1   0   3  112.19   16.10
   0   1   3  120.19   16.20
  -1  -1  -3   93.79   12.80
  -1   1  -3   92.49   12.70
  -1  -1  -3   95.19   12.70
  -1  -1   3   84.99   12.80
   1   1   3   93.29   12.40
  -1   1   3   93.59   12.60
  -1   1   3   89.49   12.70
  -1   2  -3  193.28   25.60
  -2  -1  -3  204.08   25.80
  -2  -1  -3  201.08   25.90
  -2  -1   3  171.38   25.90
  -2  -1   3  184.88   25.60
  -1   2   3  174.38   25.60
   0   2  -3    2.10    1.70
  -2   0  -3    5.60    2.10
  -2   0  -3    3.90    2.60
   0  -2  -3    1.30    0.90
  -2   0  -3    5.40    1.10
   0  -2  -3    1.40    0.90
  -2   0   3    2.20    1.40
   0   2   3    2.50    1.60
   0  -2   3    5.30    2.20
  -2   0   3    1.20    2.40
  -2   0   3    2.40    1.30
  -2   1  -3  183.38   25.10
  -1  -2  -3  184.58   25.40
  -1  -2  -3  179.08   25.10
   1   2  -3  178.78   25.00
  -2   1  -3  183.28   25.20
  -1  -2   3  192.48   25.30
  -2   1   3  183.18   25.40
   1   2   3  195.28   25.00
  -2   1   3  180.98   25.10
  -2  -2  -3  205.68   29.10
  -2   2  -3  229.78   29.10
  -2  -2  -3  224.28   29.20
  -2   2   3  226.58   29.10
  -2  -2   3  212.08   29.30
   2   2   3  193.78   28.60
  -3  -2  -3  248.78   34.00
  -3  -2  -3  248.38   34.20
  -2   3  -3  231.58   33.90
  -2   3   3  256.67   33.90
  -3  -2   3  266.37   34.00
  -3  -2   3  235.18   34.20
  -1   3  -3 1399.06  185.98
  -3  -1  -3 1432.86  186.08
  -3  -1  -3 1400.16  186.28
  -3  -1   3 1346.47  185.88
  -1   3   3 1463.35  185.98
  -3  -1   3 1303.07  185.68
  -3  -1   3 1363.16  186.28
   0  -3  -3  158.88   22.70
  -3   0  -3  170.08   23.20
   0   3  -3  165.78   23.10
  -3   0  -3  177.18   22.70
  -3   0  -3  165.28   23.60
  -3   0   3  173.68   23.60
   0  -3   3  175.78   23.20
  -3   0   3  161.08   22.80
  -3   0   3  164.28   22.90
   0   3   3  172.48   23.00
  -3   1  -3 1410.06  183.68
   1   3  -3 1396.86  183.78
  -3   1  -3 1399.56  183.88
  -1  -3  -3 1311.47  183.68
  -1  -3   3 1380.56  183.88
   1   3   3 1363.46  183.68
  -3   1   3 1396.16  183.78
  -3   1   3 1367.16  184.08
  -3   1   3 1307.57  183.58
  -3   2  -3  245.88   33.00
  -2  -3  -3  237.68   33.40
  -2  -3  -3  230.28   33.10
  -3   2   3  262.97   33.00
   2   3   3  218.68   32.70
  -2  -3   3  240.78   33.30
  -3   2   3  270.17   33.40
  -3   3  -3   18.10    3.90
  -3  -3  -3   21.30    4.70
  -3  -3  -3   22.80    4.60
  -3  -3   3   19.00    4.90
  -3  -3   3   11.50    4.00
  -3   3   3   11.40    3.80
  -3   4  -3  290.57   42.30
  -4  -3  -3  312.07   42.60
  -4  -3  -3  342.47   42.80
  -4  -3   3  307.67   42.80
  -4  -3   3  310.47   42.50
  -3   4   3  291.97   42.30
  -2   4  -3   63.69    8.30
  -4  -2  -3   47.50    8.00
  -4  -2  -3   46.00    8.50
  -4  -2   3   45.70    7.80
  -2   4   3   47.20    8.00
  -4  -2   3   51.69    8.90
  -4  -2   3   48.40    7.00
  -1   4  -3  255.67   34.00
  -4  -1  -3  247.28   34.40
   1  -4  -3  240.08   33.50
  -4  -1  -3  257.47   34.00
  -1   4   3  264.27   33.90
  -4  -1   3  231.88   33.40
  -4  -1   3  242.28   34.40
  -4  -1   3  253.37   33.80
   0   4  -3  554.44   72.59
  -4   0  -3  538.95   72.19
  -4   0  -3  555.74   73.09
  -4   0  -3  528.45   72.59
   0  -4  -3  503.05   72.19
  -4   0   3  511.05   72.29
  -4   0   3  565.14   73.09
   0  -4   3  555.74   72.59
  -4   0   3  525.45   72.39
   0   4   3  553.44   72.49
   1   4  -3  262.97   34.90
  -4   1  -3  267.97   35.10
  -1  -4  -3  258.77   34.80
  -4   1  -3  266.67   34.80
  -4   1   3  252.27   34.80
  -1  -4   3  246.58   35.00
   1   4   3  251.37   34.80
  -4   1   3  241.18   34.70
  -4   1   3  259.57   35.40
  -4   2  -3   37.00    8.00
  -2  -4  -3   56.79    9.00
  -2  -4  -3   56.19    8.50
  -4   2   3   60.19    8.40
  -2  -4   3   50.29    8.70
  -4   2   3   57.99    9.10
   2   4   3   59.49    8.00
  -3  -4  -3  286.47   43.00
  -4   3  -3  296.87   42.70
  -3  -4  -3  294.87   42.90
  -4   3   3  330.67   42.80
  -3  -4   3  330.07   43.20
  -3  -4   3  345.07   43.20
  -4  -4  -3  658.03   87.99
  -4   4  -3  627.74   87.59
  -4  -4  -3  671.33   88.09
  -4   4   3  648.94   87.69
  -4  -4   3  638.84   87.89
  -4  -4   3  641.64   88.09
  -5  -4  -3  241.38   35.10
  -5  -4  -3  258.87   35.50
  -4   5  -3  217.88   34.70
  -4   5   3  284.77   35.10
  -5  -4   3  250.27   35.10
  -5  -4   3  257.37   35.60
  -3   5  -3  279.17   37.80
  -5  -3  -3  280.77   38.00
  -5  -3  -3  306.77   38.50
  -5  -3   3  255.37   38.30
  -3   5   3  271.57   37.80
  -5  -3   3  251.17   37.80
  -5  -2  -3  266.47   38.90
  -2   5  -3  251.97   38.20
  -5  -2  -3  287.87   38.40
  -5  -2   3  292.17   39.10
  -2   5   3  294.07   38.40
  -5  -2   3  278.97   38.30
  -5  -1  -3  440.46   58.89
  -1   5  -3  448.76   58.29
  -5  -1  -3  430.96   58.29
   1  -5   3  399.46   58.19
  -5  -1   3  438.36   58.19
  -5  -1   3  439.96   58.89
  -1   5   3  409.36   58.29
  -5   0  -3    7.60    2.40
  -5   0  -3    9.60    3.50
  -5   0  -3    2.40    4.30
   0   5  -3   15.60    3.80
   0   5   3   10.80    3.60
  -5   0   3   11.40    2.60
  -5   0   3   14.20    3.00
  -5   0   3   18.90    5.30
   0  -5   3   11.30    3.30
   1   5  -3  415.16   57.69
  -5   1  -3  402.26   57.39
  -5   1  -3  407.86   57.79
   1   5   3  438.96   57.69
  -1  -5   3  431.56   57.79
  -5   1   3  425.56   57.49
  -5   1   3  466.25   58.49
  -5   1   3  425.56   57.49
  -2  -5  -3  289.07   36.90
  -2  -5  -3  287.87   36.30
  -5   2  -3  283.17   36.10
  -2  -5   3  254.27   36.50
  -5   2   3  234.48   36.10
   2   5   3  241.68   36.00
  -3  -5  -3  266.87   38.40
  -3  -5  -3  278.77   38.90
  -5   3  -3  251.77   38.20
  -3  -5   3  292.47   38.70
  -3  -5   3  310.07   38.90
  -5   3   3  280.47   38.30
  -5   4  -3  264.17   35.60
  -4  -5  -3  260.27   36.30
  -4  -5  -3  266.17   36.10
  -4  -5   3  254.37   36.20
  -4  -5   3  255.57   36.20
  -5   4   3  242.58   35.70
  -5  -5  -3    7.50    4.60
  -5   5  -3    4.40    4.00
  -5  -5  -3    3.50    4.30
  -5  -5   3    3.50    4.50
  -5   5   3    0.40    3.40
  -5  -5   3    3.80    4.50
  -6  -5  -3  206.88   33.50
   6   5  -3  218.18   33.80
  -6  -5  -3  192.28   33.50
  -6  -5  -3  238.88   34.20
  -5   6  -3  243.38   36.10
  -6  -5  -3  222.28   34.30
  -5   6  -3  244.38   33.70
  -5   6  -3  266.27   33.80
   6   5   3  235.48   35.80
   6   5   3  229.98   33.50
  -6  -5   3  265.07   34.90
  -5   6   3  261.37   33.90
  -5   6   3  216.48   33.60
  -6  -5   3  303.77   34.40
  -6  -5   3  258.97   33.90
  -4   6  -3    4.80    4.00
  -6  -4  -3    2.90    4.00
  -6  -4  -3    3.70    4.80
  -4   6   3    0.60    3.60
  -6  -4   3    3.40    4.80
  -6  -4   3    1.80    3.90
  -3   6  -3    0.50    3.60
  -6  -3  -3   -0.50    4.50
  -6  -3  -3   -1.60    3.20
  -6  -3   3    3.10    4.70
  -6  -3   3    0.20    3.20
  -3   6   3    4.50    3.80
  -6  -2  -3   87.59   15.20
  -2   6  -3  102.69   15.10
  -6  -2  -3  100.99   16.30
  -6  -2   3  106.19   16.50
  -6  -2   3  108.09   15.00
  -2   6   3   95.79   15.30
  -6  -1  -3  102.29   17.10
  -1   6  -3  100.49   15.90
  -6  -1  -3  107.59   15.80
  -6  -1   3  105.59   17.10
  -6  -1   3  109.19   15.60
  -1   6   3  111.69   16.00
  -6   0  -3   33.50    6.20
   0   6  -3   43.70    6.80
  -6   0   3   31.90    7.70
   0   6   3   33.80    6.30
  -6   0   3   30.80    5.80
   1   6  -3  107.39   15.00
  -6   1  -3  103.39   14.80
  -1  -6  -3  111.59   15.70
  -6   1   3  100.89   14.40
  -6   1   3   93.89   15.80
   1   6   3   97.19   14.80
  -1  -6   3   92.09   15.30
  -6   2  -3   85.69   13.50
  -2  -6  -3  102.19   14.90
  -6   2   3  104.49   13.80
  -2  -6   3   81.99   14.10
   2   6   3   97.89   13.70
  -6   3  -3   -0.50    2.60
  -3  -6  -3   -2.60    4.10
  -6   3   3    2.80    3.10
  -3  -6   3    2.30    3.90
  -3  -6   3   -1.50    3.20
  -6   4  -3   -0.10    3.00
  -4  -6  -3    0.20    4.50
  -6   4   3   -7.40    3.10
  -4  -6   3    1.60    4.40
  -4  -6   3    5.60    4.10
  -5  -6  -3  277.77   34.10
  -6   5  -3  265.57   33.30
   5   6  -3  238.68   33.70
  -5  -6  -3  258.97   33.40
  -6   5  -3  234.28   33.10
  -6   5  -3  236.28   33.50
  -5  -6  -3  248.48   33.20
  -6   5   3  214.08   33.80
   5   6   3  208.38   33.10
  -6   5   3  230.38   33.20
  -5  -6   3  220.08   33.80
   5   6   3  232.28   33.80
  -5  -6   3  231.48   33.80
  -6   5   3  250.57   33.20
  -5  -6   3  203.68   33.20
  -6   6  -3   36.80    8.00
  -6   6  -3   28.40    7.00
  -6   6  -3   22.40    6.50
   6   6  -3   18.30    6.00
  -6   6  -3   28.40    7.10
  -6  -6  -3   24.70    6.40
  -6  -6  -3   23.80    6.40
  -6  -6  -3   25.10    6.90
  -6  -6  -3   27.50    6.10
   6   6  -3   32.90    7.70
  -6   6  -3   34.50    6.90
  -6   6  -3   27.50    7.10
  -6   6   3   11.00    6.00
  -6   6   3   30.10    7.20
  -6  -6   3   25.70    7.20
  -6   6   3   31.10    7.30
  -6   6   3   43.60    8.30
   6   6   3   27.50    6.70
  -6  -6   3   15.90    6.50
   6   6   3   34.90    7.80
  -6   6   3   14.50    6.60
  -6   6   3   23.00    6.30
  -7  -6  -3   95.89   17.20
  -7  -6  -3  120.59   17.20
  -6   7  -3  102.79   18.00
   7   6  -3  104.59   18.50
  -6   7  -3  121.89   18.00
   7   6  -3  101.99   17.10
  -6   7  -3  102.09   18.00
  -6   7  -3   99.49   18.30
  -6   7  -3   95.79   17.10
  -7  -6  -3   82.09   17.50
  -6   7  -3  102.69   17.30
  -6   7   3  126.79   18.30
  -7  -6   3  138.79   18.10
  -6   7   3  109.99   18.20
   7   6   3  124.19   18.80
   7   6   3  110.59   17.50
  -6   7   3  115.69   17.80
  -6   7   3  123.19   18.20
  -6   7   3  128.89   19.00
  -6   7   3  114.79   18.40
  -7  -6   3  114.49   18.10
  -7  -5  -3   10.80    5.20
  -7  -5  -3    8.90    5.10
  -5   7  -3    7.60    5.30
  -7  -5  -3    4.80    4.80
  -5   7  -3    9.10    5.70
  -7  -5  -3    3.70    4.10
  -5   7  -3    7.90    5.50
   7   5  -3    7.20    4.40
  -7  -5  -3    5.70    5.10
  -5   7  -3    3.00    4.70
   7   5  -3   12.50    5.70
  -5   7  -3    7.10    4.80
  -5   7   3   12.90    5.20
  -7  -5   3    8.10    5.00
   7   5   3    9.00    4.50
  -5   7   3   10.90    5.10
  -5   7   3   16.20    6.40
  -5   7   3   18.20    6.40
  -7  -5   3   10.40    6.10
  -5   7   3    8.70    5.30
  -7  -5   3   18.20    5.80
  -5   7   3   14.10    5.70
   7   5   3    2.10    4.80
  -4   7  -3   59.19   10.10
  -7  -4  -3   60.19   10.50
  -4   7  -3   44.40   10.30
  -7  -4  -3   62.89   11.10
  -4   7  -3   62.89   11.30
  -7  -4  -3   56.39    9.80
  -7  -4  -3   53.49   10.10
  -7  -4  -3   50.89    9.50
   7   4  -3   55.09   10.20
   7   4  -3   51.39    9.40
  -4   7  -3   44.90    9.30
  -4   7  -3   49.80    9.90
   7   4   3   43.90    9.10
   7   4   3   49.99    9.90
  -4   7   3   54.79    9.80
  -7  -4   3   47.00    9.60
  -7  -4   3   63.29   10.20
  -7  -4   3   56.49   10.10
  -4   7   3   52.29   10.50
  -4   7   3   35.10    9.30
  -4   7   3   53.89   10.70
  -7  -4   3   56.49   11.40
  -7  -3  -3    4.70    5.30
  -3   7  -3   16.70    5.20
  -7  -3  -3   21.30    5.80
  -3   7   3   28.40    6.10
  -7  -3   3   28.80    6.00
  -7  -3   3   23.30    7.20
  -7  -2  -3   44.50    8.40
  -2   7  -3   29.10    7.80
  -7  -2  -3   38.00    9.10
  -7  -2   3   56.99    9.90
  -2   7   3   55.29    8.60
  -7  -1  -3  240.38   34.10
  -1   7  -3  247.48   34.20
  -1   7   3  240.98   34.10
  -7  -1   3  247.58   35.30
  -7   0  -3   35.80    7.50
   0   7  -3   49.60    8.10
  -7   0   3   50.49    9.90
   0   7   3   38.90    7.70
   1   7  -3  231.48   33.60
  -1  -7  -3  258.87   34.60
  -7   1   3  246.28   34.90
   1   7   3  234.78   33.60
  -2  -7  -3   60.49   10.90
  -3  -7  -3   34.40    7.00
  -7   3   3   12.40    4.40
  -3  -7   3   10.90    5.80
   4   7  -3   53.89    9.30
   4   7  -3   62.39   10.90
  -4  -7  -3   43.70    9.90
  -7   4  -3   56.99   10.10
  -4  -7  -3   44.10    9.00
  -7   4  -3   44.80    8.90
  -7   4  -3   50.79    9.70
  -4  -7   3   66.79    9.70
   4   7   3   52.49   10.30
  -7   4   3   46.10    9.70
   4   7   3   39.60    9.00
  -7   4   3   47.90    9.90
  -7   4   3   37.10    9.50
  -4  -7   3   64.69   11.00
  -7   4   3   50.99    9.00
  -7   4   3   52.89    9.60
  -7   5  -3   12.10    4.90
  -5  -7  -3    7.70    4.70
  -7   5  -3    4.00    5.10
  -7   5  -3   11.60    5.60
  -5  -7  -3   16.90    4.30
  -7   5  -3    6.50    4.30
   5   7  -3   10.70    4.70
  -7   5  -3    7.90    4.80
  -5  -7  -3    8.20    5.60
   5   7  -3   11.60    5.80
  -7   5   3   10.30    5.20
  -7   5   3    3.10    4.20
   5   7   3    4.90    5.10
  -7   5   3   19.00    5.80
   5   7   3    3.40    4.40
  -7   5   3    7.90    4.80
  -5  -7   3    5.60    5.30
  -5  -7   3    2.80    4.60
  -7   5   3    5.20    4.80
  -7   6  -3   95.19   16.30
  -7   6  -3   97.59   16.30
  -7   6  -3  122.29   16.40
  -6  -7  -3  132.99   18.10
  -7   6  -3  112.99   17.00
  -6  -7  -3  102.79   16.50
  -7   6  -3  120.39   17.60
   6   7  -3   91.39   17.20
   6   7  -3   91.69   16.10
  -6  -7  -3  120.59   16.10
   7  -6   3   86.19   15.40
  -6  -7   3  119.49   16.60
  -7   6   3   92.99   16.00
  -6  -7   3   90.19   16.80
  -7   6   3   93.69   16.80
   6   7   3   99.99   16.30
  -7   6   3  116.59   17.40
  -7   6   3  104.19   16.60
  -6  -7   3  118.39   17.00
  -7   6   3   88.79   16.40
   6   7   3   89.49   16.90
   7   7  -3    0.70    6.30
  -7   7  -3   10.30    5.40
  -7  -7  -3   10.30    6.00
  -7   7  -3    3.10    5.40
  -7  -7  -3    3.90    4.70
  -7   7  -3    9.50    5.50
  -7   7  -3    3.80    4.80
  -7   7   3   10.50    6.00
  -7   7   3   15.70    6.40
  -7   7   3   13.50    6.10
  -7   7   3    3.70    5.00
   7   7   3    6.20    6.40
  -7  -7   3    7.00    4.70
   7   7   3    9.80    5.50
  -7   7   3   10.50    6.20
  -7  -7   3    6.40    5.50
  -7   8  -3   65.19   14.10
  -7   8  -3   77.69   14.40
  -8  -7  -3   58.29   13.20
   8   7  -3   77.99   15.60
  -7   8  -3  103.59   15.00
  -7   8  -3   79.69   14.10
  -8  -7  -3   77.69   14.20
  -7   8   3  100.29   15.40
  -7   8   3   71.49   14.20
   8   7   3   82.89   14.30
  -8  -7   3   93.29   15.00
  -7   8   3   87.19   15.10
  -7   8   3   81.09   14.90
  -8  -7   3   79.19   13.50
   8   7   3   91.99   16.20
  -7   8   3  104.39   15.40
  -6   8  -3    7.70    5.40
  -6   8  -3    2.70    5.50
  -6   8  -3    6.60    6.70
  -6   8  -3   -2.50    5.10
  -8  -6  -3    2.70    4.60
   8   6  -3    3.80    7.70
   8   6  -3    0.70    6.20
  -8  -6  -3    7.40    5.30
  -8  -6   3   -2.40    5.40
  -6   8   3    4.70    5.60
  -6   8   3    4.20    6.00
   8   6   3    4.70    6.20
  -6   8   3    7.50    5.70
  -6   8   3    7.00    5.50
   8   6   3   -1.30    5.10
  -6   8   3    0.70    5.40
   8   5  -3    3.80    4.40
  -5   8  -3    9.20    6.50
  -5   8  -3   11.60    5.70
  -5   8  -3   -1.00    5.00
  -5   8  -3    7.80    6.00
  -8  -5  -3   10.70    4.90
  -8  -5  -3   10.50    5.80
  -8  -5  -3    0.60    4.60
  -8  -5  -3    5.20    5.10
  -8  -5  -3    4.50    5.60
   8   5  -3   15.10    4.90
   8   5  -3   11.50    6.20
   8   5   3    9.30    5.10
  -5   8   3    8.70    5.90
   8   5   3   11.60    6.10
  -5   8   3   10.00    6.60
  -5   8   3    6.00    5.40
  -5   8   3    5.20    5.20
  -8  -5   3   12.70    7.10
  -8  -5   3    8.80    5.20
  -5   8   3   10.40    5.60
  -8  -4  -3   26.00    6.60
  -8  -4  -3   14.80    5.90
  -4   8  -3   25.90    7.50
  -4   8  -3   24.30    7.00
  -4   8  -3   20.60    6.40
   8   4  -3   14.00    5.60
  -8  -4  -3    4.70    5.80
  -8  -4  -3   12.00    5.90
  -8  -4  -3   22.90    6.10
   8   4  -3   21.10    7.00
  -4   8  -3   21.70    6.80
   8   4  -3   15.10    5.80
  -4   8  -3   17.30    7.40
  -4   8   3   15.40    7.10
  -8  -4   3   30.30    8.40
  -8  -4   3   23.10    6.40
   8   4   3   36.20    6.60
  -4   8   3   37.90    7.80
  -4   8   3   31.60    7.80
  -4   8   3   20.20    6.70
   8   4   3   28.90    6.40
   8   4   3   33.10    7.40
  -4   8   3   25.90    7.20
  -4   8   3   23.00    6.60
  -3   8  -3    5.40    5.40
  -3   8  -3    6.10    4.50
  -3   8  -3    6.10    4.60
  -8  -3  -3    5.30    4.40
   8   3  -3    9.20    5.00
  -8  -3  -3    6.40    4.90
  -3   8  -3   16.70    5.60
  -8  -3  -3   11.80    4.90
  -8  -3  -3    3.70    4.60
   8   3  -3    4.10    4.00
  -8  -3  -3    7.60    4.40
   8   3  -3    3.60    3.80
  -3   8  -3    8.70    5.90
  -8  -3  -3    6.80    4.30
  -3   8   3   -2.60    5.00
   8   3   3    0.40    3.30
  -3   8   3    1.30    5.10
  -3   8   3    9.20    4.90
  -8  -3   3   -3.80    4.10
  -8  -3   3    5.50    4.40
  -3   8   3   -6.10    4.90
  -8  -3   3    0.70    4.30
  -3   8   3    4.00    4.60
   8   3   3   -0.30    4.20
   8   3   3    5.80    4.20
  -8  -3   3   -2.70    4.30
  -3   8   3    2.80    4.80
  -8  -3   3    8.10    4.50
  -2   8  -3   27.00    6.40
  -8  -2  -3   29.10    7.40
   8   2  -3   25.50    7.10
  -2   8  -3   30.70    7.90
  -8  -2  -3   19.50    6.30
  -2   8  -3   32.60    7.90
   8   2  -3   26.30    6.40
  -8  -2  -3   31.40    6.90
  -8  -2  -3   33.40    7.20
   8   2  -3   21.90    6.50
  -2   8  -3   30.40    8.10
  -8  -2  -3   20.30    6.60
  -2   8  -3   30.50    6.70
  -8  -2   3   44.40    9.50
  -8  -2   3   26.30    6.70
   8   2   3   33.70    6.70
  -8  -2   3   41.20    7.70
  -2   8   3   31.30    8.00
   8   2   3   20.40    6.70
  -8  -2   3   28.40    6.80
  -2   8   3   37.80    7.20
  -8  -2   3   54.59    7.90
   8   2   3   33.20    6.90
  -2   8   3   41.70   11.20
  -2   8   3   41.30    7.80
  -2   8   3   29.90    8.30
  -1   8  -3   49.50   11.10
   8   1  -3   51.09   10.90
  -8  -1  -3   51.49   10.80
  -8  -1  -3   61.29   12.50
  -1   8  -3   50.59   10.70
  -1   8  -3   59.09   12.30
  -1   8  -3   70.99   12.60
   8   1  -3   68.59   11.20
  -1   8  -3   62.69   12.30
  -8  -1  -3   59.19   10.90
   8   1  -3   61.39   10.60
   8   1   3   73.79   11.30
  -1   8   3   50.99   11.00
  -8  -1   3   76.69   11.70
  -1   8   3   83.09   13.00
   8   1   3   65.49   11.40
   8   1   3   73.39   11.30
  -1   8   3   73.09   11.40
  -8  -1   3   90.79   13.80
  -8  -1   3   68.79   11.50
  -1   8   3   78.59   12.60
  -8   0  -3  116.69   16.90
  -8   0  -3  120.79   17.50
   8   0  -3  101.79   17.10
   0   8  -3   98.19   17.80
   0  -8  -3   93.99   17.50
   0   8  -3  123.99   17.00
   0   8  -3  138.39   18.90
   8   0  -3  112.89   16.50
   8   0  -3   90.19   16.20
  -8   0  -3  129.69   17.40
   8   0   3   96.09   16.50
   0   8   3  121.59   17.00
   0   8   3  129.99   18.80
  -8   0   3  130.19   19.40
  -8   0   3  116.49   17.50
   8   0   3   94.59   17.10
   0   8   3  131.79   18.80
   0   8   3  107.89   17.20
   8   0   3  111.39   17.10
  -8   0   3  128.79   17.90
  -8   1  -3   70.19   11.50
   8  -1  -3   86.89   11.90
   8  -1  -3   73.29   11.80
  -8   1  -3   71.89   11.50
  -1  -8  -3   80.69   12.90
  -8   1  -3   72.39   11.60
   1   8  -3   74.79   13.10
   8  -1  -3   66.09   10.90
   1   8  -3   59.99   12.40
   8  -1   3   64.49   11.90
   8  -1   3   57.29   11.10
   1   8   3   72.29   13.20
   1   8   3   50.69   11.90
  -8   1   3   49.90   11.30
   1   8   3   61.99   11.10
  -8   1   3   77.39   12.20
   1   8   3   64.29   11.70
   2   8  -3   41.10    9.00
  -8   2  -3   27.80    7.40
   2   8  -3   44.20    9.00
   8  -2  -3   37.20    7.20
   8  -2  -3   39.80    6.80
   2   8  -3   33.20    8.20
  -8   2  -3   39.10    7.60
  -8   2  -3   46.10    8.10
  -2  -8  -3   42.00    7.20
   8  -2  -3   35.90    7.70
  -2  -8  -3   49.30    8.90
   2   8   3   26.20    8.00
  -8   2   3   27.00    7.20
  -2  -8   3   30.40    8.30
   8  -2   3   22.80    6.60
  -8   2   3   25.10    7.30
   2   8   3   22.50    7.90
   2   8   3   24.20    7.10
  -8   2   3   25.10    7.30
  -8   2   3   40.90    7.30
  -8   3  -3    6.30    4.40
   8  -3  -3    4.80    4.20
  -8   3  -3    5.00    4.70
   3   8  -3    7.30    5.70
   3   8  -3   -4.30    4.80
  -3  -8  -3    1.70    4.20
  -8   3  -3    3.60    4.20
  -3  -8  -3    8.50    5.90
   8  -3  -3    2.40    3.80
  -8   3  -3    7.50    4.60
  -8   3   3    6.40    4.40
  -8   3   3    3.00    4.70
  -8   3   3    2.60    4.60
   3   8   3    5.20    4.80
  -3  -8   3   -3.60    3.60
   3   8   3    2.30    5.40
  -8   3   3    6.50    4.90
   8  -3   3    6.00    3.90
  -3  -8   3    5.30    5.40
  -8   4  -3   23.60    6.10
   8  -4  -3   29.90    6.20
  -8   4  -3   33.10    7.20
   4   8  -3   24.80    7.40
  -8   4  -3   22.90    6.20
   4   8  -3   29.30    7.90
  -4  -8  -3   24.80    6.30
  -8   4  -3   24.90    6.70
  -4  -8  -3   35.40    8.30
  -8   4   3   21.00    6.70
   4   8   3   20.40    6.40
  -4  -8   3    8.30    6.60
   4   8   3   26.50    7.80
  -4  -8   3   23.70    6.40
  -8   4   3   31.60    6.70
   8  -4   3    8.90    5.20
  -8   4   3   19.70    6.70
  -8   4   3   23.40    7.10
   5   8  -3   11.00    6.40
  -8   5  -3    5.00    4.90
  -8   5  -3    9.10    5.50
   5   8  -3    7.20    6.10
  -5  -8  -3    9.40    5.20
  -8   5  -3    7.90    5.50
   8  -5  -3   12.60    5.50
  -8   5  -3   12.60    5.70
  -8   5   3    9.50    5.70
  -5  -8   3    5.00    5.10
  -8   5   3    1.80    4.40
   5   8   3    9.80    6.20
   8  -5   3    8.90    4.40
   5   8   3    0.10    4.70
  -8   5   3    6.30    5.40
  -8   5   3    3.50    5.00
  -6  -8  -3    3.40    5.20
  -8   6  -3   -0.80    4.50
   6   8  -3    1.10    5.80
  -8   6  -3    4.60    5.70
  -6  -8  -3   -1.40    4.30
  -8   6  -3    0.70    5.00
   6   8  -3    4.40    6.40
  -8   6  -3    8.10    5.00
  -8   6   3   11.10    5.40
   6   8   3    2.50    5.20
  -6  -8   3   -0.10    5.20
  -8   6   3   -4.00    4.90
  -8   6   3   -1.60    4.90
   6   8   3    1.20    6.10
  -8   6   3    0.90    5.50
  -8   7  -3   66.19   13.50
  -8   7  -3   76.39   13.70
  -7  -8  -3   79.09   12.80
  -8   7  -3   78.09   13.40
  -8   7  -3   83.09   14.50
   7   8  -3  118.09   16.80
  -7  -8  -3   68.49   13.60
   7   8   3   92.39   15.70
  -7  -8   3   89.59   14.50
  -8   7   3   63.49   13.40
  -8   7   3  101.09   14.40
  -8   7   3   82.69   14.40
   7   8   3   72.29   13.50
  -8   7   3   57.09   13.30
  -8   8  -3    3.80    5.60
   8   8  -3    5.30    7.10
  -8  -8  -3    5.00    5.80
  -8   8  -3    1.50    5.90
  -8   8  -3    7.30    5.50
  -8  -8  -3    3.80    4.80
  -8   8  -3    7.80    5.40
  -8  -8   3    5.80    4.20
  -8   8   3    8.20    6.10
   8   8   3    5.80    7.10
  -8  -8   3   -0.20    5.90
   8   8   3    2.80    5.30
  -8   8   3    6.10    5.50
  -8   8   3    0.00    5.00
  -8   8   3    0.00    5.30
  -8   9  -3   21.20    6.50
  -9  -8  -3   30.10    7.50
  -9  -8  -3    4.40    5.20
  -8   9  -3   20.70    6.70
  -8   9  -3   13.80    5.80
   9   8  -3   19.90    8.30
  -9  -8   3   10.90    5.10
   9   8   3    8.30    7.30
  -8   9   3   13.10    6.20
  -8   9   3   18.40    6.70
  -9  -8   3   18.70    6.90
  -8   9   3   13.90    6.20
  -7   9  -3   -0.70    4.80
  -9  -7  -3   -3.80    4.50
  -9  -7  -3    5.60    5.80
   9   7  -3    7.60    7.30
  -7   9  -3    1.70    5.70
  -7   9  -3    2.30    4.70
   9   7   3    0.70    5.00
  -7   9   3   -4.60    5.30
  -7   9   3   -2.50    5.00
  -7   9   3    1.70    4.50
  -7   9   3    4.10    6.00
  -7   9   3    5.70    5.80
   9   7   3    5.80    6.90
  -9  -7   3    1.10    5.40
  -9  -7   3    2.90    4.80
  -6   9  -3   46.20    9.90
  -6   9  -3   49.40   10.30
   9   6  -3   47.80   11.00
  -9  -6  -3   51.99    9.30
  -6   9  -3   47.70   10.30
  -9  -6  -3   27.80    8.70
   9   6   3   49.10   11.30
  -6   9   3   28.90    9.00
  -6   9   3   31.40   10.00
   9   6   3   41.70    9.20
  -6   9   3   48.50    9.80
  -9  -6   3   40.00    9.30
  -6   9   3   39.90    9.70
  -6   9   3   42.70    9.60
  -9  -5  -3   17.10    5.50
  -9  -5  -3   15.50    5.90
  -5   9  -3   11.10    6.20
   9   5  -3    4.60    4.70
   9   5  -3   14.80    7.20
  -5   9  -3   14.10    6.50
  -9  -5  -3    7.90    5.20
  -5   9  -3   12.40    6.90
  -5   9  -3    4.00    6.50
  -5   9   3    4.80    6.60
  -5   9   3   13.00    6.40
   9   5   3   13.40    7.10
  -5   9   3    2.20    5.80
  -5   9   3    4.50    5.50
   9   5   3   14.60    6.00
  -9  -5   3    8.30    5.70
  -5   9   3    3.30    5.90
  -9  -4  -3   -0.30    4.70
  -9  -4  -3   -6.90    4.40
  -4   9  -3   -6.70    4.60
  -4   9  -3    8.10    5.40
   9   4  -3   -2.40    4.20
  -4   9  -3    2.00    6.00
  -4   9  -3    6.20    5.50
   9   4  -3    3.20    4.90
   9   4  -3   -2.90    5.10
  -9  -4  -3   -3.90    4.90
  -9  -4  -3   -1.50    4.60
   9   4   3    7.00    4.80
  -9  -4   3   -0.30    4.50
   9   4   3    0.00    4.30
  -9  -4   3    1.50    4.80
  -4   9   3    3.30    5.30
  -4   9   3    4.20    5.40
   9   4   3   -7.30    4.60
  -4   9   3   -7.90    5.70
  -4   9   3    0.50    5.60
  -9  -4   3   -4.40    4.40
  -3   9  -3   41.20   10.20
  -9  -3  -3   38.00    9.20
  -9  -3  -3   36.30    8.70
  -3   9  -3   47.60   10.80
   9   3  -3   42.60    8.80
  -3   9  -3   61.39   10.20
  -3   9  -3   33.10    9.10
   9   3  -3   33.60    9.50
   9   3  -3   47.20    9.40
  -9  -3  -3   39.50    9.10
  -9  -3  -3   33.00    8.90
  -9  -3   3   42.70    9.00
  -3   9   3   53.69   10.10
   9   3   3   47.40    9.20
   9   3   3   42.50   10.10
  -3   9   3   63.49   11.60
   9   3   3   46.80    9.20
  -3   9   3   58.19   11.20
  -9  -3   3   62.19   10.20
  -9  -3   3   46.20    9.30
  -3   9   3   67.99   11.00
  -2   9  -3   17.50    6.10
  -9  -2  -3    7.20    5.30
  -9  -2  -3    4.00    4.70
  -2   9  -3    4.50    6.60
  -2   9  -3   14.10    5.90
  -9  -2  -3   11.50    4.90
  -9  -2  -3    3.50    5.10
  -2   9  -3   31.50    6.50
   9   2  -3   15.10    5.20
   9   2  -3   11.30    5.90
  -2   9  -3   29.10    7.80
   9   2  -3   13.30    5.50
  -2   9   3   13.40    5.80
  -9  -2   3   26.10    6.20
  -2   9   3   14.10    5.80
  -9  -2   3   19.10    5.90
  -9  -2   3   21.80    6.20
  -9  -2   3   20.90    7.40
   9   2   3   11.00    4.80
   9   2   3   16.50    5.20
  -9  -2   3   19.10    5.30
  -2   9   3   15.20    7.10
  -2   9   3   14.70    7.20
  -2   9   3    4.20    5.60
   9   2   3   13.80    6.10
  -9  -1  -3   11.20    5.60
  -9  -1  -3    7.00    5.30
   1  -9  -3    8.70    6.60
   9   1  -3   11.20    6.00
   9   1  -3   13.10    5.70
  -1   9  -3    5.00    6.20
  -1   9  -3   12.40    5.20
  -9  -1  -3   10.70    5.50
   9   1  -3   18.20    5.50
  -9  -1  -3   21.20    6.00
  -1   9  -3    5.50    6.70
  -9  -1  -3   15.50    6.10
  -1   9  -3   20.80    6.20
  -1   9  -3   11.50    6.30
   9   1   3   30.00    6.10
  -1   9   3   27.90    7.70
  -1   9   3   20.80    6.00
  -1   9   3   34.60    8.50
   9   1   3   25.20    6.10
   9   1   3   26.60    6.90
  -1   9   3   35.60    7.10
  -9  -1   3   42.50    6.70
  -9  -1   3   29.80    6.60
  -9  -1   3   26.60    6.70
  -9   0  -3  141.99   20.30
   0   9  -3  133.89   21.00
   9   0  -3  115.69   18.70
   0   9  -3  137.69   20.60
   0   9  -3  105.59   19.20
   9   0  -3  124.69   19.10
   0   9  -3  157.98   21.90
   0   9  -3  137.69   19.70
  -9   0  -3  135.69   20.40
  -9   0  -3  118.29   19.30
  -9   0  -3  130.39   19.50
   9   0  -3  125.99   19.80
   0  -9  -3  135.79   20.80
   0   9   3  137.99   19.70
   9   0   3  107.39   19.20
  -9   0   3  125.39   20.10
   9   0   3  131.19   19.20
  -9   0   3  127.09   20.00
   0   9   3  114.39   19.50
   0   9   3  153.78   21.70
   0   9   3  149.69   21.70
   9   0   3  124.69   19.80
   0   9   3  119.29   19.90
  -9   1  -3   39.80    7.40
   9  -1  -3   51.09    7.60
  -9   1  -3   24.80    7.50
   1   9  -3   24.00    7.60
   9  -1  -3   34.10    6.00
  -1  -9  -3   34.00    8.10
   9  -1  -3   24.50    6.70
  -9   1  -3   24.60    7.10
   1   9  -3   28.50    8.00
  -9   1  -3   34.40    6.70
   1   9  -3   31.60    8.10
  -1  -9   3   15.40    7.40
   1   9   3   21.30    7.80
  -9   1   3   10.90    6.10
   1   9   3   12.40    7.20
  -9   1   3    6.10    5.90
   1   9   3   16.50    6.20
   9  -1   3   24.30    6.70
  -9   1   3   19.70    5.80
   9  -1   3   14.50    5.60
   9  -1   3   17.60    6.70
   2   9  -3   16.30    6.00
   2   9  -3    6.80    6.40
   9  -2  -3   24.30    6.00
   9  -2  -3   31.20    7.10
  -9   2  -3   10.60    5.50
   2   9  -3   18.30    7.40
  -2  -9  -3   20.80    7.60
  -9   2  -3    7.90    5.20
  -9   2  -3    9.30    5.30
  -2  -9   3    4.30    6.30
   9  -2   3    5.40    5.10
   2   9   3   18.80    7.20
   9  -2   3    9.90    4.60
   9  -2   3   11.10    5.50
  -9   2   3   17.80    5.80
   2   9   3   12.00    5.60
  -9   2   3   21.60    6.10
   2   9   3    9.30    7.00
  -9   2   3    9.10    5.60
  -9   3  -3   51.19    9.60
  -3  -9  -3   54.19    9.50
   3   9  -3   58.69   11.30
   9  -3  -3   53.89   10.30
   9  -3  -3   63.89    9.80
  -9   3  -3   27.00    8.80
  -9   3  -3   50.89    9.90
   3   9  -3   54.99   11.40
   9  -3   3   40.80    8.70
   9  -3   3   46.30    9.30
  -9   3   3   37.10    9.20
   3   9   3   44.70    9.60
  -9   3   3   46.00    9.20
   3   9   3   41.30   10.30
   3   9   3   39.30   10.70
  -9   3   3   63.49   10.80
   9  -4  -3    1.50    4.20
   4   9  -3   -6.80    5.20
   4   9  -3    1.30    6.10
  -9   4  -3   -0.20    5.10
  -4  -9  -3    6.50    4.80
   9  -4  -3   -1.20    5.40
  -9   4  -3   -0.10    4.40
  -9   4  -3    4.40    4.70
   9  -4   3    0.60    3.80
   4   9   3  -10.10    5.40
   4   9   3    4.10    5.20
   9  -4   3    0.20    4.40
  -9   4   3   -2.50    4.50
  -9   4   3    1.50    5.10
  -4  -9   3   -0.80    4.40
   4   9   3   -1.80    5.70
  -9   4   3   -3.30    4.70
  -9   5  -3    2.00    5.20
  -9   5  -3   -0.30    4.60
  -9   5  -3   16.70    6.30
  -9   5  -3    6.60    5.80
   5   9  -3    2.90    6.10
   9  -5  -3    8.00    4.60
   5   9  -3    6.80    6.90
  -5  -9  -3    2.60    5.10
  -9   5   3   12.10    6.00
   5   9   3   10.80    5.90
   9  -5   3   13.00    5.20
  -9   5   3    7.40    5.50
   5   9   3   14.60    7.00
   5   9   3    5.10    7.00
  -9   5   3   16.80    6.60
  -5  -9   3    9.80    5.40
   6   9  -3   33.50    9.30
  -6  -9  -3   43.40    9.00
   6   9  -3   41.30   10.60
  -9   6  -3   44.30    9.00
  -9   6  -3   49.40    9.50
  -9   6  -3   43.50    9.10
  -9   6  -3   27.80    8.20
  -9   6   3   35.90    8.70
   6   9   3   29.30    9.30
  -9   6   3   65.19   10.10
   6   9   3   34.60    9.90
  -9   6   3   35.90    8.90
   9  -6   3   32.10    7.80
  -6  -9   3   30.60    8.50
   6   9   3   35.60    8.80
  -9   7  -3    1.60    4.90
  -9   7  -3    5.30    5.20
   7   9  -3   -3.60    6.00
  -9   7  -3    4.30    5.40
  -9   7  -3    2.40    5.00
  -7  -9  -3   -0.10    5.30
  -9   7   3    8.60    5.70
  -7  -9   3    3.90    5.80
  -9   7   3    0.10    4.90
   7   9   3    3.30    5.90
   7   9   3    4.60    6.80
  -9   7   3    1.80    5.50
  -9   8  -3   16.40    6.40
  -9   8  -3    9.30    5.60
  -8  -9  -3   16.40    6.30
   8   9  -3   28.40    8.70
  -9   8  -3   14.30    5.90
  -9   8  -3   12.70    5.80
  -9   8   3   16.30    6.50
   8   9   3   13.20    6.70
  -9   8   3   19.40    6.60
  -8  -9   3   10.70    6.70
   8   9   3   10.30    7.40
  -9   8   3   23.40    6.40
  -9   9  -3    4.30    4.60
  -9   9  -3   11.00    5.20
  -9   9  -3    7.90    4.60
   9  -9  -3   16.20    5.70
  -9  -9  -3    5.60    5.00
   9   9  -3    7.70    6.60
  -9  -9  -3    2.00    4.40
  -9  -9   3   10.30    5.50
  -9   9   3    2.60    4.90
  -9   9   3    5.20    4.60
  -9   9   3    6.80    5.30
   9   9   3   11.20    6.50
 -10  -9  -3    9.80    4.50
  10   9  -3   18.30    6.70
  -9  10  -3   16.30    4.90
 -10  -9  -3   14.80    5.10
  -9  10  -3   19.50    5.00
  10   9   3   11.70    6.20
  -9  10   3   14.80    5.10
  -9  10   3    9.60    4.70
 -10  -9   3   13.30    5.10
  -8  10  -3    7.60    5.10
 -10  -8  -3    7.00    4.90
  -8  10  -3    4.60    4.90
 -10  -8  -3    6.90    4.70
  10   8  -3    0.20    6.00
  -8  10  -3    2.10    4.10
 -10  -8   3    3.30    4.80
  -8  10   3   -0.10    4.40
  10   8   3    1.20    5.90
 -10  -8   3   -1.10    4.10
  -8  10   3   10.70    5.10
  10   7  -3    1.90    6.70
  -7  10  -3    2.00    5.60
 -10  -7  -3    3.50    5.10
 -10  -7  -3   -3.20    4.70
  -7  10  -3    5.40    4.70
  -7  10  -3   -1.50    4.80
 -10  -7   3    4.70    4.90
  10   7   3   -1.60    6.40
  -7  10   3    2.60    4.30
  -7  10   3    1.70    5.60
 -10  -7   3    3.80    5.40
  -7  10   3    3.80    5.50
  -7  10   3    1.30    5.10
  -6  10  -3    4.60    5.30
  -6  10  -3    9.50    6.40
  10   6  -3   11.10    8.00
 -10  -6  -3    4.90    5.70
  -6  10  -3    3.20    5.60
 -10  -6  -3    8.70    6.00
  10   6   3   19.70    8.20
  -6  10   3   15.20    6.40
  -6  10   3   18.00    7.60
  -6  10   3    7.60    5.50
  10   6   3   20.40    6.10
  -6  10   3   17.80    6.50
 -10  -6   3   14.80    6.30
 -10  -6   3   12.00    5.80
 -10  -5  -3   19.70    6.40
  10   5  -3   25.20    8.80
 -10  -5  -3   25.70    7.30
  10   5  -3   17.70    6.40
  -5  10  -3   17.10    7.10
 -10  -5  -3   29.20    7.50
  -5  10  -3   18.00    7.30
  -5  10  -3   20.00    8.00
  -5  10  -3   24.30    7.60
 -10  -5   3   42.70    8.20
  -5  10   3   19.30    7.60
  10   5   3   32.60    7.60
  -5  10   3   26.70    7.70
  -5  10   3   16.40    8.50
  10   5   3   28.50    8.80
  -5  10   3   27.90    8.00
  -4  10  -3   34.00    9.50
  -4  10  -3   29.80    8.70
 -10  -4  -3   30.70    8.30
  10   4  -3   35.60    9.90
 -10  -4  -3   35.00    8.60
  10   4  -3   33.40    8.60
 -10  -4  -3   30.80    8.70
  -4  10  -3   22.20    8.50
 -10  -4  -3   31.40    8.40
  -4  10  -3   42.00   10.30
  -4  10   3   43.30    9.40
 -10  -4   3   50.29    8.90
  -4  10   3   45.50    9.60
  -4  10   3   36.30    9.50
  -4  10   3   43.60   11.10
 -10  -4   3   55.89    9.80
 -10  -4   3   49.00    9.20
  10   4   3   46.20    8.70
  10   4   3   59.99   11.40
  10   4   3   62.59    9.90
  -3  10  -3   50.89   11.00
 -10  -3  -3   43.50   10.60
  -3  10  -3   58.69   12.40
  10   3  -3   42.50   10.30
 -10  -3  -3   48.90   10.50
 -10  -3  -3   59.29   10.60
 -10  -3  -3   64.39   11.20
  10   3  -3   60.09   12.10
  -3  10  -3   65.49   11.60
  -3  10  -3   53.59   12.10
  10   3   3   43.20   11.10
  10   3   3   54.09   10.70
  -3  10   3   57.99   12.30
  10   3   3   53.29   10.60
  -3  10   3   62.79   11.90
 -10  -3   3   65.19   10.70
  -3  10   3   67.29   12.00
 -10  -3   3   58.79   10.60
  -3  10   3   55.09   12.40
 -10  -3   3   59.79   11.20
  -2  10  -3   81.59   15.30
  -2  10  -3   75.79   13.70
 -10  -2  -3   64.09   13.10
  -2  10  -3   75.79   14.30
 -10  -2  -3   84.79   13.90
 -10  -2  -3   63.59   13.00
  10   2  -3   66.29   14.10
  -2  10  -3   85.19   15.60
  10   2  -3  100.89   14.60
 -10  -2  -3   60.89   13.10
 -10  -2  -3   66.09   13.80
  -2  10   3  109.29   16.70
  -2  10   3   93.59   15.10
  -2  10   3  119.89   17.30
 -10  -2   3  101.89   14.50
  -2  10   3   95.29   14.40
  10   2   3   90.89   14.90
 -10  -2   3   78.29   13.80
  10   2   3   85.49   13.90
  10   2   3   83.59   13.90
 -10  -2   3   72.09   13.30
 -10  -1  -3    5.30    5.10
  10   1  -3   11.70    5.20
 -10  -1  -3   18.20    6.50
 -10  -1  -3   14.20    5.20
  -1  10  -3    9.30    6.90
  -1  10  -3   13.10    7.40
  -1  10  -3   17.50    5.70
  -1  10  -3   13.40    6.20
  10   1  -3   14.20    6.70
 -10  -1   3   18.90    5.20
 -10  -1   3   14.50    5.50
 -10  -1   3   11.60    5.40
  10   1   3    2.50    4.40
  -1  10   3    6.40    7.00
  10   1   3    1.00    4.70
  10   1   3    9.50    5.90
  -1  10   3   10.20    5.80
  -1  10   3    9.20    6.70
   0  10  -3    2.50    5.70
  10   0  -3    8.70    4.80
 -10   0  -3    2.60    4.70
 -10   0  -3    4.40    5.40
   0  10  -3    2.30    5.80
 -10   0  -3    5.30    4.70
  10   0  -3   -1.10    4.90
   0  10  -3   11.00    7.10
   0  10  -3   -1.90    4.20
 -10   0  -3    1.90    4.70
   0  10   3    3.10    5.10
   0  10   3    1.70    6.80
  10   0   3   -0.40    4.60
  10   0   3    6.60    4.40
 -10   0   3   11.30    5.40
 -10   0   3    6.10    5.00
  10   0   3    3.30    5.60
   0  10   3    1.70    5.80
   1  10  -3    9.50    6.20
  10  -1  -3    6.90    4.80
 -10   1  -3    3.10    5.40
  10  -1  -3   11.30    5.90
 -10   1  -3    5.50    4.90
 -10   1  -3   14.50    5.90
 -10   1  -3    5.10    4.90
   1  10  -3   15.70    7.40
   1  10  -3    4.20    5.80
   1  10   3    4.50    5.60
  10  -1   3    7.30    4.50
 -10   1   3    6.90    5.60
  10  -1   3   17.00    6.70
   1  10   3    6.70    6.90
 -10   1   3    7.10    5.60
  10  -1   3    7.50    5.20
   1  10   3    8.10    7.00
 -10   1   3    9.10    5.50
 -10   1   3   13.00    5.40
 -10   2  -3   84.79   15.00
 -10   2  -3   78.89   14.40
   2  10  -3   76.99   15.90
  10  -2  -3   88.69   14.50
 -10   2  -3   73.79   14.10
 -10   2  -3   76.69   14.50
   2  10  -3   92.89   16.10
  10  -2  -3   92.09   15.50
   2  10  -3   85.59   15.10
  10  -2   3   85.29   15.30
   2  10   3  108.49   17.20
  10  -2   3   84.49   14.00
   2  10   3   69.99   15.60
 -10   2   3   99.39   15.30
 -10   2   3   81.49   14.70
  10  -2   3   95.09   14.90
 -10   2   3   93.59   14.30
 -10   3  -3   59.59   10.60
  10  -3  -3   74.59   12.30
 -10   3  -3   61.59   11.00
 -10   3  -3   50.39   11.00
   3  10  -3   52.19   11.90
  10  -3  -3   56.89   10.10
  -3 -10  -3   38.50    9.80
   3  10  -3   49.30   11.10
   3  10   3   62.29   12.70
 -10   3   3   56.69   11.10
  10  -3   3   64.49   11.80
  10  -3   3   53.99    9.80
 -10   3   3   51.79   10.30
 -10   3   3   37.40   10.20
  10  -3   3   59.29   10.70
   3  10   3   41.10   11.60
 -10   4  -3   50.79    9.00
  10  -4  -3   44.10    9.70
 -10   4  -3   55.49    9.80
   4  10  -3   41.30   10.00
  10  -4  -3   40.80    8.60
  -4 -10  -3   62.59    9.90
   4  10  -3   54.49   11.30
 -10   4  -3   51.59    9.80
  10  -4   3   34.50    9.70
  -4 -10   3   48.30    9.10
   4  10   3   42.80   10.70
  10  -4   3   35.40    8.70
 -10   4   3   25.10    9.30
 -10   4   3   28.30    8.40
 -10   4   3   22.90    8.30
   4  10   3   39.00   10.70
 -10   5  -3   27.50    7.60
   5  10  -3   25.20    8.20
  10  -5  -3   36.00    7.00
  -5 -10  -3   26.60    7.60
 -10   5  -3   25.30    7.40
   5  10  -3   27.70    9.10
 -10   5  -3   23.50    7.80
  10  -5  -3   28.50    8.30
 -10   5   3   37.60    8.20
   5  10   3   20.00    8.40
 -10   5   3   28.30    7.80
  10  -5   3   18.70    7.90
   5  10   3   26.70    9.30
 -10   5   3   28.90    8.30
  -5 -10   3   24.60    7.50
  10  -5   3   18.40    6.30
 -10   6  -3   13.40    5.80
 -10   6  -3   23.40    6.70
  10  -6  -3   19.50    7.40
   6  10  -3   28.20    8.80
  -6 -10  -3   18.50    6.50
 -10   6  -3   17.60    6.70
   6  10  -3   16.10    6.90
  10  -6   3   13.40    7.30
   6  10   3    1.80    6.20
 -10   6   3    8.30    6.00
 -10   6   3   12.90    6.10
  -6 -10   3   19.60    6.10
   6  10   3   14.00    7.70
 -10   6   3    9.20    6.10
  10  -6   3    5.80    4.70
 -10   7  -3    7.80    5.20
 -10   7  -3    0.20    4.80
 -10   7  -3    2.40    5.30
  10  -7  -3    1.20    5.30
   7  10  -3    0.50    6.30
  -7 -10  -3    1.20    5.20
   7  10   3   13.30    7.20
 -10   7   3   -0.60    4.10
  10  -7   3   11.60    6.60
 -10   7   3    2.00    5.10
   7  10   3   -0.30    5.10
  -7 -10   3    1.20    5.10
 -10   7   3    1.10    5.20
  10  -8  -3    0.80    4.60
  -8 -10  -3    5.10    4.80
   8  10  -3   -2.10    6.00
 -10   8  -3   -1.10    3.70
 -10   8  -3   -1.70    4.00
 -10   8  -3    3.20    5.00
  10  -8   3    4.50    5.50
 -10   8   3    0.10    4.30
   8  10   3    3.60    6.10
 -10   8   3    3.20    3.90
   8  10   3    1.60    4.80
 -10   8   3    1.60    4.60
  -8 -10   3    0.60    4.50
   9  10  -3   10.10    6.10
  10  -9  -3   15.30    4.90
  -9 -10  -3   23.90    5.50
 -10   9  -3   14.20    4.90
  10  -9  -3   19.10    5.40
 -10   9  -3   11.00    4.40
   9  10   3   12.20    6.20
 -10   9   3    9.80    4.90
  -9 -10   3   11.00    5.00
  10  -9   3   13.20    5.30
 -10   9   3   12.10    4.70
 -10   9   3    9.70    4.30
 -10  10  -3   -0.80    3.00
  10  10  -3   -0.90    4.00
 -10 -10  -3    0.10    3.10
 -10  10  -3    3.20    2.80
 -10  10   3    1.30    2.70
  10  10   3    1.30    4.40
 -10  10   3    0.60    3.20
 -10 -10   3    1.10    3.20
  -9  11  -3    2.50    3.00
 -11  -9  -3    6.60    3.30
  -9  11  -3    4.60    3.00
  11   9  -3   -0.80    4.00
  -9  11   3    5.00    3.30
  11   9   3    7.70    4.50
  -9  11   3    5.20    3.20
 -11  -9   3    2.30    3.20
 -11  -8  -3   -6.00    3.30
  -8  11  -3    5.40    3.60
  -8  11  -3    2.50    3.80
  11   8  -3    3.20    5.10
  -8  11  -3    3.30    4.00
 -11  -8  -3    4.30    3.60
  -8  11   3    0.40    3.50
  -8  11   3    2.10    3.70
 -11  -8   3   -0.10    3.60
  11   8   3    1.50    5.00
 -11  -8   3    1.50    3.90
  -7  11  -3    3.60    4.20
  -7  11  -3   11.40    5.50
 -11  -7  -3    6.50    4.70
 -11  -7  -3   11.10    5.00
  -7  11  -3   13.30    5.10
  11   7  -3   16.00    6.80
  -7  11   3    9.60    5.60
  11   7   3    8.40    6.30
 -11  -7   3    5.90    5.00
  -7  11   3    3.40    3.90
  -7  11   3    7.70    5.00
 -11  -7   3   15.90    5.40
  11   6  -3   20.80    7.70
  -6  11  -3   10.50    5.30
  -6  11  -3   10.90    5.70
 -11  -6  -3   19.50    5.80
 -11  -6  -3    8.30    5.20
  -6  11  -3   15.40    6.50
  -6  11   3   12.50    6.10
 -11  -6   3   16.10    6.10
 -11  -6   3   15.00    6.00
  11   6   3   11.60    7.00
  -6  11   3   16.70    5.90
  -6  11   3    9.20    5.50
  -6  11   3    5.90    4.60
 -11  -5  -3   70.99   11.60
  11   5  -3   66.19   11.50
  -5  11  -3   68.39   12.20
 -11  -5  -3   80.59   12.30
  -5  11  -3   76.89   13.00
 -11  -5  -3   87.99   12.30
  -5  11  -3   48.70   11.90
  11   5  -3   93.79   14.70
  -5  11   3   59.19   12.00
  -5  11   3   59.29   12.70
  11   5   3   73.79   13.80
  -5  11   3   49.90   12.20
  -5  11   3   70.99   13.00
 -11  -5   3   51.89   11.50
  11   4  -3   12.10    5.00
  11   4  -3   17.70    7.80
  -4  11  -3   13.70    6.90
 -11  -4  -3    9.10    5.20
  -4  11  -3   14.50    6.40
  -4  11  -3    2.30    6.30
 -11  -4  -3   12.70    5.70
 -11  -4  -3   12.50    5.40
  -4  11  -3   12.30    7.10
  -4  11   3   10.20    6.40
  -4  11   3   20.90    7.20
 -11  -4   3   19.70    6.30
 -11  -4   3   12.00    5.60
  11   4   3   24.20    8.40
  11   4   3   18.80    6.40
  11   4   3   16.00    5.60
  -4  11   3   23.90    8.50
  -4  11   3    9.10    5.90
  -3  11  -3   38.00    9.80
  11   3  -3   40.40    8.70
  -3  11  -3   36.80   10.10
  -3  11  -3   43.80    9.30
 -11  -3  -3   35.60    7.80
  11   3  -3   37.20    9.90
 -11  -3  -3   41.80    8.90
  -3  11  -3   35.60    9.20
 -11  -3  -3   34.70    7.90
 -11  -3   3   31.40    8.00
 -11  -3   3   45.50    8.60
  -3  11   3   35.60    9.10
  -3  11   3   35.30    9.90
  11   3   3   46.90    8.90
  -3  11   3   25.60   10.10
  11   3   3   32.80    7.80
  11   3   3   36.30    9.70
  -3  11   3   27.20    8.40
 -11  -3   3   35.60    8.30
 -11  -2  -3   49.00   10.50
  11   2  -3   84.09   13.60
  -2  11  -3   76.59   13.50
 -11  -2  -3   59.29   10.90
  -2  11  -3   66.79   11.70
  11   2  -3   82.99   12.30
  -2  11  -3   54.59   11.40
  -2  11  -3   57.29   12.20
 -11  -2  -3   59.99   11.50
  -2  11   3   64.39   13.20
  -2  11   3   54.59   11.60
 -11  -2   3   53.69   10.50
  11   2   3   50.99   12.00
  11   2   3   58.39   10.90
  11   2   3   53.39   11.00
 -11  -2   3   65.29   11.20
  -2  11   3   65.49   12.90
 -11  -2   3   44.40   10.70
  -2  11   3   41.30   10.90
 -11  -1  -3   -5.80    4.60
  -1  11  -3   11.60    6.00
 -11  -1  -3    1.70    5.20
  11   1  -3    2.20    5.10
  11   1  -3    3.20    6.20
  -1  11  -3    2.10    5.10
  -1  11  -3   -3.80    6.20
  -1  11  -3    7.00    6.10
 -11  -1  -3   -0.50    4.30
  11   1   3   -0.80    4.60
  -1  11   3    3.00    6.00
 -11  -1   3    4.80    4.70
  11   1   3    7.40    5.10
  11   1   3    2.80    6.20
 -11  -1   3    1.10    5.10
  -1  11   3    1.30    7.20
  -1  11   3    9.10    5.30
   0  11  -3   45.40   11.50
 -11   0  -3   52.69   10.80
 -11   0  -3   51.59   10.70
 -11   0  -3   53.09   10.30
 -11   0  -3   60.59   10.60
  11   0  -3   62.09   12.10
   0  11  -3   69.59   12.30
  11   0  -3   71.29   11.40
   0  11  -3   38.60   11.70
  11   0   3   54.19   10.30
  11   0   3   52.29   10.40
   0  11   3   42.70   10.20
 -11   0   3   65.29   11.00
 -11   0   3   67.29   11.50
   0  11   3   60.79   12.80
  11   0   3   31.40   10.50
   0  11   3   52.99   12.30
 -11   1  -3    5.40    5.20
 -11   1  -3   -0.40    4.80
 -11   1  -3    1.80    4.30
  11  -1  -3    6.90    5.00
 -11   1  -3   -1.30    5.40
   1  11  -3    2.90    7.00
   1  11  -3    1.80    5.20
  11  -1  -3    7.00    6.10
   1  11  -3    5.20    6.30
  11  -1   3   -4.90    5.30
 -11   1   3    2.40    4.60
  11  -1   3   -0.60    4.40
   1  11   3    3.70    4.90
 -11   1   3   -0.80    5.20
  11  -1   3    0.40    4.50
   1  11   3    4.90    6.00
   1  11   3    5.40    7.40
   2  11  -3   74.59   12.50
   2  11  -3   51.79   12.40
 -11   2  -3   60.69   11.10
 -11   2  -3   47.70   10.20
  11  -2  -3   52.19   10.50
   2  11  -3   43.90   11.50
 -11   2  -3   36.00   10.40
  11  -2  -3   62.59   12.00
 -11   2  -3   49.20   10.70
 -11   2   3   77.89   11.90
  11  -2   3   69.09   12.40
   2  11   3   69.29   13.20
  11  -2   3   50.39   10.20
 -11   2   3   66.59   11.40
   2  11   3   47.60   10.80
 -11   2   3   64.49   10.70
 -11   2   3   67.89   11.30
   2  11   3   63.99   13.10
 -11   3  -3   42.40    8.70
 -11   3  -3   19.20    7.00
 -11   3  -3   26.30    7.60
   3  11  -3   33.90   10.30
  11  -3  -3   46.70    9.70
 -11   3  -3   39.00    8.80
   3  11  -3   34.00    8.80
  11  -3  -3   39.90    8.00
 -11   3   3   52.09    9.30
 -11   3   3   44.50    9.20
 -11   3   3   30.20    8.30
   3  11   3   33.70   10.40
   3  11   3   36.20    9.60
 -11   3   3   30.80    8.00
  11  -3   3   31.20    8.90
  11  -3   3   29.70    7.60
  -4 -11  -3   11.30    5.90
 -11   4  -3   14.90    6.40
   4  11  -3   15.60    6.60
 -11   4  -3   13.50    5.70
 -11   4  -3   16.30    6.40
   4  11  -3   15.10    8.10
 -11   4  -3   15.30    6.40
  11  -4  -3   28.30    7.80
  11  -4  -3   13.20    5.10
   4  11   3   10.90    7.80
  11  -4   3    4.40    4.80
  11  -4   3   15.70    7.10
 -11   4   3   12.50    6.00
   4  11   3    5.00    6.50
 -11   4   3   14.70    5.60
 -11   4   3   20.40    6.90
 -11   5  -3   46.10   11.00
  11  -5  -3   52.89   10.90
   5  11  -3   49.20   11.90
   5  11  -3   58.89   13.10
  -5 -11  -3   61.29   11.90
 -11   5  -3   49.20   11.20
  11  -5  -3   65.19   12.50
 -11   5  -3   82.49   12.20
  11  -5   3   75.99   11.50
 -11   5   3   83.39   12.80
  11  -5   3   82.89   13.10
   5  11   3   90.69   14.80
 -11   5   3   88.29   12.50
 -11   5   3   78.19   12.70
   5  11   3   56.09   12.30
 -11   6  -3   13.60    5.40
  -6 -11  -3   11.30    5.60
 -11   6  -3   11.40    5.20
  11  -6  -3   18.10    6.30
   6  11  -3    5.50    5.00
 -11   6  -3    9.60    5.40
   6  11  -3    6.10    6.90
   6  11   3    8.80    6.70
 -11   6   3   13.60    4.90
  11  -6   3    5.60    4.00
 -11   6   3   16.60    5.60
  -6 -11   3   18.10    5.70
 -11   6   3   13.20    6.00
   6  11   3   15.10    6.10
  11  -6   3   11.20    6.20
 -11   7  -3    4.30    4.20
  11  -7  -3    7.10    5.10
  -7 -11  -3    7.60    5.20
  -7 -11  -3    7.30    3.30
 -11   7  -3    9.00    4.40
 -11   7  -3    3.60    4.60
   7  11  -3    9.90    6.40
 -11   7   3   18.80    5.30
   7  11   3    6.80    4.90
 -11   7   3    8.50    4.00
  11  -7   3   16.90    6.00
  -7 -11   3   14.10    5.20
   7  11   3    9.10    6.30
 -11   7   3   14.70    5.50
 -11   8  -3    1.20    3.50
  11  -8  -3    8.30    4.00
 -11   8  -3   -1.70    3.50
 -11   8  -3    0.60    3.10
 -11   8  -3    2.80    3.40
  -8 -11  -3    3.80    4.30
   8  11  -3    4.60    5.20
 -11   8   3    4.70    3.60
   8  11   3   11.20    5.70
  11  -8   3    6.00    4.30
 -11   8   3    8.70    4.10
  -8 -11   3    5.40    4.20
 -11   8   3    7.90    4.30
   9  11  -3    4.20    4.50
  -9 -11  -3    3.40    3.60
 -11   9  -3    3.50    3.20
 -11   9  -3    1.40    2.60
 -11   9  -3    0.70    2.80
 -11   9   3    0.20    2.50
 -11   9   3    1.10    3.00
   9  11   3   -0.50    4.40
  -7  12  -3    4.50    3.60
 -12  -7  -3    6.30    3.40
  -7  12  -3    8.70    3.80
  12   7  -3   10.40    5.20
  -7  12  -3   10.00    3.90
 -12  -7  -3    9.60    3.80
 -12  -7   3    7.90    3.90
 -12  -7   3    4.50    3.50
  12   7   3   16.70    5.70
  -7  12   3    9.70    4.00
  -7  12   3    0.20    3.50
  -6  12  -3    0.40    3.40
  -6  12  -3   -3.80    3.90
  -6  12  -3   -0.60    3.30
 -12  -6  -3   -6.30    4.00
  12   6  -3    8.60    5.80
 -12  -6  -3    9.80    4.00
  -6  12   3    1.80    3.80
  -6  12   3   -2.70    3.00
  -6  12   3    3.40    4.30
  12   6   3    1.00    5.30
 -12  -6   3    4.90    4.20
 -12  -6   3    0.70    3.70
 -12  -5  -3   14.30    5.30
  -5  12  -3    5.00    4.50
 -12  -5  -3    7.60    4.40
  12   5  -3    6.10    6.30
  -5  12  -3    5.70    4.60
  -5  12  -3    4.40    4.70
  -5  12   3   19.70    6.50
 -12  -5   3   10.40    4.90
  -5  12   3    7.00    4.80
  12   5   3   21.70    6.90
 -12  -5   3   11.00    5.20
  -5  12   3   18.60    5.60
  -5  12   3    6.60    4.70
 -12  -4  -3   51.49    9.00
 -12  -4  -3   42.20    8.70
  -4  12  -3   47.30   10.40
  12   4  -3   70.59   12.00
  12   4  -3   43.90    8.90
  -4  12  -3   63.39   10.10
  -4  12  -3   63.99   11.00
 -12  -4  -3   63.79   10.00
  -4  12   3   51.69    9.80
  -4  12   3   53.39   11.10
 -12  -4   3   54.89    9.30
  12   4   3   55.79   11.00
  -4  12   3   45.10    9.80
  -4  12   3   30.60    9.70
  12   4   3   35.00    8.40
  12   3  -3    6.30    6.70
  -3  12  -3   11.30    5.50
 -12  -3  -3    3.00    4.50
 -12  -3  -3   12.30    5.90
  -3  12  -3    7.00    5.10
  12   3  -3   16.00    5.20
 -12  -3  -3    6.30    5.20
  -3  12  -3   14.30    6.80
  -3  12  -3    3.50    5.70
  12   3   3   19.50    7.30
 -12  -3   3    7.70    4.90
  -3  12   3   16.30    7.60
 -12  -3   3   15.90    5.10
 -12  -3   3   13.80    4.90
  -3  12   3   27.60    6.90
  -3  12   3   13.60    6.30
  -3  12   3    8.40    5.60
  12   3   3   21.00    5.50
  -2  12  -3   17.30    6.80
  12   2  -3    7.20    6.80
 -12  -2  -3    7.60    5.10
   2 -12  -3   19.40    4.80
  -2  12  -3    8.20    7.00
  12   2  -3   14.60    5.50
 -12  -2  -3   15.80    5.90
  -2  12  -3   19.90    5.90
  -2  12  -3   10.40    5.50
  12   2   3   12.50    6.80
  -2  12   3   12.10    6.50
  -2  12   3    9.90    5.70
  -2  12   3    9.30    7.50
 -12  -2   3    5.60    4.90
 -12  -2   3   13.40    5.60
  12   2   3    7.60    5.20
  12   1  -3   36.60    9.10
  -1  12  -3   25.50    7.90
 -12  -1  -3   31.60    7.30
  -1  12  -3   18.70    7.90
  12   1  -3   19.30    6.70
 -12  -1  -3   39.70    8.10
  -1  12  -3   25.90    8.70
  -1  12   3   16.60    7.10
  -1  12   3   35.40    9.60
  12   1   3   22.20    6.70
 -12  -1   3   29.20    7.50
  12   1   3   24.80    8.30
  -1  12   3   22.10    7.70
 -12  -1   3   24.20    6.60
   0  12  -3   12.90    7.40
 -12   0  -3   33.80    7.00
  12   0  -3   35.70    8.90
   0  12  -3   22.70    7.20
 -12   0  -3   22.30    6.10
  12   0  -3   24.40    6.90
 -12   0  -3   19.00    6.90
   0  12  -3   34.00    9.30
 -12   0   3   25.30    7.30
 -12   0   3   23.90    6.60
  12   0   3   19.30    6.40
  12   0   3   29.00    8.60
   0  12   3   19.60    6.80
   0  12   3   23.80    7.80
   0  12   3   35.60    9.60
 -12   1  -3   23.00    6.60
  12  -1  -3   24.30    6.60
   1  12  -3   23.90    8.50
  12  -1  -3   17.00    7.80
 -12   1  -3   26.90    6.50
 -12   1  -3   27.00    6.40
   1  12  -3   13.90    6.90
   1  12  -3   26.70    7.40
 -12   1  -3   13.40    6.10
  12  -1   3   24.00    6.70
 -12   1   3   26.60    6.50
   1  12   3   35.00    9.50
 -12   1   3   19.00    6.70
   1  12   3   12.70    5.90
  12  -1   3   30.50    8.20
   1  12   3   13.10    6.90
 -12   2  -3    6.10    4.90
 -12   2  -3    4.70    4.60
  12  -2  -3    6.30    5.00
   2  12  -3   10.60    7.20
 -12   2  -3    5.40    4.20
   2  12  -3   14.60    6.60
 -12   2  -3    5.60    5.10
   2  12  -3   11.50    6.00
  12  -2  -3    6.60    6.30
  12  -2   3   12.20    6.40
 -12   2   3    7.40    5.20
   2  12   3   13.70    7.60
   2  12   3   11.60    6.20
  12  -2   3   22.20    5.60
 -12   2   3   11.30    5.70
  12  -3  -3   24.90    6.00
 -12   3  -3   15.10    5.80
  12  -3  -3   21.60    6.80
 -12   3  -3   16.20    5.40
   3  12  -3   11.50    5.90
 -12   3  -3   11.90    5.60
   3  12  -3   20.30    7.90
 -12   3  -3   13.70    5.00
 -12   3   3    5.20    5.30
  12  -3   3    9.20    6.30
 -12   3   3    7.80    4.70
 -12   3   3    6.50    4.60
   3  12   3   10.90    6.40
  12  -3   3    2.50    4.30
   3  12   3   10.90    7.30
 -12   3   3    8.10    4.90
 -12   4  -3   34.60    9.00
  12  -4  -3   49.99    9.20
 -12   4  -3   46.80    9.30
 -12   4  -3   49.00    9.10
  12  -4  -3   55.39   10.20
   4  12  -3   53.69   11.30
 -12   4  -3   42.00    9.00
   4  12  -3   41.10    9.80
   4  12   3   49.70   10.50
  12  -4   3   38.80    8.70
 -12   4   3   55.49    9.70
  12  -4   3   80.69   11.40
 -12   4   3   31.80    8.80
   4  12   3   58.79   11.60
 -12   4   3   56.49    9.30
 -12   4   3   60.39    9.90
  12  -5  -3   12.50    5.50
   5  12  -3   13.60    5.20
  12  -5  -3   10.30    4.10
 -12   5  -3   11.90    5.00
   5  12  -3   14.40    6.60
 -12   5  -3   11.90    4.20
 -12   5  -3   17.70    5.10
 -12   5  -3   21.20    5.50
   5  12   3    5.80    6.40
   5  12   3    6.60    5.00
 -12   5   3    6.10    4.30
 -12   5   3    8.70    5.00
  12  -5   3    1.90    3.50
 -12   5   3    1.40    4.30
 -12   5   3   10.30    4.30
  12  -5   3    4.50    5.20
 -12   6  -3   -1.60    3.60
  -6 -12  -3   -0.40    2.60
 -12   6  -3    1.50    3.10
   6  12  -3    2.60    5.50
 -12   6  -3   -3.10    3.60
 -12   6  -3    3.90    3.70
  12  -6  -3    1.00    4.20
   6  12   3    9.20    5.80
 -12   6   3    1.00    3.50
   6  12   3    1.30    4.10
 -12   6   3    2.50    4.00
 -12   6   3    0.60    3.60
  12  -6   3    2.70    4.30
 -12   6   3    0.80    3.20
 -12   7  -3   15.10    4.10
 -12   7  -3   13.10    3.50
 -12   7  -3    6.00    3.90
  12  -7  -3   10.30    4.00
 -12   7  -3   12.80    4.10
   7  12  -3    7.00    4.80
   7  12   3    0.90    4.90
 -12   7   3   14.20    4.10
   7  12   3    9.90    6.20
  -7 -12   3    0.80    2.50
 -12   7   3    1.40    3.70
 -12   7   3    9.80    3.60
  12  -7   3    5.30    4.00
 -12   7   3    5.50    3.50
 -13  -6  -3   -0.90    3.90
  13   6   3    3.40    4.00
  -5  13  -3   16.90    6.20
  13   5  -3   45.20    8.30
 -13  -5  -3   37.50    6.70
  -5  13  -3   27.90    6.80
 -13  -5   3   41.20    6.70
  -5  13   3   40.10    7.30
 -13  -5   3   32.70    6.50
  13   5   3   66.39    9.30
  -4  13  -3    5.10    4.10
  -4  13  -3    8.30    3.80
  -4  13  -3   14.40    4.90
 -13  -4  -3    4.60    3.40
  13   4  -3   18.20    6.10
 -13  -4  -3   11.40    4.00
  13   4  -3    5.90    3.50
  -4  13   3    8.20    4.10
  -4  13   3    8.10    4.40
  -4  13   3    3.60    3.90
 -13  -4   3    5.60    3.80
  -4  13   3    9.90    4.90
  13   4   3    5.80    5.30
 -13  -4   3    8.90    4.30
 -13  -3  -3   36.10    6.30
  -3  13  -3   19.50    6.30
  -3  13  -3   20.60    5.50
  13   3  -3   21.10    5.30
  13   3  -3   37.60    7.90
 -13  -3  -3   21.10    5.00
  -3  13  -3   32.20    6.60
  -3  13   3   19.60    6.90
 -13  -3   3   18.10    4.90
  -3  13   3   32.20    6.30
 -13  -3   3   22.40    5.50
  -3  13   3   14.00    5.80
  -3  13   3   15.90    5.70
  13   3   3   29.50    7.40
  13   3   3   12.20    4.80
 -13  -2  -3    1.40    4.10
  13   2  -3   12.90    6.40
  -2  13  -3    6.10    5.10
 -13  -2  -3    6.10    4.60
  13   2  -3    2.80    3.70
 -13  -2  -3    5.80    3.90
  -2  13  -3   14.00    5.70
  -2  13   3    8.00    4.80
  13   2   3    4.10    3.90
 -13  -2   3   17.80    4.70
 -13  -2   3    7.90    3.80
  -2  13   3    2.70    5.80
  13   2   3   14.70    6.10
  -2  13   3    6.30    4.70
  13   1  -3   16.70    6.60
 -13  -1  -3   13.60    5.10
 -13  -1  -3    1.70    4.00
  -1  13  -3   13.80    5.40
 -13  -1  -3   15.20    4.70
   1 -13  -3   13.90    4.00
  -1  13  -3   11.00    5.90
  -1  13  -3    3.30    4.70
  13   1  -3    7.70    4.40
 -13  -1   3    7.60    4.30
  13   1   3    2.60    4.30
  -1  13   3    5.30    5.10
  -1  13   3   11.90    6.60
 -13  -1   3    0.40    4.00
  -1  13   3    1.40    4.40
  13   1   3   12.80    6.00
   1 -13   3    8.20    3.30
   0  13  -3   -3.00    4.50
   0  13  -3    8.60    5.20
   0 -13  -3    5.60    3.50
   0  13  -3    7.40    5.80
 -13   0  -3    4.50    4.60
 -13   0  -3    4.10    4.30
  13   0  -3   -3.60    3.60
  13   0  -3    6.70    5.80
 -13   0  -3    5.20    4.10
   0  13   3    6.70    6.20
   0  13   3   -0.40    4.70
  13   0   3    4.00    4.10
  13   0   3    3.30    5.60
 -13   0   3    7.50    4.30
   0  13   3   13.50    5.00
 -13   0   3    2.30    4.30
 -13   1  -3   11.40    3.90
  -1 -13  -3    7.70    3.60
 -13   1  -3    6.20    4.20
   1  13  -3    2.10    5.00
  13  -1  -3    2.10    5.30
   1  13  -3    2.40    5.80
   1  13  -3    5.20    5.20
  13  -1  -3    9.30    4.70
 -13   1  -3   10.60    4.80
 -13   1   3    7.00    3.80
 -13   1   3    9.70    4.40
 -13   1   3    6.40    4.70
   1  13   3    9.60    7.00
  13  -1   3    9.10    4.60
  13  -1   3   14.80    6.10
   1  13   3    4.30    5.00
  -2 -13  -3    7.10    3.30
   2  13  -3    6.30    5.70
  13  -2  -3   10.20    5.70
 -13   2  -3   -1.10    3.60
 -13   2  -3    1.10    3.70
  13  -2  -3   12.00    4.50
 -13   2  -3   10.60    3.80
   2  13  -3    5.90    4.70
 -13   2  -3    9.80    4.60
   2  13   3    6.40    6.20
  13  -2   3    1.00    3.90
 -13   2   3    9.10    4.60
  13  -2   3    9.10    5.70
   2  13   3    8.40    5.10
 -13   2   3    5.10    3.60
 -13   3  -3   30.50    5.90
 -13   3  -3   20.40    5.30
   3  13  -3   16.00    6.90
  13  -3  -3   24.00    5.70
 -13   3  -3   19.00    5.00
 -13   3  -3   13.00    5.30
  13  -3  -3   22.70    6.70
 -13   3  -3   31.80    6.20
  -3 -13  -3   34.80    5.80
   3  13  -3   16.80    6.10
  13  -3   3   47.50    7.90
   3  13   3   13.20    6.10
 -13   3   3   30.40    6.50
 -13   3   3   23.40    5.60
   3  13   3   33.30    7.90
  13  -3   3   33.40    6.30
 -13   4  -3    6.50    3.20
  13  -4  -3    3.60    4.50
 -13   4  -3    7.10    3.90
   4  13  -3    2.20    4.90
  -4 -13  -3    2.80    2.80
   4  13  -3    4.10    4.10
 -13   4  -3   -0.10    3.30
 -13   4  -3    3.60    3.50
  13  -4  -3    2.60    3.10
 -13   4  -3    3.90    3.40
  13  -4   3   14.20    4.00
  13  -4   3   12.60    5.00
 -13   4   3    8.90    3.60
 -13   4   3    3.20    3.50
   4  13   3    7.40    5.60
   4  13   3    5.60    4.40
 -13   4   3    9.90    4.50
 -13   5  -3   37.10    5.90
 -13   5  -3   18.20    5.80
  -5 -13  -3   36.20    5.80
  13  -5  -3   39.70    6.90
 -13   5  -3   40.30    6.10
 -13   5  -3   45.60    6.60
   5  13  -3   32.40    7.10
 -13   5  -3   31.60    5.80
   5  13   3   38.80    7.80
 -13   5   3   14.20    5.40
 -13   5   3   30.30    6.00
  13  -5   3   44.20    7.30
   5  13   3   20.40    6.20
 -13   5   3   38.50    6.60
  13  -5   3   18.50    5.30
   6  13   3    7.50    6.80
 -13   6   3    3.20    2.50
   3 -14  -3    3.50    2.50
  -3  14  -3   -1.50    2.80
  14   3   3    6.40    4.40
  14   2  -3   22.20    4.50
 -14  -2  -3   33.20    4.80
  14   2  -3   44.60    6.80
  -2  14  -3   15.60    5.00
 -14  -2   3   11.40    3.90
  14   2   3    9.10    4.10
  14   2   3   18.70    5.50
  -2  14   3    7.90    4.30
 -14  -1  -3    6.10    3.40
  14   1  -3   17.00    5.50
 -14  -1  -3    8.90    3.80
  -1  14  -3    4.30    4.10
  14   1  -3    8.50    3.90
 -14  -1   3   17.20    4.50
  14   1   3   27.80    5.80
  14   1   3   13.10    3.90
 -14  -1   3   10.40    3.60
 -14  -1   3   15.90    4.00
  -1  14   3   13.10    4.80
  -1  14   3   15.10    6.20
   0  14  -3    1.30    3.30
   0 -14  -3   -2.30    2.30
  14   0  -3    1.50    2.90
 -14   0  -3    2.90    3.00
  14   0  -3   -4.60    3.80
 -14   0  -3    1.40    3.20
   0 -14   3   -1.90    2.30
  14   0   3   -1.70    2.80
   0  14   3    5.40    3.80
   0  14   3    4.00    4.60
 -14   0   3    4.80    3.10
 -14   0   3    2.20    3.10
  14   0   3    3.10    4.30
 -14   1  -3   15.60    3.80
   1  14  -3   14.60    4.40
  14  -1  -3    7.70    3.60
  -1 -14  -3   15.10    3.50
 -14   1  -3   12.40    3.90
  14  -1  -3   16.80    5.20
 -14   1   3   12.00    3.90
 -14   1   3    6.70    3.60
   1  14   3    2.70    4.00
  14  -1   3    9.60    3.70
  14  -1   3   10.20    4.80
   1  14   3   10.50    5.00
  -1 -14   3   10.20    3.30
  14  -2  -3   16.80    4.50
  -2 -14  -3   14.20    4.20
 -14   2  -3   21.50    4.90
  14  -2  -3   28.40    5.90
   2  14  -3    7.10    4.40
 -14   2  -3   10.40    4.10
  14  -2   3   44.80    6.70
  14  -2   3   27.20    5.00
  -2 -14   3   28.90    4.60
   2  14   3   18.10    5.20
 -14   2   3   28.30    5.10
 -14   2   3   28.90    4.90
   2  14   3   26.20    6.20
 -14   3  -3    3.70    3.30
  -3 -14  -3    4.30    2.50
  14  -3   3    5.30    4.50
 -14   3   3    3.50    2.90
 -14   3   3    7.60    4.50
  -3 -14   3    7.70    2.70
   0   0  -4 5475.35  733.43
  -1   0  -4   27.90    4.40
   0  -1  -4   29.00    4.30
  -1   0   4   28.60    4.50
   0   1   4   29.30    4.20
  -1   1  -4 2064.59  276.47
  -1  -1  -4 2064.59  276.47
  -1  -1  -4 2004.10  276.57
  -1   1   4 2061.79  276.47
   1   1   4 2095.39  276.37
  -1   1   4 2132.59  276.47
  -1  -1   4 2021.80  276.57
  -1   2  -4  870.81  119.99
  -2  -1  -4  900.31  120.19
  -2  -1  -4  896.51  120.09
  -2  -1   4  896.41  119.99
  -1   2   4  917.21  120.09
  -2  -1   4  881.81  120.29
   0   2  -4 2200.68  294.67
  -2   0  -4 2125.99  294.47
  -2   0  -4 2141.19  294.67
  -2   0   4 2235.78  294.87
   0  -2   4 2220.78  294.77
  -2   0   4 2229.08  294.57
   0   2   4 2180.18  294.57
  -2   0   4 2255.67  294.47
  -2   1  -4  900.71  117.49
  -2   1  -4  894.11  117.39
  -1  -2  -4  873.61  117.49
  -1  -2  -4  899.21  117.39
  -2   1   4  834.12  117.49
  -2   1   4  839.02  117.39
  -1  -2   4  871.51  117.59
   1   2   4  882.61  117.29
  -2   2  -4  276.27   36.30
  -2  -2  -4  280.67   36.50
  -2  -2  -4  277.87   36.40
  -2   2   4  259.07   36.30
  -2  -2   4  273.77   36.60
  -2   2   4  262.17   36.30
   2   2   4  251.17   35.90
  -3  -2  -4   79.59   11.90
  -3  -2  -4   87.99   12.30
  -2   3  -4   81.89   11.80
  -2   3   4   83.29   11.70
  -3  -2   4   74.99   12.50
  -3  -2   4   71.39   11.80
  -3  -1  -4 1840.32  232.58
  -1   3  -4 1650.23  232.38
  -3  -1  -4 1785.72  232.68
  -3  -1   4 1618.34  232.18
  -3  -1   4 1762.02  232.38
  -1   3   4 1787.92  232.38
  -3  -1   4 1689.83  232.68
  -3   0  -4  686.63   89.49
   0   3  -4  668.13   89.39
  -3   0  -4  674.53   89.09
   0  -3  -4  662.83   89.09
  -3   0  -4  678.53   89.69
  -3   0   4  666.03   89.69
   0   3   4  666.93   89.39
   0  -3   4  638.54   89.49
  -3   0   4  662.03   89.19
  -3   0   4  640.84   89.19
  -3   1  -4 1861.71  235.48
   1   3  -4 1818.42  235.28
  -3   1  -4 1755.82  235.28
  -1  -3  -4 1804.92  235.58
  -1  -3  -4 1736.43  235.18
  -3   1   4 1710.83  235.28
  -3   1   4 1719.83  235.58
   1   3   4 1679.43  235.28
  -1  -3   4 1710.73  235.48
  -3   2  -4   76.79   10.50
  -2  -3  -4   68.99   11.00
  -2  -3  -4   68.79   10.70
  -2  -3   4   81.99   11.20
  -3   2   4   69.79   11.00
  -3   2   4   65.49   10.50
   2   3   4   72.09   10.10
  -3  -3  -4   11.50    3.90
  -3  -3  -4    9.20    4.00
  -3   3  -4   17.90    3.70
  -3   3   4    9.70    3.70
  -3  -3   4   11.90    4.00
  -3  -3   4   10.50    4.20
  -4  -3  -4  739.33   98.69
  -4  -3  -4  730.93   98.59
  -3   4  -4  747.93   98.39
  -3   4   4  682.33   98.29
  -4  -3   4  736.83   98.49
  -4  -3   4  735.13   98.89
  -4  -2  -4  181.18   22.10
  -4  -2  -4  174.88   22.40
  -2   4  -4  157.98   21.80
  -4  -2   4  134.89   21.10
  -2   4   4  158.08   21.80
  -4  -2   4  148.09   21.80
  -4  -2   4  157.88   22.50
  -4  -1  -4  103.29   13.40
   1  -4  -4   89.79   12.40
  -1   4  -4  111.99   13.40
  -4  -1  -4   95.69   13.80
  -4  -1   4   79.09   12.40
  -4  -1   4   85.79   12.90
  -4  -1   4   91.69   14.10
  -1   4   4   79.09   13.00
  -4   0  -4  310.87   42.30
  -4   0  -4  307.47   41.30
   0   4  -4  313.67   41.80
   0  -4  -4  311.77   41.30
  -4   0  -4  311.17   41.90
  -4   0   4  299.87   41.60
   0  -4   4  301.07   41.90
  -4   0   4  302.07   42.30
  -4   0   4  300.17   41.50
   0   4   4  310.97   41.80
   1   4  -4   77.89   12.80
  -1  -4  -4   82.69   12.50
  -1  -4  -4   78.59   13.20
  -4   1  -4   78.49   13.00
  -4   1  -4   65.39   12.50
  -4   1   4  112.69   12.80
  -1  -4   4   93.69   13.20
   1   4   4  107.19   12.80
  -4   1   4  107.29   13.90
  -4   1   4   99.59   12.50
  -4   2  -4  142.99   21.80
  -2  -4  -4  150.08   22.50
  -2  -4  -4  153.48   21.90
  -4   2   4  165.68   21.90
  -2  -4   4  168.18   22.30
  -4   2   4  157.38   22.40
   2   4   4  162.88   21.60
  -3  -4  -4  711.83   99.59
  -4   3  -4  709.73   99.39
  -3  -4  -4  725.73   99.79
  -4   3   4  745.33   99.49
  -3  -4   4  740.33   99.79
  -3  -4   4  795.62   99.79
  -4  -4  -4  314.67   44.50
  -4  -4  -4  329.37   44.60
  -4   4  -4  321.97   44.20
  -4  -4   4  326.37   44.50
  -4   4   4  326.27   44.30
  -4  -4   4  318.17   44.80
  -4   5  -4   -0.90    3.30
  -5  -4  -4    6.80    4.10
  -5  -4  -4    0.60    3.80
  -5  -4   4   -1.10    3.50
  -5  -4   4    2.10    4.40
  -4   5   4    1.70    3.30
  -3   5  -4  312.77   52.79
  -5  -3  -4  342.97   53.39
  -5  -3  -4  365.06   53.29
  -5  -3   4  437.26   53.19
  -5  -3   4  436.76   53.89
  -3   5   4  454.15   53.19
  -2   5  -4   87.39   14.90
  -5  -2  -4   90.29   15.20
  -5  -2  -4   92.99   15.90
  -5  -2   4  125.59   16.50
  -2   5   4  118.59   15.10
  -5  -2   4  103.89   14.90
  -5  -1  -4   87.89   17.70
  -1   5  -4  102.39   17.10
   1  -5   4  113.29   17.00
  -5  -1   4  134.49   18.30
  -5  -1   4  123.29   16.30
  -5  -1   4  129.59   16.90
  -1   5   4  132.49   17.10
   0   5  -4    8.70    3.60
  -5   0  -4    7.30    3.50
  -5   0   4   21.30    5.60
   0   5   4   11.20    3.50
  -5   0   4   17.80    3.00
  -5   0   4   11.10    3.00
   0  -5   4   13.40    3.60
  -5   1  -4  110.49   14.80
  -5   1  -4  118.29   15.50
  -1  -5  -4  128.19   16.20
   1   5  -4  112.59   15.30
  -5   1   4  112.29   14.80
   1   5   4   86.99   15.10
  -5   1   4  101.39   14.90
  -5   1   4  108.89   16.10
  -1  -5   4   83.59   15.30
  -2  -5  -4  100.29   14.30
  -5   2  -4  118.59   13.40
  -5   2   4   79.59   13.50
  -5   2   4   86.29   14.50
   2   5   4   85.59   13.20
  -2  -5   4   84.89   13.90
  -5   3  -4  427.96   51.39
  -3  -5  -4  395.26   51.59
  -3  -5  -4  431.36   52.19
  -3  -5   4  349.67   51.89
  -3  -5   4  341.57   51.69
  -5   3   4  327.27   51.29
  -5   4  -4   -1.30    2.80
  -4  -5  -4   -3.70    3.50
  -4  -5  -4   -0.30    3.30
  -4  -5   4    1.40    3.80
  -5   4   4    1.00    3.30
  -4  -5   4    0.70    3.50
  -5  -5  -4  197.68   29.60
  -5   5  -4  202.18   29.10
  -5  -5  -4  193.68   29.60
  -5  -5   4  203.18   29.60
  -5   5   4  221.18   29.40
  -5  -5   4  224.68   30.10
  -5   6  -4   15.90    5.50
  -5   6  -4   17.20    5.00
  -6  -5  -4   11.90    5.40
  -5   6  -4   11.10    5.50
  -5   6  -4   20.00    5.70
  -6  -5  -4    7.40    5.20
  -6  -5  -4   11.20    5.00
   6   5  -4   15.60    5.10
  -6  -5  -4   11.90    5.40
  -5   6   4   14.10    5.10
  -5   6   4   17.30    6.40
  -6  -5   4    5.40    4.70
  -6  -5   4    9.10    6.00
   6   5   4   13.60    6.50
  -5   6   4   13.20    4.80
   6   5   4    6.10    4.20
  -6  -5   4   16.10    5.20
  -4   6  -4  234.08   35.10
  -6  -4  -4  226.18   35.70
  -6  -4  -4  233.48   35.50
  -6  -4   4  274.07   35.50
  -6  -4   4  284.87   36.40
  -4   6   4  261.67   35.20
  -3   6  -4   49.70    8.80
  -6  -3  -4   59.59    9.30
  -6  -3  -4   49.99    9.50
  -6  -3   4   45.00    9.90
  -3   6   4   41.30    8.70
  -6  -3   4   49.50    8.70
  -6  -2  -4  642.74   80.29
  -2   6  -4  641.04   80.19
  -6  -2  -4  639.34   80.89
  -6  -2   4  548.15   80.79
  -2   6   4  531.95   79.99
  -6  -2   4  546.05   79.89
  -6  -1  -4  355.26   46.40
  -1   6  -4  342.87   46.30
  -6  -1  -4  349.07   47.00
  -6  -1   4  330.47   47.10
   1  -6   4  327.47   46.40
  -1   6   4  348.27   46.30
  -6  -1   4  313.27   46.00
  -6   0  -4   44.20    7.80
   0   6  -4   37.00    7.40
   0  -6   4   43.10    7.50
   0   6   4   48.80    7.80
  -6   0   4   47.50    9.30
   1   6  -4  333.87   45.10
  -6   1  -4  309.77   45.10
  -1  -6  -4  336.07   45.60
  -6   1   4  356.26   46.20
   1   6   4  332.27   45.00
  -6   1   4  328.67   44.80
  -1  -6   4  318.47   45.10
  -6   2  -4  482.15   79.09
  -2  -6  -4  550.54   79.89
  -6   2   4  613.04   79.29
   2   6   4  658.83   79.39
  -2  -6   4  634.94   79.79
  -6   3  -4   52.29    8.60
  -3  -6  -4   36.00    9.00
  -3  -6   4   60.49    9.60
  -6   3   4   54.79    8.70
  -3  -6   4   54.09    9.60
  -6   4  -4  278.47   34.80
  -4  -6  -4  270.87   35.70
  -4  -6   4  232.58   35.30
  -4  -6   4  238.28   35.50
  -6   4   4  232.68   34.80
  -6   5  -4   11.60    4.70
  -5  -6  -4   22.20    6.10
  -6   5  -4    7.70    5.10
  -5  -6  -4   12.40    4.80
   5   6  -4   10.60    5.40
  -5  -6  -4   16.50    5.40
  -6   5  -4    7.90    4.20
  -6   5  -4   16.80    5.10
   5   6   4   14.40    4.80
   5   6   4   14.90    6.00
  -5  -6   4   20.80    6.10
  -6   5   4   16.40    5.50
  -6   5   4   20.10    5.20
  -5  -6   4   13.40    6.00
  -6   5   4    9.60    4.60
  -5  -6   4    1.50    4.30
  -6   6  -4  336.17   46.00
  -6  -6  -4  312.97   45.90
  -6   6  -4  294.77   45.90
   6   6  -4  332.17   46.50
  -6  -6  -4  304.17   45.60
  -6   6  -4  341.97   46.40
  -6   6  -4  362.96   46.10
  -6  -6  -4  329.27   46.10
  -6   6  -4  326.57   46.50
   6   6  -4  331.77   45.90
  -6  -6   4  335.37   46.30
  -6   6   4  370.96   46.20
  -6   6   4  335.37   46.80
  -6  -6   4  370.36   46.70
  -6   6   4  316.47   46.30
   6   6   4  320.17   46.10
   6   6   4  341.47   46.60
  -6   6   4  307.77   46.30
  -6   6   4  326.37   46.10
  -6  -6   4  342.97   47.00
  -6   6   4  314.07   46.10
  -6   7  -4   26.50    7.80
  -7  -6  -4   21.20    6.70
   7   6  -4   30.00    6.60
  -6   7  -4   19.80    6.60
  -6   7  -4   22.20    6.40
  -7  -6  -4   15.20    6.60
   7   6  -4   25.40    7.70
  -6   7  -4   18.50    6.90
  -7  -6  -4   25.70    6.30
  -7  -6  -4   13.70    6.90
  -6   7  -4   22.30    7.10
  -7  -6   4   33.40    7.70
  -6   7   4   25.80    6.60
  -6   7   4   29.90    7.90
  -6   7   4   23.20    7.70
  -6   7   4   30.50    7.50
   7   6   4   30.20    7.20
  -7  -6   4   31.20    7.90
  -6   7   4   27.60    7.70
   7   6   4   29.70    8.00
  -6   7   4   20.10    7.20
  -5   7  -4   75.19   13.30
  -7  -5  -4   70.19   13.50
  -7  -5  -4   95.19   15.60
  -5   7  -4   68.79   12.90
  -7  -5  -4   71.49   13.00
  -5   7  -4   64.19   13.30
  -7  -5  -4   88.19   12.70
  -5   7  -4   80.09   13.20
   7   5  -4   72.59   12.60
  -7  -5  -4   74.09   13.20
   7   5  -4   69.99   13.60
  -5   7  -4   77.09   14.00
  -7  -5  -4   58.09   12.30
  -5   7   4   87.19   14.10
  -7  -5   4   70.29   13.80
  -5   7   4   77.49   13.00
  -5   7   4   70.59   13.00
   7   5   4   74.79   13.60
  -7  -5   4   84.79   13.70
   7   5   4   72.69   12.80
  -5   7   4  101.89   14.00
  -5   7   4   88.49   14.60
  -5   7   4   85.69   14.20
  -7  -5   4   93.89   13.80
  -7  -4  -4  113.79   17.10
  -4   7  -4  116.89   16.00
  -4   7  -4  119.89   16.30
   7   4  -4   89.09   15.10
  -7  -4  -4  111.29   15.60
  -7  -4  -4  105.49   15.70
  -4   7  -4   80.49   16.00
  -4   7  -4  110.69   17.50
   7   4  -4  101.89   16.20
  -7  -4  -4   73.99   15.30
  -7  -4  -4  109.19   16.00
  -4   7  -4   92.39   15.90
  -7  -4  -4   98.99   15.90
   7   4  -4   89.09   15.50
  -4   7   4  127.39   16.50
   7   4   4   86.79   15.80
  -7  -4   4  104.99   15.80
  -7  -4   4   95.59   15.40
  -7  -4   4  100.89   15.60
   7   4   4   83.79   15.00
  -4   7   4   90.79   15.50
  -7  -4   4   83.89   16.20
  -4   7   4   93.39   16.40
  -4   7   4  106.29   16.50
  -4   7   4  122.19   16.40
  -3   7  -4   54.39   11.70
  -7  -3  -4   52.99   11.60
  -7  -3  -4   64.79   12.90
  -7  -3   4   99.49   14.00
  -7  -3   4  103.19   16.20
  -3   7   4   97.49   12.50
  -7  -2  -4   13.10    5.90
  -2   7  -4   10.10    4.30
  -7  -2  -4    4.10    4.10
  -2   7   4    8.70    4.20
  -7  -2   4   12.30    6.00
  -1   7  -4    6.00    3.70
  -7  -1  -4   10.60    3.90
  -1   7   4    8.90    4.20
  -7  -1   4    3.60    5.40
   0   7  -4   16.70    4.80
  -7   0  -4   17.50    4.80
  -7   0   4   15.00    6.10
   0   7   4   18.10    4.90
  -7   1  -4    7.40    3.60
  -1  -7  -4    8.50    4.60
   1   7  -4   12.10    3.90
  -7   1   4   16.80    6.10
   1   7   4    7.60    3.80
  -2  -7  -4   12.10    5.30
  -3  -7  -4   92.29   13.20
  -7   3   4   60.79   11.00
  -3  -7   4   64.19   12.50
  -7   4  -4  124.19   17.70
  -4  -7  -4  110.39   17.50
   4   7  -4   89.39   16.90
  -7   4  -4  119.29   16.80
  -7   4  -4  105.99   16.60
  -7   4  -4  105.39   16.90
  -4  -7  -4   96.09   16.20
  -7   4   4  128.79   17.50
  -7   4   4   79.29   16.20
  -4  -7   4  111.49   16.80
  -7   4   4  112.49   16.00
  -4  -7   4  111.79   17.30
   4   7   4  110.59   17.40
  -7   4   4  123.09   17.50
  -7   4   4  105.69   16.50
   4   7   4   85.79   16.10
  -5  -7  -4   73.39   12.90
  -7   5  -4   75.29   13.40
  -7   5  -4   95.49   13.90
  -7   5  -4   71.39   12.40
  -5  -7  -4   89.39   12.40
   5   7  -4   85.89   12.90
   5   7  -4   67.59   13.30
  -7   5  -4   85.59   12.80
  -5  -7  -4   99.49   14.50
  -7   5  -4   60.89   12.40
   5   7   4   59.89   12.90
  -5  -7   4   76.89   13.80
  -7   5   4   73.99   12.60
  -7   5   4   76.59   13.00
  -7   5   4   66.89   12.90
  -7   5   4   83.09   13.20
   5   7   4   63.49   12.40
  -5  -7   4   85.69   13.30
  -7   5   4   70.69   13.00
  -7   6  -4   18.40    6.90
  -7   6  -4   19.60    6.20
  -6  -7  -4   23.10    5.70
  -7   6  -4   15.70    5.90
   6   7  -4   14.90    6.80
  -6  -7  -4   31.50    6.80
  -7   6  -4   17.20    5.60
  -6  -7  -4   15.80    6.50
  -7   6  -4    8.70    5.70
  -7   6   4   19.90    6.40
  -7   6   4   24.30    6.70
  -6  -7   4   23.20    6.50
   6   7   4   18.40    7.00
  -7   6   4   19.50    6.60
  -6  -7   4   14.00    6.20
  -7   6   4   23.80    6.40
  -7   6   4   25.30    7.20
   6   7   4   16.70    6.10
  -7   7  -4   22.80    7.40
   7   7  -4   25.70    8.70
  -7  -7  -4   33.50    7.30
  -7   7  -4   28.10    7.80
  -7   7  -4   28.20    7.80
  -7   7  -4   30.20    7.40
  -7  -7  -4   28.80    7.90
  -7  -7   4   31.90    6.90
  -7   7   4   31.10    8.30
   7   7   4   40.60    9.30
  -7  -7   4   27.90    8.30
  -7   7   4   19.90    7.50
  -7   7   4   26.10    7.70
  -7   7   4   26.10    8.10
   7   7   4   33.00    7.80
  -8  -7  -4   30.20    7.40
  -7   8  -4   25.00    7.70
  -7   8  -4   20.20    7.70
  -7   8  -4   25.00    8.60
  -8  -7  -4   20.20    7.60
   8   7  -4   42.60   10.70
   8   7   4   36.40    9.90
  -7   8   4   33.50    8.90
  -7   8   4   44.10    9.30
   8   7   4   34.20    8.30
  -8  -7   4   41.90    7.70
  -7   8   4   42.80    9.00
  -7   8   4   24.20    8.10
  -8  -7   4   39.70    8.80
  -7   8   4   31.40    8.20
  -6   8  -4   37.10    9.50
  -8  -6  -4   30.20    7.70
  -6   8  -4   30.40    8.60
  -6   8  -4   35.00    8.70
   8   6  -4   43.90   10.00
  -8  -6  -4   32.80    8.30
  -6   8   4   43.80    9.20
  -6   8   4   45.30    9.70
  -6   8   4   30.80    8.40
  -8  -6   4   32.10    9.10
   8   6   4   38.30    8.70
  -6   8   4   31.40    8.70
  -6   8   4   32.10    9.40
   8   6   4   36.40    9.80
  -5   8  -4   -0.90    5.30
  -8  -5  -4    3.30    5.20
  -8  -5  -4    3.30    5.60
   8   5  -4    3.90    4.30
  -8  -5  -4    0.00    4.80
   8   5  -4    5.90    5.60
   8   5  -4   -0.60    3.80
  -5   8  -4   -1.60    5.00
  -8  -5  -4    2.40    4.40
  -8  -5  -4    2.20    4.20
  -5   8  -4    2.00    5.40
  -5   8  -4    0.80    5.60
  -5   8   4   -3.50    5.00
  -5   8   4   -5.80    4.70
  -5   8   4   -3.80    4.90
   8   5   4    4.00    4.60
  -8  -5   4    3.00    4.90
  -5   8   4    1.30    4.90
  -5   8   4    6.50    6.30
   8   5   4    1.10    5.40
  -4   8  -4   69.89   10.50
  -4   8  -4   47.40   10.50
  -4   8  -4   49.60    9.80
  -8  -4  -4   38.30    9.20
  -8  -4  -4   54.59    9.40
   8   4  -4   56.79    9.50
  -8  -4  -4   70.19   10.40
   8   4  -4   59.09    9.60
  -4   8  -4   62.19   10.20
  -8  -4  -4   62.39   10.30
  -8  -4  -4   71.59   10.80
   8   4  -4   48.60   10.10
  -4   8  -4   61.89   11.40
  -4   8   4   30.10    9.30
  -4   8   4   50.99   10.00
  -8  -4   4   46.10    9.50
  -4   8   4   43.50    9.70
  -4   8   4   34.70   10.30
   8   4   4   37.30    9.30
   8   4   4   55.99    9.50
  -4   8   4   35.00    9.60
   8   4   4   36.00    8.80
  -8  -4   4   37.30   10.30
  -4   8   4   41.60   10.10
  -8  -3  -4   83.39   12.70
  -3   8  -4   94.79   13.20
  -8  -3  -4   77.39   12.80
   8   3  -4   63.89   11.90
  -8  -3  -4   67.49   11.80
  -3   8  -4   80.89   14.10
   8   3  -4   82.79   12.30
  -8  -3  -4   65.39   12.30
  -3   8  -4   80.99   13.20
  -8  -3  -4   79.79   13.00
  -3   8  -4   51.39   12.70
  -3   8  -4   80.89   12.70
   8   3  -4   92.19   13.60
  -8  -3   4   68.99   12.70
  -3   8   4   66.39   13.10
  -8  -3   4   60.99   13.30
  -8  -3   4   82.99   12.50
  -3   8   4   80.29   12.90
  -3   8   4   58.39   12.10
   8   3   4   85.79   13.30
   8   3   4   70.09   11.80
  -8  -3   4   73.59   12.20
  -3   8   4   84.09   13.30
  -8  -3   4   63.29   12.10
  -3   8   4   72.09   12.50
   8   3   4   64.19   11.90
  -3   8   4   45.20   12.70
   8   2  -4   56.09    9.30
  -8  -2  -4   65.29    9.70
  -2   8  -4   57.49   10.60
  -8  -2  -4   63.29    9.80
  -2   8  -4   63.29   11.20
  -8  -2  -4   38.00    8.80
  -2   8  -4   63.79   10.00
  -8  -2  -4   56.79    9.70
  -2   8  -4   50.99    9.30
  -2   8  -4   50.79    9.90
   8   2  -4   52.39    9.90
  -8  -2  -4   62.19    9.70
   8   2  -4   47.80    8.90
  -8  -2  -4   52.29    9.40
  -2   8   4   48.20    9.40
   8   2   4   53.79    9.20
   8   2   4   48.70    9.00
  -2   8   4   35.40    9.80
  -2   8   4   47.60    9.40
  -2   8   4   62.59   11.30
  -8  -2   4   32.10    8.70
  -8  -2   4   38.90    9.20
  -8  -2   4   47.90   11.10
   8   2   4   37.10    9.10
  -8  -2   4   39.50    8.80
  -2   8   4   40.70    9.20
  -8  -2   4   52.49    9.40
  -8  -1  -4    8.10    4.40
   8   1  -4   11.70    5.10
  -1   8  -4   15.50    5.80
  -1   8  -4   19.40    5.30
  -8  -1  -4    4.50    4.10
   8   1  -4   21.70    4.70
  -8  -1  -4    5.20    6.20
  -1   8  -4   13.60    5.80
  -8  -1  -4    6.80    4.80
   8   1  -4   12.40    4.10
  -1   8  -4   22.00    6.80
   1  -8  -4   11.30    5.80
  -1   8  -4   19.10    7.80
   1  -8  -4    6.00    5.60
  -1   8   4   12.70    5.60
  -8  -1   4   16.00    6.60
   8   1   4    6.70    4.50
  -8  -1   4    8.30    4.70
   8   1   4    8.30    4.70
  -1   8   4    4.70    5.30
  -1   8   4    4.40    4.20
  -1   8   4    5.70    4.80
   8   1   4    7.60    4.20
  -1   8   4    3.10    5.10
  -8  -1   4    8.90    4.30
  -8  -1   4    9.20    4.50
  -8   0  -4   89.19   13.40
   0   8  -4   68.89   12.60
  -8   0  -4   78.49   13.00
  -8   0  -4  108.19   14.40
   8   0  -4  102.29   13.50
   8   0  -4   69.69   12.40
   0   8  -4   76.69   14.00
   8   0  -4   88.59   13.80
   0  -8  -4   79.29   13.90
   0   8  -4   78.49   14.40
  -8   0  -4   80.49   13.50
  -8   0   4   96.39   15.20
   0   8   4   71.59   12.60
   0   8   4   72.49   13.30
   8   0   4   68.79   12.60
   0   8   4   98.39   15.10
   0   8   4   96.29   15.20
   8   0   4   65.09   12.90
  -8   0   4   75.59   13.10
  -8   0   4  100.39   14.10
   1   8  -4   15.10    6.10
   8  -1  -4   12.70    5.00
   8  -1  -4    9.70    4.40
  -8   1  -4   10.60    4.40
   8  -1  -4    9.90    3.70
   1   8  -4    1.20    5.10
  -8   1  -4    3.80    4.50
  -1  -8  -4    8.20    5.50
  -8   1  -4    8.40    4.30
  -8   1   4   15.40    5.50
   1   8   4    9.90    5.70
   8  -1   4   10.10    4.20
   1   8   4   17.90    5.50
   8  -1   4    4.10    4.80
  -8   1   4   11.60    5.70
   1   8   4   10.40    4.20
   1   8   4   23.10    7.00
   2   8  -4   59.69   11.10
   8  -2  -4   38.00    8.10
   2   8  -4   48.00   10.10
  -8   2  -4   57.09    9.80
  -2  -8  -4   43.80    8.70
  -8   2  -4   51.89    9.30
   8  -2  -4   49.80    9.70
  -8   2  -4   33.60    8.80
   2   8  -4   49.40    9.80
  -2  -8  -4   47.60   10.20
   8  -2  -4   37.40    8.60
  -8   2  -4   41.80    9.30
   8  -2   4   51.19    9.00
   2   8   4   71.09   11.80
   2   8   4   44.70    9.40
  -8   2   4   62.59   10.40
  -8   2   4   51.39    9.60
  -8   2   4   61.39   10.00
   2   8   4   44.60   10.10
  -2  -8   4   55.59   10.70
  -8   2   4   53.89    9.20
  -8   3  -4   62.09   11.90
  -8   3  -4   82.29   12.80
  -3  -8  -4   83.29   12.10
   3   8  -4   72.79   12.90
   3   8  -4   84.19   13.60
  -8   3  -4   73.09   12.10
  -3  -8  -4   56.09   12.30
   3   8  -4   72.99   13.20
   8  -3  -4   76.49   12.00
  -8   3  -4   68.79   12.20
   3   8   4   80.29   13.30
  -8   3   4   67.49   12.20
  -3  -8   4   62.09   12.50
  -8   3   4   83.59   12.30
  -3  -8   4   57.29   11.30
  -8   3   4   60.89   11.80
  -8   3   4   67.59   12.30
   3   8   4   66.79   12.00
   8  -3   4   57.39   11.30
  -8   4  -4   50.49    9.50
  -4  -8  -4   40.40    8.90
  -4  -8  -4   39.30   10.20
  -8   4  -4   31.50    8.90
   4   8  -4   46.20   10.50
  -8   4  -4   44.40    9.30
   8  -4  -4   38.70    8.60
   4   8  -4   32.80    9.60
  -8   4  -4   28.70    8.70
   4   8   4   47.30    9.40
  -8   4   4   59.39    9.40
  -4  -8   4   52.19   10.60
  -8   4   4   53.39    9.90
   8  -4   4   51.99    9.00
  -8   4   4   63.09   10.20
  -4  -8   4   61.19    9.80
   4   8   4   54.79   10.70
  -8   4   4   65.79   10.70
  -8   5  -4    2.30    4.50
   5   8  -4    2.40    5.50
  -8   5  -4    5.30    5.00
   5   8  -4    3.60    5.70
  -8   5  -4   -1.30    4.80
  -5  -8  -4    0.40    4.50
  -8   5  -4    0.60    4.40
  -5  -8   4    2.70    4.50
  -8   5   4    2.00    5.10
  -8   5   4   -5.90    4.10
  -8   5   4    2.30    4.30
   5   8   4   -3.30    4.30
  -8   5   4   -1.80    4.90
   8  -5   4    1.60    3.70
   5   8   4    3.60    5.60
  -8   6  -4   25.10    7.70
  -6  -8  -4   46.60    9.40
  -6  -8  -4   42.40    7.70
   6   8  -4   33.60    9.10
   6   8  -4   35.20    9.70
  -8   6  -4   44.50    9.60
  -8   6  -4   40.10    9.10
  -8   6  -4   30.80    8.10
  -8   6   4   33.70    8.50
  -8   6   4   31.00    9.00
  -8   6   4   50.59    9.00
   6   8   4   33.90    9.60
  -8   6   4   26.70    8.40
  -6  -8   4   28.80    8.20
   6   8   4   42.10    8.70
  -8   7  -4   34.40    8.20
  -8   7  -4   45.50    9.20
  -8   7  -4   37.10    9.30
  -7  -8  -4   48.90    8.00
   7   8  -4   27.90    9.50
  -8   7  -4   28.80    7.90
  -7  -8  -4   37.90    8.50
  -8   7   4   35.00    8.80
  -8   7   4   31.70    8.40
   7   8   4   34.30    9.80
  -8   7   4   28.30    8.40
  -7  -8   4   30.00    8.20
   7   8   4   26.40    7.90
  -8   7   4   21.90    8.00
  -8   8  -4   47.50   11.00
  -8   8  -4   38.90   10.30
  -8  -8  -4   56.49   10.00
  -8   8  -4   57.29   11.10
  -8   8  -4   67.99   11.30
  -8  -8  -4   57.89   11.40
   8   8  -4   61.29   12.70
  -8   8   4   54.29   10.80
   8   8   4   56.29   10.80
  -8  -8   4   45.10    9.40
  -8   8   4   58.79   11.00
   8   8   4   49.40   12.10
  -8  -8   4   71.79   12.00
  -8   8   4   72.09   12.00
  -8   8   4   39.00   10.30
  -9  -8  -4   76.49   13.90
  -8   9  -4   45.20   12.60
  -9  -8  -4   71.19   12.80
   9   8  -4   80.09   15.00
  -8   9  -4   76.79   13.60
  -8   9  -4  100.99   15.00
  -9  -8   4   74.29   12.70
  -8   9   4  103.09   14.80
  -8   9   4   87.99   14.40
   9   8   4   94.79   15.90
  -9  -8   4   83.09   14.00
  -8   9   4   97.99   14.30
   9   7  -4   31.80    9.20
  -7   9  -4    8.80    6.10
  -9  -7  -4   23.00    7.50
  -7   9  -4   28.30    7.50
  -9  -7  -4   24.00    6.80
  -7   9  -4    9.50    6.50
  -9  -7   4   31.30    6.90
  -7   9   4   35.40    8.40
  -7   9   4   21.90    7.80
   9   7   4   14.60    8.20
  -7   9   4   45.20    8.90
   9   7   4   33.80    7.60
  -7   9   4   21.30    7.20
  -9  -7   4   25.40    7.70
  -7   9   4   15.00    6.20
  -6   9  -4   50.79    9.80
  -9  -6  -4   43.90    9.70
   9   6  -4   55.39   11.60
  -6   9  -4   45.90    9.70
  -9  -6  -4   68.69    9.90
  -6   9  -4   55.39   10.60
  -9  -6   4   48.50   10.40
   9   6   4   35.90   10.70
  -6   9   4   23.50    9.40
  -6   9   4   41.80    9.70
  -6   9   4   45.90   10.90
  -6   9   4   46.20   10.20
   9   6   4   40.20    9.60
  -6   9   4   38.90   10.10
  -9  -5  -4   16.90    5.70
  -9  -5  -4    6.90    6.10
  -5   9  -4   11.10    6.00
   9   5  -4    2.80    4.80
   9   5  -4   18.20    7.60
  -9  -5  -4   12.30    5.70
  -5   9  -4   12.90    7.00
  -5   9  -4   16.50    7.10
  -9  -5  -4    5.00    5.10
  -5   9  -4    3.40    5.60
  -5   9   4    7.20    6.40
  -5   9   4    9.80    6.20
  -5   9   4   28.40    8.10
  -5   9   4   17.90    6.90
   9   5   4   21.90    7.60
  -5   9   4    9.50    5.90
  -9  -5   4   11.20    6.10
   9   5   4   21.40    6.70
  -9  -4  -4   21.60    6.10
   9   4  -4   22.40    7.50
  -4   9  -4   15.00    6.30
  -9  -4  -4   15.70    6.30
  -4   9  -4    7.60    6.20
  -9  -4  -4    0.00    5.00
  -4   9  -4    9.00    5.90
  -4   9  -4   17.80    7.60
  -9  -4  -4   17.50    6.50
   9   4  -4   20.50    6.20
  -4   9   4   14.80    7.40
   9   4   4   17.60    5.70
  -4   9   4   13.80    6.50
   9   4   4    2.50    5.80
   9   4   4   17.70    6.10
  -4   9   4   15.80    7.30
  -4   9   4   15.30    6.40
  -4   9   4   12.70    6.60
  -9  -4   4   20.20    6.40
  -3   9  -4    5.70    5.70
  -3   9  -4   11.10    6.60
   9   3  -4   16.60    5.60
  -3   9  -4    8.70    5.20
  -9  -3  -4    4.70    5.40
   9   3  -4   15.00    5.00
  -9  -3  -4    5.00    4.70
  -3   9  -4    9.90    6.90
  -9  -3  -4   19.00    6.10
   9   3  -4   12.00    5.90
  -9  -3  -4   14.70    5.20
  -9  -3   4    5.10    4.80
  -9  -3   4    9.40    5.40
  -3   9   4    3.20    6.20
  -3   9   4    4.00    5.50
   9   3   4    6.00    4.70
  -3   9   4   13.20    6.80
   9   3   4    2.90    5.30
   9   3   4   -0.50    3.90
  -3   9   4    8.00    5.30
  -9  -2  -4  109.59   17.80
  -2   9  -4  120.39   18.00
   9   2  -4  101.99   18.10
  -9  -2  -4  132.79   18.70
  -9  -2  -4  118.29   18.10
  -2   9  -4  110.99   18.20
  -2   9  -4  124.59   19.40
   9   2  -4  111.49   17.30
  -2   9  -4  118.29   18.30
  -2   9  -4  109.79   19.00
   9   2  -4  120.99   18.00
  -9  -2  -4  110.39   17.80
  -2   9   4  122.49   18.30
  -9  -2   4  154.68   18.30
  -9  -2   4  112.59   20.50
  -9  -2   4  100.29   17.60
  -2   9   4  116.99   18.20
   9   2   4  111.19   17.30
  -2   9   4  102.19   18.90
  -2   9   4  109.49   19.00
  -9  -2   4  103.89   17.50
   9   2   4  106.79   17.60
   9   2   4   86.69   17.70
   9   1  -4   62.09    9.90
  -1   9  -4   51.49    9.70
  -9  -1  -4   67.49   10.60
  -9  -1  -4   71.29   11.00
  -9  -1  -4   58.59   10.00
  -9  -1  -4   66.09   10.40
   1  -9  -4   48.30   10.70
  -1   9  -4   62.69   11.00
  -1   9  -4   53.69   10.00
   9   1  -4   68.29   10.40
  -1   9  -4   78.29   12.40
   9   1  -4   58.59   10.80
  -9  -1  -4   60.99   10.70
  -1   9  -4   49.30   11.00
  -9  -1   4   42.50    9.80
  -9  -1   4   44.30    9.50
  -1   9   4   43.20   10.30
  -1   9   4   53.29   11.80
   9   1   4   40.40    9.30
  -1   9   4   37.10    9.40
  -9  -1   4   39.10    9.90
  -1   9   4   53.69   11.30
   9   1   4   42.00   10.10
   9   1   4   49.20    9.90
   0  -9  -4   16.70    7.20
   0   9  -4    9.00    6.40
  -9   0  -4    8.40    5.00
  -9   0  -4   24.90    6.20
   0   9  -4    6.60    6.30
   9   0  -4   13.10    5.70
   9   0  -4    6.90    4.40
  -9   0  -4   27.00    6.80
  -9   0  -4   11.10    5.30
   9   0  -4   14.10    4.70
   0   9  -4   19.30    6.30
   0   9  -4   12.80    4.90
  -9   0   4   13.20    5.70
   9   0   4   18.40    5.80
   0   9   4   19.20    7.40
   0   9   4    8.40    5.70
   0   9   4   21.40    7.50
   9   0   4   14.00    5.70
   0   9   4   13.00    5.20
   0   9   4   14.70    5.90
   9   0   4   19.60    5.60
  -9   0   4   12.20    5.70
   1   9  -4   39.80   10.60
   1   9  -4   53.89   11.60
  -9   1  -4   56.99   10.70
   1   9  -4   49.60   11.50
   9  -1  -4   50.59   10.00
  -9   1  -4   53.39   10.70
   9  -1  -4   52.19   10.90
  -9   1  -4   47.70   10.60
  -9   1  -4   44.60   10.20
  -1  -9  -4   42.30   10.90
   9  -1   4   64.29   11.00
   9  -1   4   61.39   11.20
  -9   1   4   73.39   11.70
  -9   1   4   71.99   10.50
   1   9   4   54.99   12.10
  -1  -9   4   55.89   12.10
   1   9   4   74.19   13.00
   9  -1   4   59.99   10.10
  -9   1   4   72.79   11.30
   1   9   4   53.19   10.50
  -2  -9  -4  121.59   19.60
  -9   2  -4  118.99   18.50
  -9   2  -4  111.99   18.20
  -2  -9  -4  115.19   18.10
   2   9  -4  132.69   19.50
   2   9  -4  128.89   20.10
  -9   2  -4   93.89   17.70
   9  -2  -4  108.69   18.50
   9  -2  -4  118.59   17.50
   2   9  -4  119.69   19.70
   2   9   4   88.09   17.80
   9  -2   4  115.69   17.70
   2   9   4  143.79   20.80
   9  -2   4  123.09   19.10
  -9   2   4  133.09   18.30
  -2  -9   4   91.89   18.70
   2   9   4  140.89   20.20
  -9   2   4  149.59   19.50
  -9   2   4  117.79   18.60
   9  -2   4  108.29   18.20
   3   9  -4    2.90    5.40
  -9   3  -4    2.80    4.70
  -9   3  -4    1.60    4.60
  -9   3  -4    4.10    5.00
   3   9  -4    5.00    6.00
  -3  -9  -4   11.20    4.90
   9  -3  -4    5.00    4.50
  -9   3  -4   -0.50    4.30
   3   9  -4   15.50    6.70
   9  -3  -4    3.70    5.50
   9  -3   4   14.00    5.00
   3   9   4   10.00    5.70
  -9   3   4   12.00    6.30
   3   9   4   12.00    6.60
  -9   3   4   15.60    5.90
  -9   3   4   21.20    5.80
   3   9   4   16.10    6.60
  -9   3   4   10.20    5.40
   9  -4  -4   15.90    5.50
  -9   4  -4   15.40    6.50
   9  -4  -4   18.90    6.80
  -4  -9  -4   19.10    5.90
  -9   4  -4    7.30    5.40
  -9   4  -4    9.30    5.60
  -9   4  -4   15.10    6.00
   4   9  -4   12.60    7.00
   4   9  -4   12.00    7.00
  -9   4   4   20.10    5.80
   4   9   4   17.90    6.60
  -9   4   4   25.90    7.20
  -9   4   4    8.80    5.50
  -9   4   4   14.50    6.10
   4   9   4   14.00    6.90
   9  -4   4   16.80    5.40
   4   9   4    9.00    6.60
  -4  -9   4   16.90    6.10
  -9   5  -4   19.00    6.10
   9  -5  -4   14.80    6.90
   5   9  -4   16.50    7.70
  -5  -9  -4    8.10    5.50
   5   9  -4   23.10    7.60
  -9   5  -4   22.80    6.60
  -9   5  -4   23.80    6.80
   9  -5  -4    7.20    4.80
  -9   5  -4   13.20    6.00
  -9   5   4    2.50    5.50
   5   9   4   13.40    6.10
  -5  -9   4   13.80    5.90
  -9   5   4    7.90    6.20
   9  -5   4    5.00    4.70
  -9   5   4   13.10    6.00
   5   9   4   19.90    7.90
   5   9   4   10.70    7.00
   9  -5   4    6.00    5.00
  -9   5   4   10.00    6.10
   6   9  -4   32.80   10.00
  -9   6  -4   53.09   10.50
  -9   6  -4   40.30    9.50
  -6  -9  -4   56.09   10.60
  -9   6  -4   35.40    9.70
   6   9  -4   31.90   10.70
  -9   6  -4   31.10    9.30
   9  -6   4   57.59    9.70
  -9   6   4   76.09   11.60
  -9   6   4   73.49   11.00
   6   9   4   55.09   10.40
   6   9   4   56.79   11.70
  -9   6   4   44.60   10.00
  -6  -9   4   59.19   10.70
  -9   7  -4   23.50    7.00
  -9   7  -4   19.70    6.70
   7   9  -4   32.80    9.10
  -7  -9  -4   25.20    7.30
  -9   7  -4   25.60    7.10
  -9   7  -4   19.80    6.90
  -9   7   4   22.30    7.60
  -7  -9   4   20.50    7.20
   7   9   4   17.10    6.60
   7   9   4   12.90    7.70
  -9   7   4   18.30    6.90
  -9   7   4   17.70    6.50
   7   9   4   10.20    7.00
  -8  -9  -4   60.59   12.10
   8   9  -4   77.29   14.70
  -9   8  -4  105.49   14.20
  -9   8  -4   81.09   13.10
   9  -8  -4  100.99   14.50
  -9   8  -4   63.69   12.90
  -9   8  -4   67.49   13.00
  -8  -9  -4   84.89   14.00
  -9   8   4   85.89   13.90
   8   9   4   86.89   15.00
   8   9   4   67.49   13.70
  -8  -9   4   76.69   13.80
  -9   8   4   76.99   13.20
  -9   8   4   57.79   12.70
  -9   9  -4    9.00    4.90
   9   9  -4   14.90    7.30
  -9  -9  -4    8.90    4.60
  -9   9  -4    2.10    4.50
  -9   9  -4    5.70    4.70
   9  -9  -4    8.10    5.10
  -9  -9  -4    9.70    4.80
   9   9   4   12.90    6.80
  -9   9   4    3.90    5.10
  -9  -9   4   10.00    5.40
  -9   9   4    3.50    5.20
  -9   9   4   11.90    5.30
  -9  10  -4    0.80    3.40
  -9  10  -4   -3.30    3.50
  -9  10  -4    0.00    3.90
 -10  -9  -4    4.70    3.90
  10   9  -4    7.80    5.80
 -10  -9  -4    6.30    4.20
  -9  10   4    6.20    3.60
 -10  -9   4   14.80    4.70
  -9  10   4    7.60    4.20
  -9  10   4    3.00    4.90
  10   9   4    1.70    5.50
 -10  -8  -4   18.10    6.20
  -8  10  -4   23.70    6.70
  -8  10  -4   28.30    6.90
  -8  10  -4   21.00    6.50
  10   8  -4   34.90    8.70
 -10  -8  -4   29.40    7.10
  -8  10   4   28.30    6.90
 -10  -8   4   22.80    6.10
 -10  -8   4   25.70    7.20
  -8  10   4   19.80    6.70
  10   8   4   28.60    8.40
  -8  10   4   26.00    7.00
  -7  10  -4   64.99   12.30
  -7  10  -4   51.69   11.40
  -7  10  -4   51.29   11.60
 -10  -7  -4   65.79   12.10
  10   7  -4   68.39   13.50
 -10  -7  -4   77.99   11.90
  -7  10   4   44.10   11.10
  -7  10   4   80.49   12.90
  -7  10   4   65.69   12.00
 -10  -7   4   70.49   12.30
  -7  10   4   90.29   13.80
  -7  10   4   77.69   12.40
  10   7   4   73.19   13.70
 -10  -7   4   78.39   11.70
 -10  -6  -4   23.00    6.80
  -6  10  -4   26.20    7.20
 -10  -6  -4   16.90    6.90
  -6  10  -4   11.00    6.10
  10   6  -4   13.00    8.10
  -6  10  -4   31.50    7.20
  10   6   4    9.90    7.30
  -6  10   4    3.50    5.90
  -6  10   4    6.00    5.90
  -6  10   4   26.60    8.40
  10   6   4   10.90    6.00
  -6  10   4    8.80    5.60
 -10  -6   4   18.90    6.50
  -5  10  -4   61.99   11.40
  -5  10  -4   51.49   11.70
  -5  10  -4   51.29   11.80
  10   5  -4   57.39   12.40
 -10  -5  -4   51.79   10.90
  10   5  -4   52.29   10.80
 -10  -5  -4   63.59   11.20
 -10  -5  -4   63.29   10.70
  -5  10   4   64.39   12.30
  -5  10   4   57.29   11.70
  10   5   4   55.59   11.30
  10   5   4   75.89   13.00
  -5  10   4   61.59   13.20
 -10  -5   4   64.79   11.80
  -5  10   4   45.50   11.60
 -10  -4  -4   32.90    8.50
  -4  10  -4   26.40    8.70
  -4  10  -4   20.10    9.00
 -10  -4  -4   30.60    7.90
  10   4  -4   40.20    8.40
  -4  10  -4   30.90    9.70
  -4  10  -4   48.70   10.00
 -10  -4  -4   30.40    8.00
  10   4  -4   32.20   10.00
 -10  -4  -4   38.60    8.90
  10   4   4   48.40    9.30
  -4  10   4   49.40    9.60
  -4  10   4   34.70    8.80
  -4  10   4   40.30   10.90
 -10  -4   4   54.59    9.80
  10   4   4   52.79    9.20
  -4  10   4   43.50   10.30
  10   4   4   45.30   10.20
  -3  10  -4    1.50    6.10
  10   3  -4    7.20    5.50
 -10  -3  -4   11.00    6.00
  10   3  -4   13.50    6.70
 -10  -3  -4   11.20    5.40
  -3  10  -4   10.30    5.90
 -10  -3  -4   11.70    5.20
 -10  -3  -4    7.50    5.60
  -3  10  -4    0.30    5.30
  -3  10  -4    0.40    6.00
 -10  -3   4    5.30    5.10
  10   3   4    9.10    5.50
  10   3   4    8.50    6.30
  -3  10   4    2.90    7.00
 -10  -3   4    7.80    5.30
  -3  10   4   11.80    6.60
  -3  10   4    5.80    6.30
 -10  -3   4    5.20    4.70
  -3  10   4    2.60    5.50
  10   3   4    5.60    4.70
 -10  -2  -4    6.90    4.80
  -2  10  -4   11.00    7.40
 -10  -2  -4    7.10    6.00
  10   2  -4   10.10    6.30
  10   2  -4    5.60    5.30
  -2  10  -4    8.00    5.80
 -10  -2  -4   17.40    6.00
  -2  10  -4   18.20    7.60
  -2  10  -4    5.20    5.20
 -10  -2  -4    4.70    5.10
 -10  -2   4    0.60    4.10
  -2  10   4   -0.60    5.00
  -2  10   4    0.50    6.10
  10   2   4    2.10    4.40
  10   2   4    3.80    5.50
 -10  -2   4    5.70    4.80
 -10  -2   4    0.10    4.70
  -2  10   4   -3.70    6.30
  10   2   4    6.10    5.00
  10   1  -4   49.99   11.40
  -1  10  -4   77.19   12.50
  -1  10  -4   83.19   14.30
  10   1  -4   82.69   13.70
 -10  -1  -4   75.39   12.50
  -1  10  -4   66.89   12.80
 -10  -1  -4   66.09   12.50
 -10  -1  -4   78.09   12.80
 -10  -1  -4   72.49   12.20
 -10  -1  -4   55.89   11.50
  -1  10  -4   75.69   13.80
  10   1   4   75.59   12.00
  -1  10   4   44.70   12.70
 -10  -1   4   53.29   11.60
  -1  10   4   53.09   11.80
 -10  -1   4   65.69   12.10
  10   1   4   59.99   12.50
  10   1   4   83.09   12.60
  -1  10   4   59.69   13.10
 -10  -1   4   71.49   11.70
   0  10  -4  167.98   25.50
 -10   0  -4  157.18   23.60
   0  10  -4  153.68   24.60
 -10   0  -4  167.68   24.10
   0  10  -4  152.58   24.50
  10   0  -4  164.78   23.50
  10   0  -4  162.58   24.50
 -10   0  -4  184.98   23.90
 -10   0  -4  160.68   23.90
  10   0   4  147.09   24.40
   0  10   4  142.49   25.10
   0  10   4  168.78   24.90
 -10   0   4  147.49   23.80
  10   0   4  158.88   23.50
 -10   0   4  154.98   23.90
  10   0   4  168.28   23.60
   0  10   4  133.09   23.80
 -10   1  -4   87.99   13.70
 -10   1  -4   69.29   12.60
 -10   1  -4   90.59   13.70
   1  10  -4   67.79   14.10
  10  -1  -4   61.09   12.20
   1  10  -4   67.39   13.40
  10  -1  -4   81.99   14.10
 -10   1  -4   64.59   12.90
   1  10  -4   62.39   13.90
  10  -1   4   72.79   13.00
  10  -1   4   84.79   14.00
   1  10   4   63.49   14.30
 -10   1   4   58.39   12.60
 -10   1   4  118.59   18.80
  10  -1   4   68.99   12.40
   1  10   4   80.59   14.90
 -10   1   4  102.09   14.50
   1  10   4   62.49   12.80
  10  -2  -4    2.50    4.50
   2  10  -4    2.40    5.80
  10  -2  -4    5.00    5.60
   2  10  -4    5.40    7.00
 -10   2  -4    4.70    5.10
 -10   2  -4    3.60    5.30
   2  10  -4    0.90    5.60
 -10   2  -4    3.50    5.70
 -10   2  -4   -2.50    4.20
 -10   2   4   10.70    5.30
 -10   2   4   12.60    6.20
 -10   2   4   11.00    5.10
  10  -2   4   12.40    5.70
   2  10   4   13.30    7.60
   2  10   4    8.60    7.70
  10  -2   4    8.10    4.70
  10  -2   4   11.50    6.40
  10  -3  -4   -0.50    4.00
 -10   3  -4   -0.70    4.80
 -10   3  -4    7.10    5.50
   3  10  -4    4.30    5.70
  10  -3  -4    3.60    5.60
   3  10  -4    1.80    5.20
   3  10  -4   -1.80    6.40
  -3 -10  -4   -3.80    4.40
 -10   3  -4    7.60    5.10
   3  10   4    6.10    6.00
   3  10   4    8.10    6.90
  10  -3   4    7.60    5.50
 -10   3   4   -3.70    5.20
   3  10   4   17.80    7.70
 -10   3   4    6.70    4.90
  10  -3   4    4.40    6.10
 -10   3   4    6.00    5.40
  10  -3   4    6.00    4.40
   4  10  -4   41.60    9.90
  10  -4  -4   41.70    8.50
 -10   4  -4   38.80    9.00
 -10   4  -4   57.19    9.80
  -4 -10  -4   54.89    9.60
  10  -4  -4   51.69   10.30
 -10   4  -4   50.89    9.30
   4  10  -4   47.00   10.90
 -10   4   4   33.40    9.40
   4  10   4   33.60    9.90
  10  -4   4   33.40    8.60
  10  -4   4   43.60   10.20
 -10   4   4   33.50    8.60
   4  10   4   34.70   10.40
 -10   4   4   39.90    9.10
  10  -5  -4   52.79   11.00
  10  -5  -4   55.29   11.80
  -5 -10  -4   63.99   11.30
  10  -5  -4   49.30    9.80
   5  10  -4   67.59   13.00
   5  10  -4   68.29   12.30
 -10   5  -4   53.89   11.00
 -10   5  -4   47.40   10.80
 -10   5  -4   73.89   11.90
   5  10   4   75.39   13.40
  10  -5   4   61.29   11.90
 -10   5   4   47.40   11.10
 -10   5   4   48.50   10.60
 -10   5   4   45.50   10.70
  -5 -10   4   64.59   11.00
  10  -5   4   53.09   10.20
   5  10   4   42.00   11.30
 -10   6  -4   10.30    5.40
  10  -6  -4    7.80    6.50
   6  10  -4    8.70    5.90
   6  10  -4   20.60    8.10
 -10   6  -4   11.00    6.40
  10  -6  -4    6.50    5.40
 -10   6  -4   11.20    6.10
  -6 -10  -4    8.30    6.20
 -10   6   4   25.20    6.80
   6  10   4   22.50    8.40
  -6 -10   4   21.80    6.50
  10  -6   4   15.00    5.10
 -10   6   4   19.60    6.40
   6  10   4   22.10    7.90
 -10   6   4   16.50    6.70
  10  -7  -4   86.89   13.80
   7  10  -4   86.29   14.80
  -7 -10  -4   81.69   13.50
 -10   7  -4   74.79   13.00
 -10   7  -4   68.79   12.90
 -10   7  -4   88.99   13.60
   7  10   4   51.09   13.50
   7  10   4   52.79   13.20
 -10   7   4   77.89   13.00
 -10   7   4   83.39   13.50
 -10   7   4   59.89   12.70
  -7 -10   4   82.59   13.20
   8  10  -4   30.00    8.60
 -10   8  -4   26.60    6.60
  -8 -10  -4   23.10    7.00
  10  -8  -4   23.30    6.80
 -10   8  -4   25.80    7.10
 -10   8  -4   20.80    6.40
   8  10   4   32.80    7.90
   8  10   4   37.00    8.80
  -8 -10   4   26.10    7.30
 -10   8   4   23.80    7.00
 -10   8   4   37.90    7.30
 -10   8   4   29.50    7.30
  10  -8   4   31.60    7.90
  10  -9  -4    7.70    4.00
 -10   9  -4    4.10    4.10
 -10   9  -4    2.50    3.50
  10  -9  -4    9.60    4.70
  -9 -10  -4    6.00    4.20
   9  10  -4    8.10    5.80
 -10   9   4    2.80    3.90
   9  10   4    5.20    5.50
  10  -9   4    3.50    4.30
 -10   9   4    3.90    4.30
  -9 -10   4    1.80    4.00
 -10   9   4    0.30    3.70
  10  10  -4   15.40    5.10
 -10  10  -4    9.40    3.50
 -10  10  -4    9.80    4.10
 -10 -10  -4    8.80    4.00
 -10  10  -4   18.00    4.30
 -10  10   4   13.40    3.80
 -10  10   4   16.40    4.50
 -10 -10   4   10.90    4.00
  10  10   4   14.60    5.40
  -9  11  -4   13.20    3.90
  -9  11  -4   15.70    4.10
  11   9  -4   14.00    5.10
 -11  -9  -4   13.30    4.10
  -9  11   4    8.10    3.80
  -9  11   4   20.60    5.50
 -11  -9   4    9.10    3.80
  11   9   4   14.30    5.10
 -11  -8  -4   13.90    4.80
  -8  11  -4   17.00    4.80
  11   8  -4   26.90    6.70
  -8  11  -4   13.30    4.40
  -8  11  -4    7.60    4.50
 -11  -8  -4   23.80    5.10
 -11  -8   4    7.50    4.50
  11   8   4    9.70    5.90
  -8  11   4   10.00    4.50
 -11  -8   4    6.50    4.20
  -8  11   4   14.80    4.90
 -11  -7  -4   25.60    6.70
  -7  11  -4   22.80    6.30
  -7  11  -4   22.30    6.80
  11   7  -4   31.80    8.20
  -7  11  -4   13.20    5.80
 -11  -7  -4   25.90    6.40
  -7  11   4   53.89    8.10
 -11  -7   4   35.50    7.20
  -7  11   4   20.80    6.00
  -7  11   4   39.90    7.70
 -11  -7   4   22.70    6.30
  11   7   4   37.10    8.60
  -6  11  -4   31.60    7.10
 -11  -6  -4   34.90    7.00
  -6  11  -4   24.80    6.60
  -6  11  -4   25.10    6.30
 -11  -6  -4   28.80    6.80
  11   6  -4   41.70    9.40
  11   6   4   18.40    7.80
 -11  -6   4   18.20    6.40
  -6  11   4   12.10    6.90
 -11  -6   4   20.60    6.60
  -6  11   4    6.60    5.30
  -6  11   4   15.80    6.30
  -6  11   4   17.00    6.20
  -5  11  -4   10.80    6.80
  11   5  -4   20.40    6.40
 -11  -5  -4   33.00    7.50
  -5  11  -4   16.30    7.20
 -11  -5  -4   30.80    7.70
  -5  11  -4   21.40    7.10
  11   5  -4   19.20    8.90
 -11  -5  -4   29.90    6.60
  -5  11   4   23.60    7.30
  -5  11   4   37.80    9.20
 -11  -5   4   38.90    7.90
  11   5   4   40.70    9.70
  -5  11   4   39.20    8.80
  -5  11   4   30.80    7.90
 -11  -4  -4   30.60    7.50
  11   4  -4   44.40   10.30
  -4  11  -4   33.70    9.30
  -4  11  -4   41.60   11.10
 -11  -4  -4   26.00    7.40
 -11  -4  -4   42.00    8.30
  -4  11  -4   36.60    8.30
  -4  11  -4   22.70    7.90
  11   4  -4   28.90    7.40
 -11  -4  -4   26.80    7.20
 -11  -4   4   40.00    8.10
  -4  11   4   22.20    8.50
  -4  11   4   43.00    9.40
  -4  11   4   41.10   10.30
  11   4   4   30.00    7.40
  11   4   4   51.19   10.50
  -4  11   4   35.00    8.80
  11   4   4   29.20    7.90
  -3  11  -4    1.70    5.00
 -11  -3  -4    6.10    5.10
  -3  11  -4    2.50    5.00
  11   3  -4   -4.50    5.90
  -3  11  -4    6.70    5.80
  -3  11  -4    4.00    6.90
  11   3  -4    6.50    4.90
 -11  -3  -4    0.40    4.10
 -11  -3  -4    7.10    5.40
  11   3   4    4.40    5.10
 -11  -3   4    3.20    4.70
  -3  11   4   -0.30    7.00
 -11  -3   4    4.00    5.10
  -3  11   4   -0.30    5.50
 -11  -3   4    5.30    5.00
  11   3   4    0.20    4.60
  -3  11   4   -5.20    5.00
  -3  11   4   -2.50    5.20
  11   3   4   -1.90    5.90
 -11  -2  -4   11.30    6.00
  -2  11  -4   10.60    6.10
  -2  11  -4    0.10    6.70
  -2  11  -4   11.90    5.90
  -2  11  -4    6.80    6.80
 -11  -2  -4    1.20    4.80
  11   2  -4    6.90    5.40
 -11  -2  -4    3.20    4.90
  11   2  -4    8.50    6.90
  11   2   4   17.20    6.00
  -2  11   4   13.70    7.80
  -2  11   4    2.00    5.90
 -11  -2   4    4.90    5.10
 -11  -2   4   13.50    6.00
  11   2   4    6.80    6.50
 -11  -2   4    9.90    4.70
  11   2   4    5.70    4.70
  -2  11   4    7.80    6.30
  -1  11  -4   19.90    6.80
  11   1  -4   25.20    6.80
 -11  -1  -4   33.70    6.90
  11   1  -4   17.30    7.50
  -1  11  -4   27.30    8.40
  -1  11  -4   17.40    6.10
 -11  -1  -4    8.30    5.30
  -1  11  -4   14.80    7.40
 -11  -1  -4   15.10    6.50
  -1  11   4   23.50    6.50
  11   1   4   14.00    7.10
  11   1   4    6.80    5.00
  -1  11   4    9.60    8.00
 -11  -1   4    5.30    4.80
  -1  11   4    6.90    6.70
 -11  -1   4   13.40    6.30
  11   1   4    9.60    5.80
   0  11  -4   17.60    6.80
  11   0  -4    7.30    6.90
 -11   0  -4   14.30    6.10
 -11   0  -4    9.10    5.00
   0  11  -4    9.60    7.50
   0  11  -4   15.50    7.30
  11   0  -4   22.60    6.70
 -11   0  -4   22.20    6.50
 -11   0  -4   18.50    6.80
   0  11   4   16.60    7.90
  11   0   4   11.40    5.60
  11   0   4   11.60    6.70
  11   0   4   14.10    5.80
   0  11   4   13.90    6.10
 -11   0   4   20.30    6.30
   0  11   4   22.20    8.70
 -11   0   4    9.20    6.00
 -11   1  -4    8.70    6.20
   1  11  -4   12.00    7.00
  11  -1  -4   11.20    5.60
   1  11  -4    4.00    6.50
 -11   1  -4   10.10    6.00
 -11   1  -4   18.60    5.90
  11  -1  -4   18.60    7.30
 -11   1  -4   13.10    5.50
   1  11  -4   17.10    8.40
   1  11   4   24.20    9.00
   1  11   4   18.60    6.50
   1  11   4   20.50    7.40
  11  -1   4   21.10    7.30
 -11   1   4    9.80    5.30
  11  -1   4   19.10    5.70
 -11   1   4   24.50    7.20
  11  -1   4    7.30    5.10
   2  11  -4    9.40    7.50
 -11   2  -4    9.10    6.00
  11  -2  -4    1.30    4.70
  11  -2  -4    8.10    6.40
   2  11  -4    5.50    5.70
 -11   2  -4    6.90    5.20
 -11   2  -4   10.10    5.40
   2  11  -4   13.10    6.60
 -11   2  -4   -0.30    5.20
 -11   2   4    5.40    7.10
  11  -2   4    7.30    6.20
   2  11   4   15.10    7.50
 -11   2   4    6.40    5.60
 -11   2   4   10.40    5.70
  11  -2   4    1.70    4.90
   2  11   4    2.20    5.50
   2  11   4   21.50    8.30
 -11   2   4    4.10    5.10
  11  -2   4    7.40    4.50
  11  -3  -4    2.10    5.60
   3  11  -4    8.00    6.00
   3  11  -4    3.70    7.20
 -11   3  -4    6.30    5.70
 -11   3  -4    2.80    5.40
   3  11  -4   -2.20    5.00
 -11   3  -4    1.40    5.10
  11  -3  -4    8.20    4.80
 -11   3  -4   -3.00    4.20
  11  -3   4    7.20    5.00
  11  -3   4    9.70    6.30
 -11   3   4    6.30    5.00
   3  11   4    8.30    6.40
 -11   3   4    4.10    4.50
 -11   3   4    2.80    5.30
 -11   3   4    0.70    5.40
   3  11   4   10.90    7.70
 -11   4  -4   34.00    7.90
  11  -4  -4   45.70    9.20
 -11   4  -4   34.40    8.10
   4  11  -4   48.40   10.60
  11  -4  -4   35.70    7.60
  -4 -11  -4   31.30    8.30
 -11   4  -4   30.60    7.90
 -11   4  -4   24.90    8.00
   4  11  -4   34.50    9.00
 -11   4   4   43.50    8.10
   4  11   4   36.40    9.50
 -11   4   4   19.00    7.60
   4  11   4   31.30   10.00
  11  -4   4   26.90    7.30
  11  -4   4   34.80    9.10
 -11   4   4   35.60    8.50
 -11   5  -4   41.30    8.20
 -11   5  -4   33.90    7.80
 -11   5  -4   34.00    8.10
   5  11  -4   36.00    9.70
 -11   5  -4   39.60    7.90
  -5 -11  -4   37.90    8.10
  11  -5  -4   38.30    7.30
  11  -5  -4   37.30    8.70
   5  11  -4   33.10    8.00
 -11   5   4   29.30    8.10
 -11   5   4   18.70    6.80
   5  11   4   20.60    7.90
   5  11   4   21.10    9.10
 -11   5   4   18.70    7.30
  11  -5   4   22.00    6.40
  11  -5   4   27.70    8.30
   6  11  -4   20.00    8.40
  -6 -11  -4   22.30    7.00
 -11   6  -4   23.00    6.80
 -11   6  -4   31.30    7.10
 -11   6  -4   18.70    6.20
   6  11  -4   14.80    7.00
  11  -6  -4   39.40    8.00
   6  11   4   21.20    7.40
  11  -6   4   21.70    6.00
 -11   6   4   35.40    7.30
  -6 -11   4   37.90    7.50
 -11   6   4   30.00    7.10
   6  11   4   31.80    8.70
 -11   6   4   37.40    8.10
  11  -6   4   41.60    8.70
  -7 -11  -4   25.60    5.40
 -11   7  -4   34.30    7.30
 -11   7  -4   32.90    6.70
  11  -7  -4   30.30    7.10
 -11   7  -4   34.40    6.90
   7  11  -4   21.00    7.70
 -11   7  -4   32.60    6.70
  -7 -11  -4   34.90    7.30
 -11   7   4   21.30    6.40
   7  11   4   24.00    8.10
 -11   7   4   21.20    6.70
 -11   7   4   29.80    6.90
  11  -7   4   34.70    7.50
  -7 -11   4   25.10    6.80
   7  11   4   11.70    6.20
 -11   8  -4   14.60    4.40
 -11   8  -4   11.20    4.00
   8  11  -4    9.80    5.70
 -11   8  -4    9.00    4.10
  11  -8  -4   15.30    5.70
 -11   8  -4    2.80    4.00
  -8 -11  -4   10.70    4.80
  11  -8  -4   12.70    4.50
  -8 -11   4   17.90    5.10
  11  -8   4   20.50    5.40
   8  11   4   26.10    6.70
 -11   8   4    4.80    4.20
 -11   8   4   14.20    4.70
 -11   8   4   19.00    4.60
 -11   9  -4   12.50    3.40
 -11   9  -4    7.10    3.80
   9  11  -4   21.30    7.50
  -9 -11  -4    4.70    3.90
 -11   9  -4   19.30    4.00
 -11   9   4   11.30    4.50
   9  11   4    7.40    4.80
 -11   9   4   11.50    3.60
  -7  12  -4    5.40    3.60
  -7  12  -4    8.70    3.80
  12   7  -4   23.10    5.90
 -12  -7  -4    6.70    3.60
 -12  -7  -4    8.00    4.30
  -7  12  -4    6.30    3.70
  -7  12   4    7.80    3.90
  -7  12   4    9.90    4.10
 -12  -7   4   10.20    4.00
 -12  -7   4   12.90    4.10
  12   7   4    9.00    5.40
  -6  12  -4    2.80    3.70
 -12  -6  -4    7.10    3.80
 -12  -6  -4    4.10    4.00
  -6  12  -4   -0.10    4.20
  12   6  -4    3.40    5.40
  -6  12  -4    5.80    4.00
  -6  12   4    6.90    4.50
  -6  12   4    3.70    3.40
 -12  -6   4    1.90    3.90
  -6  12   4    1.10    3.80
 -12  -6   4   -1.00    3.80
  12   6   4    2.80    5.30
  -5  12  -4   25.20    6.70
  -5  12  -4   15.80    5.50
 -12  -5  -4   33.40    6.60
 -12  -5  -4   24.60    5.80
  12   5  -4   18.10    5.30
  12   5  -4   31.10    8.20
  -5  12  -4   15.90    6.00
  -5  12   4   19.70    5.90
 -12  -5   4   19.80    6.10
 -12  -5   4   21.40    6.10
  -5  12   4   20.60    6.20
  12   5   4   27.80    7.80
  -5  12   4   27.20    7.00
  -5  12   4   13.30    5.50
 -12  -4  -4    4.20    3.80
 -12  -4  -4    5.10    4.20
  12   4  -4    2.60    3.70
  12   4  -4    0.60    6.10
  -4  12  -4    8.10    5.70
  -4  12  -4    7.80    5.30
  -4  12  -4    9.40    4.70
 -12  -4  -4    4.60    4.70
  12   4   4   -3.30    5.70
  -4  12   4   -2.60    5.90
  -4  12   4   -2.70    4.40
 -12  -4   4    3.00    4.20
  -4  12   4   -1.70    4.40
  12   4   4    2.40    3.70
  -4  12   4    5.30    5.10
  -3  12  -4    8.70    6.10
  -3  12  -4   17.60    6.70
  12   3  -4    8.10    5.00
 -12  -3  -4   19.10    6.10
  12   3  -4   28.20    8.40
  -3  12  -4   23.40    6.20
 -12  -3  -4   14.50    5.60
 -12  -3  -4   22.80    5.70
  12   3   4   16.90    7.40
  -3  12   4   17.90    6.10
  -3  12   4   30.00    8.80
  -3  12   4    9.20    6.10
  -3  12   4   18.50    6.80
 -12  -3   4   13.00    5.40
 -12  -3   4   11.00    5.10
 -12  -3   4   19.00    5.40
  12   3   4   13.80    5.50
   2 -12  -4   23.00    5.50
 -12  -2  -4   24.90    6.90
  -2  12  -4   13.10    6.80
  -2  12  -4   16.10    6.30
 -12  -2  -4   31.30    6.60
  12   2  -4   17.90    6.40
  12   2  -4   23.90    8.10
  -2  12  -4   13.90    6.70
  -2  12  -4   21.00    8.00
  12   2   4   21.50    6.30
  -2  12   4   21.90    7.80
  -2  12   4   28.20    9.10
  -2  12   4   21.30    7.00
 -12  -2   4   30.20    6.70
 -12  -2   4   16.70    6.30
  12   2   4   32.80    8.40
 -12  -1  -4    6.60    5.60
  -1  12  -4    2.40    5.10
  12   1  -4    1.40    5.10
  -1  12  -4    9.10    6.80
   1 -12  -4   10.20    3.90
 -12  -1  -4    1.80    4.60
  12   1  -4    9.40    6.70
  -1  12  -4    5.40    6.30
  -1  12   4    5.70    5.70
  -1  12   4   10.50    5.70
  -1  12   4    8.00    7.20
  12   1   4    5.60    6.30
 -12  -1   4    1.10    5.00
 -12  -1   4    7.30    4.70
  12   1   4    0.90    4.70
  12   0  -4    5.70    4.70
   0  12  -4    7.20    5.80
   0  12  -4    2.80    6.90
 -12   0  -4    9.90    4.60
   0  12  -4    8.70    5.80
 -12   0  -4    5.10    4.80
 -12   0  -4    0.80    5.10
  12   0  -4   13.10    6.90
  12   0   4    0.50    6.00
 -12   0   4   13.90    5.10
 -12   0   4    7.00    5.20
   0  12   4   11.20    5.70
  12   0   4    5.90    5.00
   0  12   4    7.40    7.50
   0  12   4    5.30    5.80
  12  -1  -4   14.10    7.00
 -12   1  -4    9.30    4.80
   1  12  -4    6.60    5.60
   1  12  -4    8.10    6.00
 -12   1  -4   12.60    5.10
   1  12  -4   -3.00    6.30
 -12   1  -4    0.70    4.60
  12  -1  -4    6.10    4.80
 -12   1  -4    4.10    5.00
 -12   1  -4   -1.20    3.70
   1  12   4    5.60    4.90
  12  -1   4    9.60    6.30
   1  12   4   -4.80    5.00
 -12   1   4    9.80    5.00
 -12   1   4    9.40    5.70
  12  -1   4   11.90    4.80
   1  12   4   -3.70    6.60
  12  -2  -4   24.20    6.70
 -12   2  -4   35.20    7.00
   2  12  -4   17.00    7.90
 -12   2  -4   17.90    6.30
  12  -2  -4   27.40    7.90
   2  12  -4   16.50    7.10
 -12   2  -4   25.50    7.00
   2  12  -4   32.60    7.90
 -12   2  -4   23.30    6.60
  12  -2   4   24.40    7.60
  12  -2   4   18.60    6.10
   2  12   4   10.70    6.80
   2  12   4   13.90    8.10
 -12   2   4   26.00    6.70
 -12   2   4   22.10    6.90
 -12   3  -4   19.40    5.40
 -12   3  -4   21.10    5.90
  12  -3  -4   19.60    5.90
 -12   3  -4   12.20    5.70
  12  -3  -4   23.30    7.10
   3  12  -4   16.30    7.70
 -12   3  -4   22.20    6.40
   3  12  -4   13.00    6.50
   3  12   4   23.20    7.40
  12  -3   4   19.70    5.70
   3  12   4   17.00    8.00
 -12   3   4   26.90    6.90
  12  -3   4   17.90    7.10
 -12   3   4   18.90    5.90
 -12   3   4    7.20    5.20
   4  12  -4    6.10    6.30
 -12   4  -4    0.90    3.80
   4  12  -4    3.80    5.00
 -12   4  -4    4.40    4.70
  12  -4  -4    3.60    5.10
 -12   4  -4    1.70    4.60
 -12   4  -4    3.30    4.40
  12  -4  -4   -3.40    3.50
  12  -4   4    0.60    4.90
   4  12   4    3.90    5.30
 -12   4   4    5.90    4.60
   4  12   4    1.30    6.40
  12  -4   4   -6.30    3.40
 -12   4   4    6.10    4.60
 -12   4   4   -1.70    3.50
 -12   4   4   -1.00    3.70
 -12   5  -4   13.90    5.50
   5  12  -4   12.90    5.70
 -12   5  -4   25.30    5.70
 -12   5  -4   15.90    5.70
  12  -5  -4   28.70    6.80
  12  -5  -4   15.00    4.90
   5  12  -4   24.10    7.50
 -12   5  -4   19.90    6.10
  12  -5   4   28.50    7.00
  12  -5   4   22.00    5.30
   5  12   4   25.10    6.70
 -12   5   4   25.50    5.70
   5  12   4   27.70    8.20
 -12   5   4   10.70    5.40
 -12   5   4   19.70    6.10
 -12   5   4   25.80    5.90
 -12   6  -4   -0.10    3.80
 -12   6  -4    0.40    3.80
 -12   6  -4    3.90    3.30
 -12   6  -4   -0.60    3.70
 -12   6  -4    1.00    3.20
  -6 -12  -4    3.60    2.90
   6  12  -4   -0.30    5.50
  12  -6  -4    4.80    4.20
 -12   6   4    2.50    3.30
 -12   6   4    6.90    4.20
   6  12   4   -2.50    3.60
  12  -6   4   -0.10    4.40
   6  12   4    3.80    5.90
 -12   6   4    4.40    4.00
 -12   6   4    7.00    3.80
   7  12  -4   14.20    5.50
  12  -7  -4   10.20    3.90
 -12   7  -4    9.00    4.00
 -12   7  -4    5.00    3.60
 -12   7  -4    9.50    4.00
 -12   7  -4   16.90    3.70
  -7 -12   4    5.30    2.80
   7  12   4    2.70    3.70
 -12   7   4    0.10    3.60
   7  12   4   10.40    5.50
 -12   7   4    8.10    3.70
 -12   7   4    7.50    3.30
  12  -7   4   11.70    4.30
 -12   7   4    8.00    3.70
  13   6   4   15.00    5.40
  -5  13  -4   11.70    3.50
  -5  13  -4    5.20    3.90
  13   5  -4   13.70    5.40
 -13  -5  -4    3.10    3.80
   5 -13  -4   11.00    3.30
  -5  13  -4   14.80    4.70
 -13  -5   4   12.60    3.90
 -13  -5   4    9.20    3.80
  13   5   4   15.10    5.50
  -5  13   4    5.10    3.50
  -5  13   4   14.40    4.70
  -5  13   4   11.20    3.90
  -4  13  -4   12.10    3.90
 -13  -4  -4   14.30    3.80
  -4  13  -4    9.60    4.70
  13   4  -4    9.10    3.70
 -13  -4  -4    9.70    4.50
  -4  13  -4    6.40    4.10
  13   4  -4    9.30    5.70
 -13  -4   4   16.20    4.30
 -13  -4   4    6.30    3.90
  -4  13   4    8.90    4.40
  -4  13   4    8.50    4.40
  13   4   4    7.10    5.50
  -4  13   4   13.30    5.30
  -4  13   4   12.50    4.70
 -13  -3  -4   21.80    6.00
  13   3  -4   36.70    7.90
  -3  13  -4   31.00    7.10
  13   3  -4   15.40    5.30
  -3  13  -4   19.10    6.40
 -13  -3  -4   23.70    5.40
 -13  -3   4   30.10    5.40
  -3  13   4   12.60    5.60
  13   3   4   21.80    5.40
 -13  -3   4   22.80    6.00
  13   3   4   28.40    7.50
  -3  13   4   28.20    7.40
  -3  13   4   26.30    6.10
  -2  13  -4    1.10    4.30
 -13  -2  -4   -1.70    3.30
  -2  13  -4    5.90    4.20
 -13  -2  -4   -1.70    3.90
  13   2  -4    6.00    6.00
 -13  -2  -4    8.30    4.00
  13   2  -4    3.10    3.70
  13   2   4    8.00    4.00
  -2  13   4    3.20    4.30
 -13  -2   4    8.10    4.20
 -13  -2   4    4.90    3.70
  -2  13   4   -0.60    5.70
  13   2   4   11.20    5.90
  -2  13   4    5.10    4.70
  13   1  -4    4.10    5.70
 -13  -1  -4   -1.00    4.10
   1 -13  -4   -1.20    3.00
  -1  13  -4    1.90    4.60
  -1  13  -4   -3.80    5.20
 -13  -1  -4    2.30    3.90
  13   1  -4    0.50    3.70
 -13  -1  -4    2.80    3.90
  -1  13  -4    3.70    4.30
 -13  -1   4    2.10    4.10
  -1  13   4   -5.70    5.40
  13   1   4    2.20    5.30
 -13  -1   4    7.40    4.00
  -1  13   4   -2.10    4.30
  13   1   4    4.00    4.00
  -1  13   4    1.70    5.00
   0  13  -4    3.60    4.30
  13   0  -4    6.90    4.40
 -13   0  -4   -0.10    4.20
   0  13  -4    5.60    5.60
   0  13  -4    6.90    5.30
   0 -13  -4   -2.20    3.00
 -13   0  -4    1.20    3.90
 -13   0  -4   -5.30    3.50
  13   0  -4    3.40    5.30
  13   0   4    5.10    5.40
 -13   0   4    2.10    3.80
   0  13   4    0.90    5.90
  13   0   4    0.90    3.90
 -13   0   4    4.70    4.60
   0  13   4    5.10    4.20
   0  13   4    2.60    4.90
  13  -1  -4   -0.90    3.70
 -13   1  -4   -2.50    3.50
 -13   1  -4    6.00    4.40
  13  -1  -4    1.50    5.30
   1  13  -4    0.90    5.20
   1  13  -4   -1.10    4.40
  -1 -13  -4    3.00    3.20
   1  13  -4    2.80    4.80
 -13   1   4    1.50    3.30
  13  -1   4    2.50    3.90
   1  13   4   -1.90    4.50
 -13   1   4   -2.10    3.70
  13  -1   4    1.70    5.30
   1  13   4    3.20    6.30
 -13   1   4    2.80    4.30
  13  -2  -4    7.40    5.60
 -13   2  -4    6.10    3.40
 -13   2  -4    0.70    4.30
  13  -2  -4    8.00    4.20
   2  13  -4    8.40    5.10
 -13   2  -4    0.50    3.50
   2  13  -4    6.50    4.70
 -13   2  -4    9.70    4.20
   2  13  -4   -0.50    5.40
  -2 -13  -4    3.60    3.10
  13  -2   4   -1.50    3.60
  13  -2   4    0.70    5.00
   2  13   4   10.00    6.50
 -13   2   4    5.70    4.50
 -13   2   4    7.30    3.60
   2  13   4    2.40    4.60
   3  13  -4   26.70    7.10
 -13   3  -4   32.50    5.80
 -13   3  -4   21.80    5.30
   3  13  -4   26.30    6.50
  -3 -13  -4   13.20    4.70
  13  -3  -4   22.40    5.50
 -13   3  -4   22.10    5.90
  13  -3  -4   29.00    7.00
 -13   3  -4   21.20    5.00
 -13   3  -4   22.40    5.70
 -13   3   4   25.80    6.10
   3  13   4   21.50    7.50
  13  -3   4   28.30    6.90
  13  -3   4   24.40    5.60
   3  13   4   10.80    5.70
 -13   3   4   25.90    5.80
  -4 -13  -4    7.80    3.30
 -13   4  -4    6.00    3.80
  13  -4  -4    8.20    4.80
   4  13  -4    1.10    3.70
 -13   4  -4    8.20    3.30
  13  -4  -4    7.40    3.40
 -13   4  -4    9.70    4.00
   4  13  -4   14.50    5.40
 -13   4  -4    9.30    3.70
 -13   4  -4    7.30    4.00
 -13   4   4    6.20    3.60
   4  13   4    4.60    4.30
   4  13   4    8.70    5.70
  13  -4   4   10.20    3.90
  13  -4   4   16.50    5.40
 -13   4   4    9.30    4.20
  -5 -13  -4    2.40    2.70
 -13   5  -4    9.70    3.20
 -13   5  -4   11.10    4.00
   5  13  -4    9.40    5.00
  13  -5  -4   13.70    4.50
 -13   5  -4   12.80    3.60
 -13   5  -4    8.00    3.80
 -13   5  -4    9.20    3.70
   5  13   4    5.50    5.00
 -13   5   4   11.50    3.70
 -13   5   4    4.80    3.80
  13  -5   4    8.80    3.30
   5  13   4    8.00    4.20
  13  -5   4   10.20    4.50
 -13   5   4    8.40    3.80
 -13   6   4    6.20    2.90
   6  13   4   15.90    7.30
  -3  14  -4    2.40    5.00
   3 -14  -4    1.40    2.40
  14   3   4   -0.60    3.80
  14   2  -4    6.00    3.40
  14   2  -4   -0.80    4.20
 -14  -2  -4   -0.80    2.50
  -2  14  -4    4.30    3.50
  14   2   4    2.30    3.80
 -14  -2   4   11.30    3.50
  -2  14   4    1.20    3.20
  14   2   4    5.70    4.30
  -1  14  -4    7.40    4.30
  14   1  -4   10.10    4.70
 -14  -1  -4    7.90    3.20
  -1  14  -4   -1.80    3.30
 -14  -1  -4    2.30    3.00
  14   1  -4    4.60    3.10
  -1  14   4    7.80    4.70
  -1  14   4    2.40    3.70
 -14  -1   4    3.10    2.90
 -14  -1   4    0.20    2.70
  14   1   4    3.70    3.10
  14   1   4   12.00    4.90
   0 -14  -4   -0.70    2.40
   0  14  -4    1.30    3.40
 -14   0  -4   -4.30    2.60
  14   0  -4   -1.40    4.00
 -14   0  -4   -1.70    3.00
  14   0  -4    2.20    3.00
   0 -14   4   -3.10    2.20
 -14   0   4   -2.70    2.80
  14   0   4    1.20    2.90
 -14   0   4   -6.30    2.60
  14   0   4   -1.00    4.00
   0  14   4   -0.10    3.20
   0  14   4    3.90    4.60
  -1 -14  -4    4.10    2.70
 -14   1  -4    4.10    3.10
  14  -1  -4   10.10    4.60
   1  14  -4   -0.80    3.30
 -14   1  -4    3.10    3.30
  14  -1  -4    3.90    2.90
  -1 -14   4    7.00    2.70
   1  14   4    0.20    3.50
   1  14   4    3.10    4.60
  14  -1   4   11.40    4.60
 -14   1   4    1.90    2.90
  14  -1   4    5.30    3.20
 -14   1   4    6.60    3.40
  14  -2  -4    3.00    3.90
   2  14  -4    1.00    3.20
  14  -2  -4    3.20    2.70
 -14   2  -4    8.20    3.10
  -2 -14  -4    2.20    2.60
 -14   2  -4    1.10    3.00
  14  -2   4    4.40    3.10
   2  14   4    9.40    4.70
   2  14   4    0.40    3.30
 -14   2   4    2.20    2.90
  14  -2   4    7.20    4.40
  -2 -14   4    6.00    2.60
 -14   2   4    3.20    3.20
  -3 -14  -4    1.80    2.90
 -14   3  -4    0.70    3.90
  -3 -14   4    7.10    3.20
 -14   3   4    1.40    2.80
  14  -3   4    1.50    4.60
   0   0  -5   -0.40    0.80
  -1   0  -5  455.45   60.79
   0  -1  -5  463.15   60.69
  -1   0   5  431.56   60.79
   0   1   5  457.15   60.69
   1  -1  -5    3.70    0.90
  -1   1  -5    0.80    1.40
  -1  -1  -5    1.60    1.70
   1   1   5    2.80    1.00
  -1   1   5   -0.80    1.40
  -1   1   5    1.40    1.60
  -1  -1   5    2.80    2.20
  -1   2  -5  491.15   63.69
  -2  -1  -5  485.25   63.79
  -2  -1  -5  497.05   63.79
  -1   2   5  438.86   63.59
   2   1   5  479.35   63.29
  -2  -1   5  441.86   63.89
   0  -2  -5 1124.19  143.99
  -2   0  -5 1034.70  144.09
   0   2  -5 1087.29  143.99
  -2   0   5 1056.99  144.19
   0   2   5 1067.09  143.89
   0  -2   5 1082.99  144.19
  -2   0   5 1062.89  143.79
  -2   0   5 1068.39  143.89
  -1  -2  -5  475.45   63.59
  -1  -2  -5  479.35   63.79
  -2   1  -5  480.15   63.79
  -2   1  -5  496.55   63.59
  -2   1   5  455.25   63.69
  -1  -2   5  463.05   63.89
  -2   1   5  439.06   63.79
   1   2   5  491.25   63.49
  -2  -2  -5  261.27   36.50
  -2   2  -5  268.07   36.50
  -2  -2  -5  270.47   36.70
   2   2   5  246.78   36.10
  -2  -2   5  268.67   36.80
  -2   2   5  291.07   36.50
  -2   2   5  282.47   36.50
  -3  -2  -5  215.28   30.20
  -2   3  -5  208.38   30.00
  -3  -2  -5  218.68   30.30
  -3  -2   5  219.28   30.00
  -3  -2   5  229.78   30.40
  -2   3   5  221.18   30.00
  -3  -1  -5  623.34   80.19
  -1   3  -5  610.34   79.89
  -3  -1  -5  618.04   79.99
  -3  -1   5  587.54   79.79
  -1   3   5  585.04   79.89
  -3  -1   5  576.14   80.19
  -3  -1   5  554.94   79.59
  -3   0  -5 1209.38  168.78
   0   3  -5 1281.67  168.98
  -3   0  -5 1218.08  169.08
  -3   0   5 1242.38  168.88
  -3   0   5 1217.78  168.78
   0  -3   5 1319.17  169.18
   0   3   5 1335.17  168.98
  -3   0   5 1257.67  169.28
  -1  -3  -5  562.24   81.89
  -1  -3  -5  560.94   81.59
  -3   1  -5  568.74   81.59
  -3   1  -5  608.64   81.89
  -3   1   5  651.43   82.09
  -3   1   5  642.04   81.69
   1   3   5  615.94   81.69
  -1  -3   5  659.23   81.99
  -2  -3  -5  230.58   30.50
  -3   2  -5  236.88   30.40
  -2  -3  -5  232.78   30.80
   2   3   5  210.88   30.10
  -3   2   5  218.88   30.70
  -2  -3   5  202.48   30.70
  -3   2   5  230.98   30.50
  -3   3  -5  201.48   26.80
  -3  -3  -5  198.78   27.00
  -3  -3  -5  203.78   27.10
  -3  -3   5  183.98   26.90
  -3   3   5  193.78   26.80
  -3  -3   5  182.38   27.30
  -4  -3  -5   37.40    6.60
  -3   4  -5   36.70    6.00
  -4  -3  -5   39.90    6.60
  -4  -3   5   29.20    5.80
  -3   4   5   22.70    5.70
  -4  -3   5   23.20    6.30
  -2   4  -5   46.40    8.90
  -4  -2  -5   51.99    9.20
  -4  -2  -5   60.09    9.90
  -4  -2   5   58.49    8.30
  -2   4   5   57.19    9.10
  -4  -2   5   67.99    9.30
  -4  -2   5   65.29   10.20
  -1   4  -5  202.38   24.10
  -4  -1  -5  182.48   24.10
   1  -4  -5  167.88   23.20
  -4  -1  -5  178.08   24.40
  -4  -1   5  161.28   23.40
  -4  -1   5  165.68   24.40
  -1   4   5  165.88   24.00
  -4  -1   5  168.78   23.70
   0   4  -5  199.68   26.80
  -4   0  -5  194.98   26.90
  -4   0  -5  185.68   26.30
   0   4   5  211.58   26.90
  -4   0   5  197.28   27.50
   0  -4   5  206.18   27.00
  -4   0   5  184.68   26.50
  -4   0   5  188.38   26.50
  -4   1  -5  166.18   24.70
  -1  -4  -5  168.98   24.20
  -4   1  -5  173.78   24.30
   1   4  -5  172.68   24.50
  -1  -4  -5  175.08   24.90
  -4   1   5  191.08   25.20
  -4   1   5  183.78   24.40
  -1  -4   5  184.08   24.80
  -4   1   5  180.48   24.10
   1   4   5  184.58   24.40
  -4   2  -5   56.29    8.40
  -2  -4  -5   71.29    9.50
  -2  -4  -5   64.29    8.60
  -4   2   5   46.40    8.80
   2   4   5   50.99    8.00
  -4   2   5   46.90    8.30
  -2  -4   5   48.70    8.70
  -3  -4  -5   28.00    5.90
  -3  -4  -5   31.50    5.80
  -4   3  -5   25.10    5.10
  -3  -4   5   27.70    6.00
  -4   3   5   28.10    5.40
  -4   4  -5  198.88   27.70
  -4  -4  -5  193.58   28.00
  -4  -4  -5  184.08   28.00
  -4   4   5  214.28   27.80
  -4  -4   5  208.98   28.40
  -4  -4   5  190.98   28.00
  -5  -4  -5  179.88   24.10
  -5  -4  -5  173.78   24.10
  -4   5  -5  169.38   23.60
  -5  -4   5  156.58   24.30
  -4   5   5  159.88   23.50
  -5  -4   5  150.08   23.70
  -3   5  -5  148.29   23.40
  -5  -3  -5  162.88   24.00
  -5  -3  -5  148.59   24.10
  -3   5   5  187.78   23.70
  -5  -3   5  175.38   23.70
  -5  -3   5  178.08   24.60
  -5  -2  -5   50.39    8.30
  -5  -2  -5   50.79    7.60
  -2   5  -5   37.70    6.90
  -5  -2   5   32.90    6.60
  -2   5   5   35.80    7.00
  -5  -2   5   31.30    7.90
  -5  -1  -5  293.57   40.40
  -1   5  -5  309.17   39.70
  -5  -1  -5  281.47   39.80
   1  -5   5  289.97   39.80
  -1   5   5  317.77   39.70
  -5  -1   5  266.77   39.10
  -5  -1   5  276.47   39.40
  -5  -1   5  296.97   40.50
  -5   0  -5  263.27   35.40
   0   5  -5  256.37   35.20
   0  -5   5  248.38   35.30
  -5   0   5  238.88   34.80
  -5   0   5  251.77   34.80
   0   5   5  268.37   35.20
  -5   0   5  280.27   36.10
   1   5  -5  306.37   39.60
  -5   1  -5  282.87   39.70
  -5   1  -5  290.67   39.20
  -1  -5  -5  292.77   40.10
   1   5   5  279.77   39.50
  -5   1   5  286.67   39.40
  -5   1   5  282.47   39.20
  -1  -5   5  278.87   39.70
  -5   1   5  310.77   40.40
  -5   2  -5   35.50    6.90
  -2  -5  -5   38.70    8.00
  -5   2   5   53.59    8.70
  -5   2   5   50.39    7.40
  -2  -5   5   48.30    7.80
   2   5   5   39.40    6.80
  -3  -5  -5  174.28   24.00
  -5   3  -5  170.48   23.10
  -3  -5  -5  185.78   24.00
  -3  -5   5  145.59   23.60
  -5   3   5  153.78   23.20
  -4  -5  -5  153.08   23.80
  -5   4  -5  165.28   23.20
  -4  -5  -5  154.88   23.50
  -4  -5   5  173.08   23.80
  -4  -5   5  160.28   23.80
  -5   4   5  176.68   23.50
  -5  -5  -5  320.77   43.30
  -5  -5  -5  308.87   43.20
  -5   5  -5  303.37   42.80
  -5  -5   5  322.87   43.20
  -5  -5   5  301.67   43.40
  -5   5   5  299.47   42.80
  -5   6  -5   36.20    8.30
  -6  -5  -5   50.59    9.30
  -5   6  -5   37.20    8.80
  -6  -5  -5   52.29    9.40
  -5   6  -5   46.80    9.90
  -6  -5  -5   44.20    9.40
  -6  -5  -5   43.00    9.40
   6   5  -5   38.10    8.70
  -5   6  -5   29.40    9.20
  -5   6  -5   46.90    9.20
   6   5   5   45.50    8.70
  -6  -5   5   50.59    9.30
  -5   6   5   41.40   12.30
  -5   6   5   51.39    9.00
  -6  -5   5   56.69   10.50
  -5   6   5   57.29    9.40
  -5   6   5   56.29   10.40
  -6  -5   5   73.19   10.20
   6   5   5   30.80    9.70
  -6  -4  -5    8.30    4.90
  -6  -4  -5    9.10    5.10
  -4   6  -5    7.50    4.10
  -6  -4   5   17.40    6.30
  -4   6   5   16.40    4.90
  -6  -4   5   17.70    5.10
  -6  -3  -5   26.50    7.20
  -6  -3  -5   32.30    6.90
  -3   6  -5   20.30    5.90
  -3   6   5   36.20    6.40
  -6  -3   5   32.30    7.70
  -6  -3   5   28.90    6.30
  -6  -2  -5   36.90    7.80
  -6  -2  -5   41.40    8.90
  -2   6  -5   46.70    7.80
   2  -6   5   46.10    8.00
  -6  -2   5   46.30    9.20
  -6  -2   5   44.70    7.70
  -2   6   5   43.30    8.10
  -6  -1  -5  109.59   19.60
  -1   6  -5  110.39   19.50
  -6  -1   5  144.69   19.30
  -6  -1   5  153.98   20.80
   1  -6   5  145.49   19.70
  -1   6   5  152.58   19.80
   0   6  -5   15.80    4.30
  -6   0  -5   13.40    4.10
   0   6   5   11.50    4.00
   0  -6   5   13.60    3.90
  -6   0   5   13.90    5.90
  -6   1  -5  145.29   16.40
   1   6   5  103.79   15.90
  -6   1   5  113.09   17.40
  -6   1   5   97.39   15.60
  -1  -6   5   98.39   16.10
  -6   2  -5   28.40    6.60
  -2  -6  -5   37.50    7.90
   2   6   5   39.40    6.90
  -2  -6   5   46.70    7.80
  -6   2   5   51.99    8.80
  -6   2   5   52.39    7.20
  -6   3  -5   42.00    5.90
  -3  -6  -5   43.60    7.30
  -6   3   5   25.00    5.60
  -3  -6   5   18.40    6.40
  -3  -6   5   18.00    5.80
  -6   4  -5    6.50    3.80
  -4  -6  -5   18.10    5.30
  -4  -6   5   15.50    5.50
  -6   4   5   10.50    4.30
  -4  -6   5    6.60    4.80
   5   6  -5   48.00    9.50
  -5  -6  -5   45.90    8.90
  -5  -6  -5   47.40    8.80
  -6   5  -5   52.09    8.60
  -5  -6  -5   47.70    9.40
  -6   5  -5   39.60    8.20
  -6   5  -5   57.09    9.00
  -6   5  -5   62.19    9.60
   5   6   5   28.30    9.00
  -6   5   5   43.30    8.70
  -6   5   5   58.39   10.80
  -5  -6   5   43.30    9.50
  -5  -6   5   35.10    8.60
  -5  -6   5   42.30    8.60
  -6   5   5   56.99    9.70
  -6   5   5   41.30    8.90
   5   6   5   35.40    8.30
  -6   6  -5  120.59   20.20
   6   6  -5  124.39   19.80
  -6   6  -5  124.39   20.20
  -6  -6  -5  132.29   20.50
  -6  -6  -5  128.19   19.60
  -6   6  -5  135.19   20.00
  -6   6  -5  120.99   19.90
   6   6  -5  125.49   20.60
  -6  -6  -5  140.79   20.60
  -6  -6  -5  156.58   21.10
  -6   6  -5  125.59   20.60
  -6  -6   5  133.89   21.30
  -6  -6   5  136.49   20.70
  -6   6   5  152.88   21.30
  -6   6   5  145.49   20.80
  -6  -6   5  137.09   20.70
   6   6   5  116.99   19.90
  -6   6   5  152.08   20.50
  -6   6   5  141.69   20.10
  -6   6   5  141.09   20.90
   6   6   5  127.89   20.90
   7   6  -5   -2.20    5.00
  -6   7  -5   12.50    5.90
  -6   7  -5    3.40    4.80
  -6   7  -5    2.50    5.30
  -7  -6  -5    6.50    4.50
  -7  -6  -5    3.40    5.30
  -7  -6  -5    1.30    4.60
  -6   7  -5    7.70    5.20
  -7  -6  -5    8.20    5.20
  -7  -6   5   -2.00    5.00
  -6   7   5    4.40    5.40
  -7  -6   5    6.50    5.30
  -6   7   5    9.10    5.60
   7   6   5    7.70    5.70
  -6   7   5    5.30    4.80
  -6   7   5   11.50    5.40
  -6   7   5    6.30    5.20
   7   6   5    6.60    4.80
  -6   7   5   -0.40    5.40
  -7  -5  -5   68.59   14.40
  -5   7  -5   87.09   15.60
   7   5  -5  105.79   16.10
   7   5  -5   78.59   14.30
  -7  -5  -5   69.29   14.50
   7   5  -5  105.89   14.90
  -7  -5  -5   80.39   14.50
  -7  -5  -5   79.99   14.10
  -5   7  -5  100.39   15.80
  -5   7  -5   95.09   15.40
  -7  -5  -5   71.49   14.70
  -5   7  -5   91.39   14.70
  -5   7  -5   66.69   14.20
  -7  -5   5  121.19   16.00
  -5   7   5  106.99   15.60
  -7  -5   5  105.59   16.70
   7   5   5   86.89   14.60
  -7  -5   5  122.19   16.00
   7   5   5  100.59   15.90
  -5   7   5   99.19   15.90
  -5   7   5   78.49   15.40
  -5   7   5  107.29   16.00
  -5   7   5  107.69   15.10
  -5   7   5   99.09   15.20
  -7  -4  -5   10.10    4.80
   7   4  -5    8.70    5.10
  -7  -4  -5   14.40    6.00
  -4   7  -5   10.80    5.20
  -7  -4  -5   17.20    5.30
  -7  -4  -5    5.40    4.90
  -4   7  -5   10.10    5.40
   7   4  -5    7.50    4.50
   7   4  -5   10.10    4.60
  -4   7  -5   20.60    5.60
  -4   7  -5   11.50    5.90
  -7  -4  -5    5.20    4.90
  -4   7   5   15.40    6.20
  -4   7   5   18.10    5.70
  -4   7   5   24.00    6.50
   7   4   5   16.00    5.30
  -4   7   5    9.00    4.90
  -4   7   5   17.90    5.90
  -7  -4   5   18.70    5.60
  -7  -4   5   24.10    5.40
   7   4   5   16.60    4.70
  -7  -4   5   17.10    6.80
  -7  -3  -5   51.49    9.90
  -3   7  -5   48.60    9.50
  -7  -3   5   57.59   11.40
  -3   7   5   57.49   10.10
  -2   7  -5   57.79    9.50
  -7  -2  -5   55.59    9.70
  -7  -2   5   53.69   11.10
  -2   7   5   48.00    9.60
  -7  -1  -5    8.80    4.10
  -1   7  -5   11.00    4.10
  -1   7   5   13.40    4.60
  -7  -1   5   10.20    5.60
   0  -7  -5  132.89   20.40
  -7   0  -5  130.99   19.70
   0   7  -5  126.29   19.70
  -7   0   5  153.18   21.50
   0   7   5  135.09   19.60
  -1  -7  -5   16.60    5.30
  -7   1  -5   13.60    4.30
  -7   1   5    7.80    5.20
   1   7   5    4.40    3.60
  -2  -7  -5   61.79   11.30
  -3  -7  -5   59.29   10.30
  -7   3   5   46.80    8.70
  -3  -7   5   48.90   10.20
  -7   4  -5   27.90    6.00
  -4  -7  -5   19.90    6.50
  -4  -7  -5   14.70    5.20
  -7   4  -5   20.00    5.40
   4   7  -5    8.70    5.60
  -7   4  -5   17.90    5.00
  -7   4  -5   19.10    5.40
  -7   4   5    8.80    5.30
  -7   4   5    6.10    4.80
   4   7   5    2.30    5.10
  -7   4   5    9.10    4.50
  -4  -7   5   20.30    5.30
  -7   4   5   10.30    4.80
   4   7   5    5.40    4.20
  -4  -7   5    6.40    5.10
  -7   4   5   16.50    5.60
  -7   5  -5  110.29   15.10
  -7   5  -5  123.79   15.50
  -5  -7  -5  112.89   15.30
  -5  -7  -5  102.29   15.80
  -7   5  -5   82.89   14.10
  -5  -7  -5  105.69   14.20
   5   7  -5  105.09   16.00
  -7   5  -5   96.89   15.40
  -7   5  -5   92.59   15.00
  -7   5   5   83.89   15.10
  -7   5   5   94.29   15.40
  -5  -7   5   81.29   14.80
  -7   5   5   82.99   14.90
  -5  -7   5   66.69   14.60
   5   7   5   76.49   14.90
  -7   5   5   85.79   14.50
  -7   5   5   93.99   14.80
   5   7   5   67.39   14.10
  -6  -7  -5    6.10    4.20
  -6  -7  -5   12.60    5.50
  -7   6  -5    0.40    4.20
  -7   6  -5    1.10    4.70
  -7   6  -5    1.20    4.60
  -7   6  -5    0.60    4.10
   6   7  -5    8.60    6.10
  -7   6  -5    8.00    5.50
  -6  -7  -5    7.80    5.50
   6   7   5    6.10    5.70
  -6  -7   5   11.20    5.90
  -7   6   5    3.30    5.00
  -7   6   5   14.50    5.80
  -7   6   5    2.80    5.10
  -7   6   5    9.70    5.30
  -6  -7   5    3.20    5.30
   6   7   5    7.90    5.00
  -7   6   5    2.30    4.60
  -7   7  -5  104.39   18.70
  -7   7  -5  118.89   18.90
   7   7  -5  138.79   20.20
  -7  -7  -5  120.69   17.50
  -7   7  -5  114.09   18.20
  -7  -7  -5   95.09   18.00
  -7   7  -5  102.19   17.80
  -7   7   5  113.59   18.80
   7   7   5  112.79   19.30
  -7   7   5  131.29   19.10
  -7  -7   5  114.49   18.60
  -7   7   5  120.89   19.10
  -7   7   5  112.99   18.90
   7   7   5  105.99   18.40
  -8  -7  -5    6.20    6.20
  -7   8  -5   19.70    6.90
  -7   8  -5   20.10    7.30
  -8  -7  -5   15.20    5.70
  -7   8  -5    9.30    5.70
   8   7  -5   11.10    7.90
  -7   8   5   25.30    7.60
   8   7   5   21.30    6.60
   8   7   5   15.00    7.60
  -8  -7   5   17.20    5.60
  -8  -7   5   18.50    7.40
  -7   8   5   10.80    6.30
  -7   8   5   13.40    6.90
  -7   8   5   26.10    7.50
  -8  -6  -5   26.70    8.00
  -6   8  -5   37.10    9.80
  -6   8  -5   37.70    9.10
   8   6  -5   37.80    9.70
  -8  -6  -5   10.10    7.60
  -6   8  -5   43.70    9.20
  -6   8   5   49.00   10.00
  -6   8   5   56.09   10.60
   8   6   5   61.09   11.10
   8   6   5   44.40    9.30
  -8  -6   5   27.30    8.50
  -6   8   5   43.40    9.10
  -6   8   5   50.29    9.90
  -6   8   5   53.39    9.50
  -8  -5  -5   16.70    5.20
  -5   8  -5   13.50    6.40
  -5   8  -5    2.50    5.20
  -8  -5  -5   15.70    6.20
  -8  -5  -5    4.30    4.70
  -5   8  -5   18.50    7.20
   8   5  -5   11.60    6.20
  -5   8  -5    6.70    5.50
   8   5  -5    9.40    4.80
  -8  -5  -5   14.50    5.50
  -5   8   5    6.90    6.40
   8   5   5    9.80    5.90
  -5   8   5   18.80    6.70
  -8  -5   5    1.50    5.10
  -5   8   5    7.30    5.90
   8   5   5    2.20    4.70
  -5   8   5   17.20    6.70
  -5   8   5    7.70    5.50
  -4   8  -5    6.80    6.20
  -8  -4  -5   13.00    5.60
  -4   8  -5   15.30    5.50
   8   4  -5   10.60    5.70
  -4   8  -5   11.30    6.60
  -8  -4  -5    7.30    5.00
  -4   8  -5   19.50    6.20
   8   4  -5   16.00    5.30
  -8  -4  -5   10.50    5.60
  -8  -4  -5   10.30    5.00
  -4   8  -5    7.90    5.80
   8   4  -5    8.00    4.70
  -8  -4  -5   13.50    5.80
  -8  -4   5   14.80    5.60
   8   4   5   13.00    5.60
  -4   8   5   16.50    5.80
  -4   8   5   19.50    6.20
  -4   8   5   10.40    6.60
  -4   8   5   14.90    6.00
  -4   8   5   19.10    6.50
  -4   8   5   15.30    6.70
   8   4   5   11.40    5.20
  -8  -4   5    8.80    6.00
  -8  -3  -5  109.99   18.30
   8   3  -5  106.39   18.00
  -3   8  -5  104.99   18.50
  -3   8  -5  112.69   18.40
  -3   8  -5  109.29   18.90
  -3   8  -5  104.29   18.20
   8   3  -5   95.69   17.40
  -8  -3  -5   98.49   17.70
  -3   8  -5  127.29   19.60
   8   3  -5  114.39   18.80
  -8  -3  -5  112.59   18.30
  -8  -3  -5  113.59   18.50
  -8  -3  -5  116.89   18.70
  -8  -3   5  131.29   18.30
   8   3   5  115.99   17.30
  -3   8   5  142.39   18.80
   8   3   5  120.19   18.50
  -3   8   5  106.69   18.10
  -3   8   5  103.89   19.00
  -8  -3   5  139.89   20.10
  -8  -3   5  112.19   18.10
   8   3   5  123.89   17.70
  -3   8   5  149.29   19.50
  -8  -3   5  127.99   18.10
  -8  -3   5  113.89   17.70
  -3   8   5  123.79   18.10
  -3   8   5  152.68   18.50
  -2   8  -5   11.30    5.50
  -2   8  -5   12.50    6.40
  -8  -2  -5   22.90    5.10
  -2   8  -5    9.90    4.70
  -8  -2  -5   12.30    5.30
  -8  -2  -5   22.70    6.10
  -8  -2  -5   12.60    5.50
   8   2  -5   12.00    4.70
  -8  -2  -5   18.50    5.30
  -2   8  -5   15.10    5.40
  -8  -2  -5   12.80    4.90
  -8  -2  -5   17.60    5.00
  -2   8  -5   27.50    7.10
   8   2  -5   12.10    5.30
   8   2  -5    8.80    4.30
  -8  -2   5    5.70    4.70
  -2   8   5    3.70    4.70
  -8  -2   5    4.30    4.60
   8   2   5   13.00    4.50
   8   2   5   11.70    4.80
  -8  -2   5   11.10    5.50
  -2   8   5   10.20    5.40
   8   2   5   11.60    5.10
  -8  -2   5    4.30    5.80
  -2   8   5    7.70    5.60
  -2   8   5   12.50    5.20
  -2   8   5   19.20    6.80
  -8  -2   5    7.00    4.40
  -8  -2   5   12.40    4.90
   1  -8  -5  288.47   39.80
  -8  -1  -5  279.67   38.90
  -1   8  -5  310.87   39.90
  -1   8  -5  302.97   40.20
  -1   8  -5  342.57   39.50
   8   1  -5  243.88   38.70
  -8  -1  -5  268.37   39.30
   8   1  -5  251.77   38.70
   1  -8  -5  250.87   39.20
   8   1  -5  270.17   39.30
  -1   8  -5  276.27   39.40
  -8  -1  -5  267.07   39.00
  -8  -1  -5  274.47   39.10
  -8  -1  -5  258.57   38.80
  -1   8   5  306.47   40.00
  -8  -1   5  274.67   39.10
  -8  -1   5  299.37   39.40
  -1   8   5  262.47   39.30
  -8  -1   5  347.87   41.10
  -1   8   5  299.37   40.10
   8   1   5  283.27   39.00
  -8  -1   5  267.77   39.10
   8   1   5  258.57   39.20
  -1   8   5  303.07   39.30
   8   1   5  284.37   39.00
  -1   8   5  270.57   39.40
   0   8  -5  213.58   33.00
   0   8  -5  243.58   32.30
  -8   0  -5  209.58   32.00
   8   0  -5  219.98   31.90
  -8   0  -5  235.48   32.20
  -8   0  -5  234.58   32.50
   0   8  -5  226.08   32.90
   0  -8  -5  248.98   33.10
   0   8  -5  218.68   32.60
   8   0  -5  209.18   32.30
  -8   0  -5  223.68   32.20
  -8   0   5  210.58   32.20
  -8   0   5  259.57   32.60
   0   8   5  220.58   33.00
   0   8   5  229.18   32.50
  -8   0   5  270.77   34.10
   8   0   5  223.78   32.10
   8   0   5  192.28   32.20
   0   8   5  253.17   32.30
   0   8   5  236.58   33.10
   1   8  -5  284.77   39.50
   1   8  -5  281.37   39.30
  -8   1  -5  292.87   38.80
   8  -1  -5  270.97   38.40
  -1  -8  -5  347.47   39.90
   8  -1  -5  280.37   38.90
  -8   1  -5  283.87   38.60
  -8   1  -5  283.07   38.80
   1   8  -5  263.27   39.00
   8  -1   5  268.47   38.90
   1   8   5  278.27   39.50
  -8   1   5  247.38   39.80
  -8   1   5  237.68   38.80
   1   8   5  290.97   39.50
   1   8   5  284.17   39.10
  -8   1   5  245.68   38.80
   8  -1   5  266.17   38.50
   1   8   5  285.97   39.10
   8  -2  -5    8.60    4.70
   2   8  -5   14.70    6.10
  -8   2  -5   10.70    4.80
  -8   2  -5    5.50    4.50
   2   8  -5    8.50    5.70
  -8   2  -5   10.40    5.00
   8  -2  -5    6.90    5.00
   2   8  -5   16.30    5.90
  -2  -8  -5    2.40    4.10
  -8   2  -5    8.40    4.60
   8  -2  -5    1.40    4.20
  -2  -8  -5    2.70    4.90
   2   8   5    8.40    5.70
   2   8   5    5.90    5.70
  -2  -8   5    4.10    5.60
   2   8   5   11.60    5.10
   8  -2   5   14.70    4.60
  -8   2   5   14.70    5.70
  -8   2   5    8.80    4.20
  -8   2   5    8.80    5.00
  -8   2   5   13.90    5.30
   8  -3  -5  119.69   17.60
   8  -3  -5  127.59   19.10
  -8   3  -5  124.09   18.30
  -3  -8  -5  137.69   18.00
  -8   3  -5  138.39   18.40
   3   8  -5  116.29   19.10
   3   8  -5  138.09   19.40
  -3  -8  -5  135.79   19.00
   3   8  -5  151.58   19.70
  -8   3  -5  122.49   18.00
  -8   3  -5  114.09   18.00
  -8   3   5  100.59   18.50
  -3  -8   5  113.99   18.80
   3   8   5  110.59   19.30
   3   8   5   81.79   17.80
  -8   3   5  119.29   18.80
  -8   3   5  108.99   18.80
  -3  -8   5  113.49   19.40
  -8   3   5  108.29   17.90
  -4  -8  -5   17.30    6.80
   8  -4  -5   14.20    5.00
   4   8  -5   15.40    6.50
  -8   4  -5   10.80    5.60
   4   8  -5   14.10    6.50
   4   8  -5   14.60    6.30
  -8   4  -5   14.30    5.90
  -8   4  -5   20.30    5.80
  -4  -8  -5   19.80    5.60
  -8   4  -5    7.30    5.40
  -8   4   5   12.10    5.90
  -4  -8   5    1.70    5.80
   4   8   5   12.70    6.30
  -8   4   5    3.80    5.50
  -8   4   5   16.00    5.10
  -8   4   5   14.30    5.90
  -4  -8   5   15.70    5.50
   4   8   5   11.30    5.60
   5   8  -5    6.60    6.00
  -8   5  -5    6.10    5.40
  -8   5  -5   -1.50    4.40
   5   8  -5    3.80    5.60
  -8   5  -5    7.60    5.20
  -8   5  -5    6.20    4.90
  -5  -8  -5    3.40    4.90
  -8   5   5    9.00    5.80
  -5  -8   5    4.90    4.90
  -8   5   5    9.50    5.50
   5   8   5    9.70    5.50
   8  -5   5    6.20    4.40
  -8   5   5   12.40    5.20
  -8   5   5    6.40    5.40
   5   8   5    7.50    5.90
  -8   6  -5   58.39    9.40
  -6  -8  -5   46.00    8.10
  -6  -8  -5   49.10    9.40
   6   8  -5   41.00   10.00
  -8   6  -5   31.40    8.50
  -8   6  -5   67.09   10.00
  -8   6  -5   68.89   10.80
  -6  -8   5   38.80    8.90
  -8   6   5   28.30    8.40
   8  -6   5   35.10    7.70
  -8   6   5   36.40    8.80
  -8   6   5   26.50    8.30
  -8   6   5   28.50    9.00
   6   8   5   33.60    9.50
   6   8   5   25.20    8.50
  -8   7  -5   28.00    7.10
  -8   7  -5   24.70    7.60
  -8   7  -5   17.20    6.30
  -7  -8  -5   16.00    7.00
   7   8  -5   14.10    7.60
  -7  -8  -5   17.00    5.60
  -8   7  -5   17.60    6.70
  -8   7   5   12.20    6.90
  -8   7   5   12.90    6.60
  -8   7   5   17.80    6.80
  -8   7   5    2.80    5.20
  -7  -8   5   15.60    6.90
   7   8   5   15.30    7.70
   7   8   5   12.80    6.30
  -8  -8  -5  197.28   30.70
  -8   8  -5  209.28   30.60
   8   8  -5  259.17   32.50
  -8   8  -5  181.68   30.40
  -8  -8  -5  190.38   29.90
  -8   8  -5  198.28   30.90
  -8   8  -5  200.78   30.90
  -8   8   5  214.78   30.80
  -8   8   5  218.38   30.60
  -8  -8   5  225.98   31.20
   8   8   5  203.48   30.60
   8   8   5  211.08   32.00
  -8   8   5  203.68   31.10
  -8   8   5  239.38   31.00
  -8   9  -5   32.40    7.40
  -9  -8  -5   26.60    7.30
  -8   9  -5   26.10    7.40
  -9  -8  -5   31.30    7.10
  -8   9  -5   39.20    8.70
   9   8  -5   46.60    9.90
  -9  -8   5   30.50    7.80
  -8   9   5   17.50    7.10
  -8   9   5   27.50    7.50
  -9  -8   5   14.80    5.70
  -8   9   5   20.70    6.80
   9   8   5   17.20    8.40
  -8   9   5    9.60    6.20
  -7   9  -5   32.80    8.40
   9   7  -5   56.99   11.40
  -9  -7  -5   29.90    8.70
  -7   9  -5   40.40    8.30
  -9  -7  -5   29.60    7.60
  -7   9  -5   26.00    8.00
   9   7   5   28.50    8.00
  -9  -7   5   39.60    8.50
  -7   9   5   36.40    9.10
  -7   9   5   16.90    6.90
  -7   9   5   37.30    9.00
  -7   9   5   39.50    9.10
   9   7   5   33.60    9.70
  -7   9   5   24.10    7.90
  -9  -7   5   29.60    7.20
   9   6  -5   26.60    8.80
  -9  -6  -5   25.90    7.30
  -9  -6  -5   34.70    7.20
  -6   9  -5   36.00    7.80
  -6   9  -5   41.50    8.50
  -6   9  -5   25.10    7.30
   9   6   5   10.00    6.60
  -6   9   5   24.80    7.70
  -6   9   5   16.70    6.70
  -9  -6   5   15.50    7.10
  -6   9   5   10.20    7.00
  -6   9   5   22.60    7.60
   9   6   5   21.90    8.60
  -6   9   5   14.80    7.80
  -5   9  -5   62.69   12.10
  -9  -5  -5   66.89   11.80
   9   5  -5   52.29   12.60
  -9  -5  -5   50.19   11.20
  -5   9  -5   75.39   14.00
  -9  -5  -5   65.19   11.80
  -9  -5  -5   74.19   12.90
   9   5  -5   64.49   11.90
  -5   9  -5   58.19   12.60
  -5   9   5   53.29   12.00
  -5   9   5   59.59   12.30
  -5   9   5   77.79   14.10
   9   5   5   68.49   12.40
   9   5   5   85.19   13.90
  -9  -5   5   78.89   12.90
  -5   9   5   82.79   13.40
  -5   9   5   61.49   12.90
  -4   9  -5   32.50    8.30
  -9  -4  -5   18.90    6.10
  -4   9  -5   24.00    7.10
  -9  -4  -5   26.70    7.20
  -9  -4  -5   17.60    5.80
  -9  -4  -5   16.10    5.80
  -4   9  -5   24.80    6.60
   9   4  -5   16.40    5.80
   9   4  -5   23.10    7.30
  -4   9  -5   26.80    7.80
   9   4   5   11.20    5.80
   9   4   5    7.40    5.00
  -4   9   5    7.80    5.60
  -4   9   5   10.20    6.50
   9   4   5    9.90    6.10
  -4   9   5   18.70    7.10
  -4   9   5    5.30    5.90
  -9  -4   5    6.40    5.70
  -4   9   5    1.80    6.90
  -9  -3  -5   42.50   10.20
  -3   9  -5   46.80   10.50
  -3   9  -5   37.40   10.20
   9   3  -5   49.80   10.30
  -9  -3  -5   54.69   10.80
   9   3  -5   45.30   10.80
  -3   9  -5   52.79   12.00
  -3   9  -5   32.00   10.60
  -9  -3  -5   59.99   10.60
  -9  -3  -5   38.50    9.70
   9   3   5   71.09   11.80
   9   3   5   57.69   10.60
  -9  -3   5   96.19   11.70
  -3   9   5   58.69   11.10
  -3   9   5   70.79   11.50
  -9  -3   5   60.49   10.50
  -3   9   5   57.49   10.40
  -3   9   5   53.59   11.70
  -3   9   5   72.99   12.50
   9   3   5   64.99   10.50
  -9  -2  -5  247.98   35.30
  -2   9  -5  239.48   35.70
  -9  -2  -5  246.78   35.40
  -9  -2  -5  237.98   35.60
  -9  -2  -5  231.98   35.30
   9   2  -5  248.98   36.00
  -2   9  -5  245.78   36.50
   9   2  -5  252.87   37.20
   9   2  -5  240.28   35.30
  -2   9  -5  226.58   35.40
  -2   9  -5  228.98   35.80
  -2   9  -5  225.98   36.20
  -9  -2  -5  236.88   35.30
  -2   9   5  270.07   36.40
  -9  -2   5  331.17   42.60
  -2   9   5  251.87   36.80
  -9  -2   5  275.27   35.70
  -9  -2   5  263.97   35.60
  -2   9   5  254.07   35.80
   9   2   5  242.48   35.30
  -2   9   5  245.78   35.60
  -9  -2   5  267.67   35.70
   9   2   5  266.57   35.30
   9   2   5  276.37   36.00
  -1   9  -5  116.49   17.40
  -1   9  -5  105.69   16.40
  -9  -1  -5  100.89   16.00
  -9  -1  -5   89.69   15.70
   1  -9  -5   78.09   16.40
  -9  -1  -5  111.99   16.70
   9   1  -5   66.99   15.70
  -1   9  -5  111.99   16.10
   9   1  -5   89.09   15.60
  -1   9  -5  120.39   18.20
  -9  -1  -5   86.79   16.00
  -9  -1  -5   86.69   15.50
  -1   9  -5   90.89   16.90
   9   1  -5  111.59   18.40
  -1   9   5  109.09   16.90
  -9  -1   5  109.49   18.50
  -1   9   5  102.59   17.70
  -9  -1   5   88.39   15.50
  -9  -1   5  108.39   16.70
  -9  -1   5  107.79   16.30
  -1   9   5   90.69   15.80
   9   1   5  108.39   15.80
  -1   9   5  129.59   18.20
   9   1   5  125.99   16.50
  -1   9   5   90.89   16.00
   9   1   5  111.99   16.90
   9   0  -5    6.00    4.40
  -9   0  -5    4.80    4.40
   9   0  -5    3.60    4.80
  -9   0  -5    6.80    5.40
   0  -9  -5    2.00    5.50
   0   9  -5    4.50    5.80
   0   9  -5    7.50    5.80
  -9   0  -5    1.80    4.60
   0  -9  -5    1.90    5.10
  -9   0  -5    3.90    4.40
   0   9  -5    0.90    5.30
   9   0   5    4.70    4.00
   0   9   5    6.80    6.40
  -9   0   5    2.60    4.60
   9   0   5   -0.60    4.30
   9   0   5    4.50    4.90
   0   9   5    6.80    4.90
  -9   0   5   -0.10    4.10
   0   9   5   11.30    6.40
   0   9   5    1.40    4.20
   0   9   5    9.10    5.40
   1   9  -5  125.59   18.50
  -9   1  -5   91.19   16.20
   9  -1  -5  102.99   16.60
   9  -1  -5   96.59   15.90
   1   9  -5   77.19   16.20
  -9   1  -5  140.89   17.80
  -9   1  -5  110.49   16.60
   1   9  -5  117.79   18.10
  -9   1  -5   87.39   15.90
  -1  -9  -5  128.69   18.20
   1   9   5   96.89   17.60
   9  -1   5   91.59   15.90
  -9   1   5  106.89   16.90
   9  -1   5  111.89   17.20
   1   9   5  102.79   17.80
  -9   1   5  102.89   16.60
   9  -1   5  119.89   17.00
  -9   1   5   83.79   16.20
   1   9   5   91.29   16.30
  -2  -9  -5  286.27   36.40
  -9   2  -5  268.37   35.00
   2   9  -5  257.27   36.20
   9  -2  -5  270.67   34.80
  -9   2  -5  272.97   35.30
  -2  -9  -5  255.17   34.90
   9  -2  -5  256.17   35.50
  -9   2  -5  261.97   35.10
   2   9  -5  260.17   35.80
   2   9  -5  245.68   35.50
   2   9   5  250.07   36.00
   2   9   5  231.28   35.20
  -9   2   5  221.58   35.10
  -9   2   5  239.88   35.30
   2   9   5  226.78   35.80
  -9   2   5  222.68   35.10
  -9   2   5  217.28   34.70
   9  -2   5  241.28   34.90
  -2  -9   5  262.17   38.60
   9  -2   5  216.18   35.20
  -9   3  -5   56.89   10.80
   3   9  -5   67.99   11.90
   3   9  -5   80.29   12.90
   3   9  -5   75.09   12.90
  -9   3  -5   57.19   10.80
  -9   3  -5   61.09   10.70
   9  -3  -5   72.59   11.80
   9  -3  -5   60.99   11.10
  -9   3  -5   73.59   11.20
  -3  -9  -5   73.09   11.10
   9  -3  -5   77.89   11.00
  -9   3   5   46.00   10.50
  -9   3   5   37.30   10.10
   3   9   5   50.29   12.10
   3   9   5   39.80   11.10
   3   9   5   42.70   10.50
   9  -3   5   45.40   10.00
  -9   3   5   39.50   10.20
  -9   3   5   69.89   10.80
  -9   4  -5   15.40    6.10
  -9   4  -5    7.00    5.50
  -9   4  -5    8.30    5.50
   4   9  -5   10.40    6.80
  -4  -9  -5    6.30    5.20
   9  -4  -5    2.40    4.70
   4   9  -5   12.90    6.00
  -9   4  -5   11.20    5.60
   9  -4  -5    8.40    6.00
   4   9  -5    2.90    6.20
  -4  -9   5   19.60    5.90
   4   9   5   28.70    8.00
  -9   4   5    9.30    6.00
  -9   4   5   17.10    6.50
  -9   4   5   18.80    6.10
   4   9   5   24.30    8.20
  -9   4   5   18.90    6.30
   9  -4   5   25.60    6.00
   4   9   5   12.70    6.20
  -9   5  -5   67.39   12.00
  -9   5  -5   55.79   11.40
   5   9  -5   74.19   13.70
  -5  -9  -5   60.69   11.40
   9  -5  -5   76.19   12.80
   5   9  -5   64.09   12.60
  -9   5  -5   63.99   11.30
  -9   5  -5   74.29   12.10
   9  -5  -5   60.69   10.60
  -5  -9   5   57.69   11.40
  -9   5   5   43.80   11.10
  -9   5   5   44.20   11.10
  -9   5   5   55.59   11.10
   9  -5   5   59.79   10.60
  -9   5   5   49.30   11.30
   5   9   5   67.99   12.00
   5   9   5   64.79   13.00
  -6  -9  -5    8.30    6.40
  -9   6  -5   20.40    7.30
  -9   6  -5   14.70    6.50
   6   9  -5   14.10    8.10
   9  -6  -5   18.10    7.60
  -9   6  -5   16.10    6.90
  -9   6  -5   19.20    6.90
   6   9   5   18.10    8.30
   9  -6   5   25.80    6.60
  -9   6   5   41.50    8.50
  -9   6   5   25.50    7.80
  -9   6   5   28.90    7.80
  -9   6   5   30.20    7.30
  -6  -9   5   31.50    7.70
   6   9   5   31.20    7.60
   7   9  -5   31.90    9.50
  -7  -9  -5   32.10    8.50
  -9   7  -5   27.50    8.20
   9  -7  -5   40.10    9.10
  -9   7  -5   24.80    7.70
  -9   7  -5   29.50    8.00
  -9   7  -5   32.60    8.40
  -9   7   5   32.70    8.10
   7   9   5   21.80    9.30
  -9   7   5   35.10    8.00
  -7  -9   5   28.80    8.30
  -9   7   5   49.60    9.10
  -9   7   5   36.50   11.10
   7   9   5   29.00    7.80
  -9   8  -5   22.20    7.10
  -9   8  -5   14.60    6.40
  -9   8  -5   23.80    6.90
  -9   8  -5   21.90    6.80
  -8  -9  -5   18.30    6.00
   8   9  -5   26.10    8.80
  -8  -9  -5   18.30    6.80
   9  -8  -5   28.20    7.50
   8   9   5   27.50    8.10
  -9   8   5   36.20    7.70
  -9   8   5   41.00    8.20
  -9   8   5   34.10    8.00
  -8  -9   5   31.40    7.90
   8   9   5   18.20    8.30
   9   9  -5   64.39   12.40
  -9   9  -5   52.59   10.60
  -9   9  -5   47.60   10.60
   9  -9  -5   66.39   11.00
  -9  -9  -5   74.69   11.40
  -9   9  -5   46.60   10.40
  -9  -9  -5   54.09   10.10
   9   9   5   73.19   12.70
  -9   9   5   55.09   10.90
  -9   9   5   62.19   10.90
  -9  -9   5   67.79   11.40
  -9   9   5   61.29   11.20
  10   9  -5   -7.30    5.00
  -9  10  -5    6.60    4.10
  -9  10  -5    3.70    4.20
  -9  10  -5    3.90    3.60
 -10  -9  -5    4.40    4.00
 -10  -9  -5    7.70    4.10
  -9  10   5   -1.40    3.90
 -10  -9   5    2.20    4.10
  10   9   5    8.00    5.70
  -9  10   5    2.30    3.90
  -9  10   5    0.70    3.40
  -8  10  -5    5.80    4.70
  -8  10  -5    2.70    4.60
 -10  -8  -5    5.00    4.60
  -8  10  -5   10.30    4.80
  10   8  -5    5.90    6.20
 -10  -8  -5    2.50    4.70
  -8  10   5    1.00    4.80
 -10  -8   5    0.10    5.10
  10   8   5    6.50    6.30
  -8  10   5    6.90    4.50
  -8  10   5    0.10    4.50
 -10  -8   5    4.30    4.30
  10   7  -5   -3.70    6.20
  -7  10  -5   -3.30    4.00
 -10  -7  -5    7.50    5.30
  -7  10  -5    4.50    5.10
 -10  -7  -5   -0.90    4.90
  -7  10  -5   -3.10    4.70
 -10  -7   5    1.60    5.40
  -7  10   5    4.90    5.90
  10   7   5    0.10    6.30
 -10  -7   5   -6.30    4.10
  -7  10   5   -0.10    4.30
  -7  10   5    1.40    5.50
  -7  10   5    6.30    5.40
  -7  10   5   -5.00    4.70
 -10  -6  -5    0.40    5.60
  -6  10  -5    1.90    5.10
  -6  10  -5    0.40    4.90
  -6  10  -5   -2.80    4.60
  10   6  -5    4.80    7.60
 -10  -6  -5    1.10    5.10
  -6  10   5   -5.20    5.30
 -10  -6   5   -0.20    5.00
  -6  10   5    1.50    5.30
  10   6   5   -6.90    5.80
  -6  10   5   -6.00    3.80
  -6  10   5   -0.80    6.30
  10   6   5   -0.50    5.00
  -6  10   5    2.60    5.00
 -10  -5  -5   20.50    7.00
 -10  -5  -5   45.40    7.80
  -5  10  -5   31.50    8.70
  10   5  -5   15.00    6.30
  -5  10  -5   16.60    7.70
  10   5  -5   18.70    8.80
  -5  10  -5   15.20    7.40
 -10  -5  -5   36.50    7.90
  -5  10   5   41.00    9.00
  10   5   5   48.10    8.70
  -5  10   5   40.70   12.20
  -5  10   5   20.00    7.60
 -10  -5   5   25.70    7.70
  -5  10   5   32.70    8.70
  -5  10   5   25.90    9.30
  10   5   5   44.90    9.80
  -4  10  -5    8.30    5.60
 -10  -4  -5    3.90    5.20
  10   4  -5    2.50    4.60
 -10  -4  -5   -6.70    3.90
 -10  -4  -5   -0.30    4.80
  -4  10  -5    3.50    5.20
  10   4  -5    4.40    6.50
  -4  10  -5   -3.10    5.90
  -4  10  -5    6.50    6.90
 -10  -4  -5    2.50    5.60
  -4  10   5    5.20    5.80
  -4  10   5   10.80    7.50
  10   4   5    4.60    6.10
 -10  -4   5    5.50    5.30
  10   4   5    7.40    5.40
  -4  10   5   -1.80    4.80
  10   4   5    3.90    4.80
  -4  10   5   -3.30    5.50
 -10  -3  -5   50.79   11.30
  -3  10  -5   67.49   11.90
 -10  -3  -5   59.09   11.40
 -10  -3  -5   42.30   10.20
  -3  10  -5   57.59   13.10
  -3  10  -5   68.99   13.20
  -3  10  -5   63.39   11.90
 -10  -3  -5   66.19   11.80
  10   3  -5   69.29   11.90
  10   3  -5   59.69   12.50
  10   3   5   69.79   11.80
  10   3   5   61.39   11.40
  10   3   5   81.09   13.20
 -10  -3   5   66.49   11.70
  -3  10   5   67.49   13.70
 -10  -3   5   79.09   11.50
  -3  10   5   52.69   11.70
  -3  10   5   53.79   12.70
  -3  10   5   45.40   11.30
 -10  -3   5   46.90   10.90
 -10  -2  -5   52.69    9.80
  -2  10  -5   62.29   11.40
  10   2  -5   46.20   10.90
 -10  -2  -5   53.99   10.80
  -2  10  -5   43.70   11.10
  -2  10  -5   47.50   11.50
  -2  10  -5   57.49   10.30
 -10  -2  -5   63.99   10.40
  10   2  -5   58.29   10.70
 -10  -2  -5   46.90   10.00
  -2  10   5   38.20    9.60
  10   2   5   44.30   10.50
 -10  -2   5   50.09    9.90
  10   2   5   38.10    9.50
 -10  -2   5   59.59   10.30
  10   2   5   61.49   10.30
  -2  10   5   46.60   12.20
 -10  -2   5   33.70    9.40
  -2  10   5   42.30   10.90
  -1  10  -5   23.80    8.50
 -10  -1  -5   20.10    6.60
  10   1  -5   14.40    6.40
 -10  -1  -5   20.50    7.10
  -1  10  -5   16.70    7.50
 -10  -1  -5   22.50    7.00
 -10  -1  -5   28.10    7.30
 -10  -1  -5   22.40    7.20
  -1  10  -5   47.70    9.90
  -1  10  -5   19.70    6.90
  10   1  -5   22.00    7.70
 -10  -1   5   32.10    7.30
 -10  -1   5   19.50    6.10
  10   1   5   31.40    6.90
  -1  10   5   33.10    9.10
  -1  10   5   35.00    9.00
  -1  10   5   36.70    8.10
  10   1   5   26.90    6.70
 -10  -1   5   27.80    7.30
  10   1   5   31.40    8.00
   0  10  -5    0.80    5.70
 -10   0  -5   -5.70    4.10
 -10   0  -5    0.70    4.80
  10   0  -5    3.10    4.50
   0  10  -5   -9.40    5.20
  10   0  -5    5.20    5.50
 -10   0  -5    4.10    5.20
   0  10  -5    1.50    6.60
 -10   0  -5   -0.20    4.30
 -10   0   5    2.10    4.80
   0  10   5  -12.90    4.90
 -10   0   5    7.60    5.00
   0  10   5    0.40    6.60
   0  10   5   -5.30    4.90
  10   0   5   -2.60    5.10
  10   0   5    3.80    4.40
  10   0   5   -0.50    4.20
   1  10  -5   25.10    8.70
 -10   1  -5   40.70    7.80
 -10   1  -5   25.20    6.80
  10  -1  -5   35.20    8.00
 -10   1  -5   39.30    8.20
  10  -1  -5   39.30    7.60
   1  10  -5   31.20    8.00
   1  10  -5   21.20    8.30
 -10   1  -5   34.40    7.60
 -10   1   5   21.80    7.10
 -10   1   5   13.00    6.70
  10  -1   5   26.50    7.30
   1  10   5   22.40    9.10
  10  -1   5   21.00    6.40
   1  10   5   16.90    8.50
  10  -1   5   17.80    7.10
   1  10   5   17.90    7.50
  10  -2  -5   52.39    9.80
   2  10  -5   55.89   11.90
 -10   2  -5   62.59   10.60
   2  10  -5   45.60   10.80
  10  -2  -5   62.09   11.40
 -10   2  -5   62.09   11.30
 -10   2  -5   40.70    9.90
 -10   2  -5   49.60   10.20
   2  10  -5   40.20   10.40
  10  -2   5   46.60    9.70
  10  -2   5   50.49   10.90
 -10   2   5   67.99   10.60
   2  10   5   47.80   11.80
  10  -2   5   56.09   10.20
   2  10   5   45.70   10.10
   2  10   5   57.09   12.50
 -10   2   5   59.99   11.30
 -10   2   5   49.30   10.70
  10  -3  -5   91.49   12.30
  -3 -10  -5   71.89   12.00
   3  10  -5   53.69   12.70
 -10   3  -5   62.99   11.50
   3  10  -5   54.69   12.30
 -10   3  -5   72.79   12.20
   3  10  -5   49.60   12.30
  10  -3  -5   73.19   12.80
 -10   3  -5   55.29   11.50
 -10   3   5   68.99   12.50
  10  -3   5   65.69   12.70
 -10   3   5   79.49   12.90
   3  10   5   63.59   13.30
   3  10   5   51.29   11.40
   3  10   5   72.59   13.60
  10  -3   5   55.39   11.60
 -10   3   5   67.39   11.70
  10  -3   5   52.69   11.00
  -4 -10  -5   -1.30    5.00
  10  -4  -5    6.00    4.70
   4  10  -5    8.10    5.80
 -10   4  -5   -0.40    5.00
   4  10  -5    2.20    5.40
 -10   4  -5   -1.30    5.10
   4  10  -5   -3.60    6.50
 -10   4  -5   -0.10    4.70
  10  -4  -5    7.70    5.90
  10  -4  -5    4.60    5.20
 -10   4   5    1.10    5.10
 -10   4   5    5.90    5.20
 -10   4   5    3.00    5.60
  10  -4   5   11.70    6.50
  10  -4   5    6.30    4.40
   4  10   5    6.30    6.50
  10  -4   5    5.40    4.80
   4  10   5   -0.20    5.10
   4  10   5    0.90    6.60
  10  -5  -5   35.90    8.30
  10  -5  -5   32.50    8.60
  10  -5  -5   43.10    7.40
 -10   5  -5   43.90    8.80
  -5 -10  -5   41.00    8.40
 -10   5  -5   23.80    7.50
 -10   5  -5   26.60    7.60
   5  10  -5   21.60    8.70
   5  10  -5   29.20    8.30
  -5 -10   5   28.70    7.60
   5  10   5   29.70    9.30
 -10   5   5   21.70    7.30
 -10   5   5   32.80    8.20
   5  10   5   22.70    9.40
  10  -5   5   23.60    6.80
 -10   5   5   21.80    7.70
  10  -5   5   23.60    8.70
   5  10   5   26.90    9.10
   6  10  -5    4.00    6.70
 -10   6  -5   -2.40    5.10
 -10   6  -5    1.00    4.50
  10  -6  -5    2.60    5.20
  10  -6  -5   -6.20    5.20
 -10   6  -5    4.60    4.90
  -6 -10  -5    1.10    5.00
 -10   6  -5    1.30    4.10
 -10   6   5    0.20    5.00
   6  10   5   -2.60    5.60
  -6 -10   5   -1.90    4.70
 -10   6   5   18.70    7.00
 -10   6   5    6.80    5.20
  10  -6   5    0.80    4.10
   6  10   5    3.60    6.80
   7  10  -5    0.00    6.40
  -7 -10  -5   -2.60    4.90
 -10   7  -5    6.20    4.90
 -10   7  -5    3.00    4.10
  10  -7  -5   -4.80    4.60
 -10   7  -5    4.50    5.00
 -10   7  -5    5.20    5.60
 -10   7   5   -0.90    4.20
   7  10   5   -0.50    6.10
 -10   7   5    0.70    5.10
  -7 -10   5    3.80    5.10
 -10   7   5   -0.40    4.80
   7  10   5   -1.00    5.30
 -10   8  -5    7.20    4.30
   8  10  -5   13.30    6.40
 -10   8  -5   -3.10    3.30
  10  -8  -5   -1.20    4.30
 -10   8  -5    3.00    4.60
  -8 -10  -5   -3.40    4.10
  -8 -10   5    4.20    4.90
   8  10   5   -1.00    4.70
 -10   8   5   -3.40    4.30
 -10   8   5    4.80    4.70
   8  10   5    6.40    6.60
 -10   8   5    3.80    4.20
  10  -8   5    7.90    5.70
  10  -9  -5    1.00    4.00
   9  10  -5    4.70    5.30
 -10   9  -5   -1.80    3.80
  -9 -10  -5    7.10    4.40
 -10   9  -5   -0.30    3.10
   9  10   5    3.70    5.50
 -10   9   5    9.10    4.50
  10  -9   5    5.40    4.40
 -10   9   5    1.10    3.40
  -9 -10   5    3.60    4.00
 -10   9   5    0.30    4.10
 -10  10  -5   11.20    3.70
 -10 -10  -5    7.30    3.70
 -10  10  -5    4.50    2.90
  10  10  -5    5.60    4.40
 -10  10  -5    5.30    3.20
 -10  10   5    7.60    3.60
 -10 -10   5    1.50    3.40
  10  10   5    9.90    4.90
 -10  10   5    8.10    3.30
  11   9  -5   17.60    5.70
  -9  11  -5   13.20    3.80
 -11  -9  -5   13.30    3.90
  -9  11  -5   12.90    3.90
  -9  11   5   14.40    3.90
  11   9   5    7.40    4.70
 -11  -9   5    8.30    3.60
 -11  -8  -5    1.10    3.40
  -8  11  -5    4.70    3.80
  11   8  -5    4.80    5.00
 -11  -8  -5    2.40    3.90
  -8  11  -5    3.70    4.00
  -8  11  -5    1.70    3.20
  -8  11   5    2.00    3.40
  11   8   5   13.60    5.60
 -11  -8   5    5.20    3.70
  -8  11   5   10.10    4.30
 -11  -8   5   -1.70    3.80
  11   7  -5   16.00    7.00
 -11  -7  -5   11.40    5.30
 -11  -7  -5   14.60    5.20
  -7  11  -5    8.70    4.90
  -7  11  -5   11.30    4.90
  -7  11  -5   12.90    5.40
  -7  11   5   12.30    5.00
  -7  11   5    8.20    5.30
 -11  -7   5   10.70    5.10
  11   7   5   11.00    6.60
 -11  -7   5   15.60    5.50
  -6  11  -5   41.70    7.30
  11   6  -5   34.50    9.10
 -11  -6  -5   37.40    7.30
 -11  -6  -5   43.00    7.30
  -6  11  -5   21.30    6.60
  -6  11  -5   24.60    6.90
  -6  11   5   21.40    6.70
  11   6   5   23.00    8.20
  -6  11   5   13.20    6.20
  -6  11   5   11.70    5.80
 -11  -6   5   24.70    6.80
  -6  11   5   16.70    7.20
 -11  -6   5   18.00    6.60
 -11  -5  -5   -1.50    5.00
  11   5  -5    5.30    7.00
 -11  -5  -5    7.00    4.90
  -5  11  -5    8.80    5.80
 -11  -5  -5   -0.30    4.20
  -5  11  -5    4.60    5.90
  -5  11  -5   13.90    5.90
  11   5  -5   -1.80    4.10
 -11  -5   5    7.50    5.00
  -5  11   5   22.90    7.60
  -5  11   5   10.40    5.60
  11   5   5   13.40    5.40
  11   5   5    1.10    6.50
  -5  11   5    3.30    5.10
  -5  11   5   13.10    6.20
  11   4  -5  102.19   16.60
 -11  -4  -5  117.49   16.90
  -4  11  -5  109.09   17.80
  -4  11  -5  101.39   16.80
  11   4  -5  143.19   19.60
 -11  -4  -5  125.79   16.80
 -11  -4  -5  107.19   16.70
 -11  -4  -5   92.49   16.00
  -4  11  -5  112.09   18.70
  11   4   5   87.79   16.10
 -11  -4   5   70.69   16.20
  11   4   5   93.39   17.90
  -4  11   5  106.29   17.80
  -4  11   5  118.99   19.20
  11   4   5  122.79   17.50
  -4  11   5  113.39   17.90
  -4  11   5   76.69   17.00
 -11  -3  -5   12.50    6.00
 -11  -3  -5   12.90    6.00
  11   3  -5   10.20    7.30
  11   3  -5    4.80    5.50
  -3  11  -5   12.90    6.70
  -3  11  -5   13.10    6.30
 -11  -3  -5    9.20    5.70
  -3  11  -5    0.90    6.00
 -11  -3  -5   11.00    5.10
  -3  11  -5   11.50    7.50
  11   3   5   17.40    6.10
  -3  11   5   21.80    7.50
 -11  -3   5   23.20    5.90
 -11  -3   5   19.30    6.00
  11   3   5   22.60    6.70
 -11  -3   5   22.60    6.40
  -3  11   5   21.90    8.80
  -3  11   5   26.90    7.80
  11   3   5   23.60    8.00
  -2  11  -5   14.60    8.20
   2 -11  -5   21.30    5.60
  -2  11  -5   22.20    7.00
  11   2  -5   17.00    6.40
 -11  -2  -5   14.50    6.40
  -2  11  -5   17.00    7.90
  -2  11  -5   16.00    7.20
 -11  -2  -5   11.50    6.30
 -11  -2  -5   16.10    7.00
  11   2  -5   24.30    8.40
 -11  -2   5   25.00    6.40
  11   2   5   33.10    7.10
 -11  -2   5   25.70    6.90
  11   2   5   27.60    8.30
  11   2   5   39.30    7.70
  -2  11   5   26.30    8.90
 -11  -2   5   24.90    7.00
  -2  11   5   19.00    7.20
  -2  11   5   28.50    8.50
 -11  -1  -5   70.99   11.80
 -11  -1  -5   63.69   10.60
  -1  11  -5   55.89   11.50
 -11  -1  -5   61.09   10.20
  11   1  -5   45.10   10.10
  -1  11  -5   57.79   12.10
  -1  11  -5   46.80   11.60
  -1  11  -5   81.49   14.50
  11   1  -5   59.19   12.00
 -11  -1   5   32.50    9.40
 -11  -1   5   39.80   10.00
  -1  11   5   52.89   12.10
  -1  11   5   46.00   12.40
  -1  11   5   47.90   10.50
  11   1   5   53.59   11.60
  11   1   5   56.49   10.50
  11   1   5   56.39   10.60
   0  11  -5   28.70    8.90
 -11   0  -5   29.40    8.00
   0  11  -5   34.10    9.70
  11   0  -5   47.20    9.50
 -11   0  -5   41.20    9.20
 -11   0  -5   41.20    8.70
  11   0  -5   45.60   10.20
 -11   0  -5   34.70    9.20
   0  11  -5   43.80   10.90
 -11   0   5   47.70    9.50
   0  11   5   45.00   10.70
 -11   0   5   49.99    9.20
  11   0   5   45.40    9.90
  11   0   5   36.70    8.70
  11   0   5   39.80    8.70
   0  11   5   42.60    9.30
   0  11   5   52.09   11.80
 -11   1  -5   34.70    9.60
 -11   1  -5   51.69    9.80
   1  11  -5   23.80    9.70
   1  11  -5   47.30   11.60
 -11   1  -5   62.29   10.30
  11  -1  -5   37.50   10.50
 -11   1  -5   44.50   10.30
   1  11  -5   45.10   10.80
  11  -1  -5   44.50    9.70
  11  -1   5   65.29   11.60
  11  -1   5   67.09   10.00
 -11   1   5   48.70    9.70
   1  11   5   42.60    9.80
 -11   1   5   50.29   10.20
   1  11   5   61.19   12.80
  11  -1   5   55.09   10.00
   1  11   5   45.90   10.80
 -11   2  -5   39.40    7.90
 -11   2  -5   16.90    6.80
 -11   2  -5   26.60    6.40
  11  -2  -5   16.00    6.60
   2  11  -5   23.40    7.30
   2  11  -5    9.90    7.80
  11  -2  -5   36.70    8.30
 -11   2  -5   18.80    6.60
   2  11  -5   25.40    7.70
 -11   2   5   32.30    7.70
  11  -2   5   19.10    6.20
  11  -2   5   12.70    7.20
 -11   2   5   18.80    6.60
   2  11   5    9.50    6.70
   2  11   5   18.50    8.00
   2  11   5   17.50    8.70
  11  -2   5   21.90    6.00
 -11   2   5   28.50    7.60
  11  -3  -5   27.30    6.30
 -11   3  -5   26.80    6.60
   3  11  -5   24.80    8.60
 -11   3  -5   15.10    6.40
 -11   3  -5   21.50    6.30
   3  11  -5    9.30    6.30
  11  -3  -5   19.50    7.10
 -11   3  -5   18.80    5.60
   3  11  -5   25.60    7.70
  11  -3   5    9.70    5.30
 -11   3   5   11.90    6.50
 -11   3   5    5.90    5.20
   3  11   5    1.50    6.00
   3  11   5   11.40    6.70
 -11   3   5    8.70    6.00
   3  11   5    3.80    7.70
 -11   3   5    8.40    5.40
  11  -3   5    8.10    6.70
  -4 -11  -5  111.79   16.30
 -11   4  -5   76.39   15.90
 -11   4  -5   89.19   15.50
  11  -4  -5  103.49   16.80
   4  11  -5  120.69   18.20
   4  11  -5  100.69   17.10
 -11   4  -5   76.89   15.20
  11  -4  -5  102.29   15.80
 -11   4  -5  111.89   16.50
 -11   4   5  115.99   15.80
  11  -4   5  110.19   15.90
  11  -4   5  110.69   17.00
   4  11   5  101.49   17.50
   4  11   5   94.79   17.10
 -11   4   5   61.99   15.00
 -11   4   5   86.09   15.90
   5  11  -5    8.90    5.30
 -11   5  -5   12.50    6.00
 -11   5  -5    5.50    4.50
 -11   5  -5   12.70    5.40
  -5 -11  -5    4.80    5.30
  11  -5  -5    7.20    5.80
 -11   5  -5   10.60    5.30
   5  11  -5    8.90    7.30
  11  -5  -5    2.40    4.00
 -11   5   5   -3.80    4.10
 -11   5   5   -0.50    5.40
   5  11   5    4.00    6.70
  11  -5   5    4.50    5.80
 -11   5   5    0.40    4.50
  11  -5   5    2.30    3.90
   5  11   5    5.00    5.70
   6  11  -5   18.10    8.10
 -11   6  -5   21.50    6.30
  -6 -11  -5   16.70    6.70
  11  -6  -5   13.80    6.00
 -11   6  -5   16.80    6.70
 -11   6  -5   29.50    6.90
  11  -6  -5   33.40    7.50
 -11   6  -5   19.90    5.90
   6  11   5   20.40    8.10
  11  -6   5   38.20    8.20
 -11   6   5   40.30    7.90
  11  -6   5   21.60    5.60
  -6 -11   5   25.00    6.90
 -11   6   5   24.60    6.80
 -11   6   5   33.80    7.20
   6  11   5   27.00    7.70
 -11   7  -5   15.70    5.50
 -11   7  -5   13.20    4.90
  -7 -11  -5   10.10    3.70
 -11   7  -5    8.30    4.20
   7  11  -5   18.40    6.90
  11  -7  -5   12.50    5.20
 -11   7  -5   14.30    4.80
  11  -7  -5    7.30    4.80
  -7 -11  -5   18.10    5.70
  -7 -11   5   14.70    5.40
   7  11   5   15.60    7.10
 -11   7   5   15.90    4.90
 -11   7   5   15.80    5.50
 -11   7   5   30.90    6.00
  11  -7   5   12.20    5.80
   7  11   5   11.60    5.60
 -11   8  -5    4.20    3.10
  11  -8  -5    2.90    3.50
 -11   8  -5    2.30    3.80
  -8 -11  -5   -0.70    3.90
 -11   8  -5    3.10    3.50
   8  11  -5    2.00    5.00
  11  -8  -5    5.10    3.90
   8  11   5    3.00    5.20
 -11   8   5    4.10    3.90
   8  11   5    2.80    3.90
 -11   8   5    5.70    4.00
 -11   8   5    1.00    3.20
  11  -8   5    4.60    4.30
  -8 -11   5    4.30    4.20
  -9 -11  -5    9.70    4.00
 -11   9  -5    7.10    3.00
 -11   9  -5    7.60    3.50
 -11   9  -5   10.20    3.50
   9  11   5    6.40    4.80
 -11   9   5   10.00    3.50
 -12  -7  -5    3.90    3.60
  -7  12  -5    4.30    3.40
  -7  12  -5    8.40    4.20
 -12  -7  -5   12.70    3.70
  -7  12  -5    7.80    3.70
  12   7  -5    2.70    4.70
  -7  12   5    3.00    3.50
 -12  -7   5    8.60    3.80
  12   7   5   11.10    5.30
 -12  -7   5    2.80    3.70
  -7  12   5    7.30    3.60
 -12  -6  -5    6.20    4.50
  12   6  -5    9.90    6.00
   6 -12  -5    4.40    3.20
  -6  12  -5    4.70    3.70
 -12  -6  -5    5.60    3.60
  -6  12  -5    6.10    4.10
  -6  12  -5    9.90    4.90
  -6  12   5    3.30    3.60
 -12  -6   5   12.00    4.40
  -6  12   5   10.30    4.30
  12   6   5    8.90    5.60
  -6  12   5    0.90    4.10
 -12  -6   5    5.20    4.30
  -5  12  -5   52.79   12.00
  12   5  -5   47.10   11.00
 -12  -5  -5   71.09   12.00
  12   5  -5   81.89   13.80
 -12  -5  -5   78.79   12.50
  -5  12  -5   96.19   13.50
 -12  -5  -5   72.49   11.70
  -5  12  -5   70.19   11.80
  12   5   5   87.79   13.90
 -12  -5   5   74.49   12.00
  -5  12   5   63.49   12.30
 -12  -5   5   77.59   12.30
  -5  12   5   79.29   12.50
  -5  12   5   75.19   13.20
  -4  12  -5    9.20    5.30
 -12  -4  -5   13.00    5.00
 -12  -4  -5    1.80    3.90
  12   4  -5   24.70    7.60
 -12  -4  -5    6.50    5.30
  -4  12  -5   11.20    5.20
  -4  12  -5    7.30    5.70
  12   4  -5    7.40    4.30
  12   4   5    8.90    4.20
  -4  12   5    9.50    5.60
  -4  12   5   12.80    6.00
 -12  -4   5    0.80    4.10
  -4  12   5    5.40    5.10
  12   4   5    7.30    6.20
  -4  12   5    6.90    6.50
  12   3  -5   15.50    7.50
 -12  -3  -5   15.00    5.40
  -3  12  -5   11.30    6.30
  12   3  -5   19.60    5.50
  -3  12  -5   15.40    5.60
 -12  -3  -5    8.80    5.40
 -12  -3  -5   12.00    4.90
  -3  12  -5   14.10    5.50
  12   3   5    8.30    6.50
  -3  12   5    5.60    7.00
 -12  -3   5   12.90    5.30
  12   3   5    6.80    4.80
 -12  -3   5   12.60    5.20
 -12  -3   5    8.10    4.60
  -3  12   5    6.20    5.50
  -3  12   5    3.80    5.50
  -2  12  -5   35.90    8.80
  12   2  -5   41.20    9.20
 -12  -2  -5   31.20    7.40
  -2  12  -5   37.40    8.90
  -2  12  -5   22.50    7.60
  -2  12  -5   26.10    7.40
 -12  -2  -5   28.60    7.10
  12   2  -5   18.80    6.40
   2 -12  -5   32.50    6.00
 -12  -2  -5   30.30    7.10
  12   2   5   10.60    5.90
 -12  -2   5   29.80    8.80
  -2  12   5   21.90    9.10
 -12  -2   5   24.30    6.80
 -12  -2   5   17.90    6.20
  -2  12   5   34.60    8.10
  -2  12   5   22.70    7.80
  12   2   5   25.80    8.10
 -12  -1  -5    6.80    5.50
  -1  12  -5   13.30    6.30
  -1  12  -5    3.50    5.80
  12   1  -5    8.70    5.10
   1 -12  -5   12.40    4.30
 -12  -1  -5    6.80    5.10
  -1  12  -5   13.30    6.90
  12   1  -5   16.70    7.20
  -1  12   5    8.20    6.00
 -12  -1   5   11.60    5.70
 -12  -1   5    5.40    4.80
  12   1   5    7.40    4.90
  -1  12   5    7.70    6.30
  -1  12   5   11.10    7.30
  12   1   5    2.70    6.30
 -12   0  -5   35.20    8.70
   0  12  -5   34.50    8.80
  12   0  -5   50.59    8.80
 -12   0  -5   45.30    8.20
   0  12  -5   32.30    9.50
 -12   0  -5   33.40    7.40
  12   0  -5   37.50    9.50
 -12   0  -5   21.70    7.40
   0  12  -5   41.10    9.80
 -12   0   5   36.20    8.40
  12   0   5   37.00    9.50
   0  12   5   41.00    8.40
   0  12   5   37.80   10.60
   0  12   5   28.50    8.90
 -12   0   5   40.60    8.00
  12   0   5   29.00    7.60
 -12   1  -5    5.30    4.00
 -12   1  -5    9.00    5.00
  12  -1  -5   15.20    6.70
 -12   1  -5    4.30    5.10
   1  12  -5    8.40    6.20
  12  -1  -5    3.90    4.90
   1  12  -5    7.70    5.50
 -12   1  -5    8.30    5.10
 -12   1  -5    8.20    5.60
   1  12  -5    2.70    7.00
  12  -1   5    4.30    6.10
   1  12   5   14.00    6.70
 -12   1   5   16.90    6.30
   1  12   5   16.00    5.60
   1  12   5    7.80    7.50
 -12   1   5   19.30    5.90
  12  -1   5   15.30    5.50
 -12   2  -5   22.30    6.30
  12  -2  -5   34.90    7.40
 -12   2  -5    2.40    5.70
   2  12  -5   24.40    7.40
   2  12  -5   15.90    6.40
 -12   2  -5   24.10    6.10
 -12   2  -5   19.00    6.70
   2  12  -5   32.30    8.60
  12  -2  -5   27.70    8.10
 -12   2   5   32.10    7.30
  12  -2   5   25.80    6.60
   2  12   5   26.80    7.80
   2  12   5   22.00    8.60
  12  -2   5   26.60    7.70
   2  12   5   26.90    6.80
 -12   2   5   28.10    7.10
 -12   3  -5    6.00    5.30
   3  12  -5    9.60    5.80
 -12   3  -5    4.40    4.10
 -12   3  -5    8.20    5.00
  12  -3  -5    7.80    4.90
 -12   3  -5    4.30    4.60
   3  12  -5    3.60    5.80
  12  -3  -5   15.40    6.40
   3  12  -5    5.10    6.50
   3  12   5   18.50    7.00
  12  -3   5   13.90    5.00
 -12   3   5    6.40    4.90
   3  12   5    8.10    7.30
 -12   3   5    7.50    5.50
  12  -3   5   12.20    6.20
 -12   3   5   11.80    4.80
 -12   4  -5    4.10    4.00
  12  -4  -5   11.10    5.70
  12  -4  -5    5.70    4.00
 -12   4  -5    3.90    4.40
 -12   4  -5    3.20    4.70
 -12   4  -5    8.60    5.00
   4  12  -5    3.90    6.30
   4  12  -5    2.40    4.70
  12  -4   5   15.30    4.70
  12  -4   5    4.00    5.40
 -12   4   5    6.30    4.70
 -12   4   5   10.10    4.60
 -12   4   5    7.50    4.90
   4  12   5   11.80    7.00
 -12   4   5    9.70    5.20
   4  12   5   11.20    5.80
 -12   5  -5   67.99   11.10
 -12   5  -5   50.39   11.10
  12  -5  -5   51.19   10.90
 -12   5  -5   71.79   11.30
  12  -5  -5   77.19   11.90
   5  12  -5   75.89   12.80
   5  12  -5   44.00   11.10
 -12   5  -5   83.09   11.80
  -5 -12  -5   51.19   10.10
 -12   5   5   57.69   10.80
  12  -5   5   81.99   12.40
   5  12   5   75.89   13.40
  12  -5   5   64.89   10.70
   5  12   5   74.59   12.60
 -12   5   5   83.19   12.10
 -12   5   5   66.19   10.80
  12  -6  -5   11.00    4.40
   6  12  -5   13.80    5.90
 -12   6  -5   11.40    4.30
 -12   6  -5    6.50    4.30
 -12   6  -5    6.50    4.40
  -6 -12  -5    5.20    3.10
 -12   6  -5   10.70    3.60
 -12   6  -5    4.50    3.40
   6  12   5   10.40    6.20
 -12   6   5    0.80    3.90
   6  12   5    7.30    4.40
 -12   6   5    6.30    3.70
 -12   6   5    0.70    3.50
 -12   6   5    4.60    4.20
  12  -6   5   10.10    4.90
  12  -6   5    5.90    3.30
  12  -7  -5   15.20    4.50
 -12   7  -5    6.40    3.80
 -12   7  -5   12.20    3.30
   7  12  -5   -1.40    4.40
 -12   7  -5    7.70    3.90
 -12   7  -5   10.00    3.70
 -12   7   5    2.70    3.20
 -12   7   5    9.60    3.90
  12  -7   5   10.40    4.30
   7  12   5    4.00    4.00
   7  12   5   14.40    5.90
 -12   7   5    4.30    3.70
 -12   7   5    9.60    3.50
  13   6   5   39.40    9.30
   5 -13  -5    2.00    2.60
 -13  -5  -5   10.10    3.90
  -5  13  -5   -2.50    3.20
  -5  13  -5    6.50    4.30
  13   5  -5    9.80    4.90
  -5  13   5    0.30    3.00
 -13  -5   5    6.20    3.50
 -13  -5   5    8.10    3.60
  -5  13   5   -1.60    3.00
  -5  13   5    0.00    5.30
  13   5   5    0.50    4.50
  13   4  -5   35.00    7.60
  -4  13  -5   15.10    5.40
  -4  13  -5   10.60    4.90
 -13  -4  -5   19.60    4.90
 -13  -4  -5   18.40    5.40
  -4  13  -5   14.90    5.50
  13   4  -5   17.00    5.00
  -4  13   5   15.10    5.20
  -4  13   5   33.70    6.10
  -4  13   5   29.00    6.90
 -13  -4   5   31.00    5.80
 -13  -4   5   33.80    5.70
  13   4   5   41.90    7.80
  -3  13  -5   19.50    6.10
  -3  13  -5   33.10    6.90
 -13  -3  -5   39.30    6.40
 -13  -3  -5   24.80    5.40
  13   3  -5   21.70    5.50
  13   3  -5   48.00    8.20
  13   3   5   11.40    4.80
  -3  13   5   16.00    5.70
  -3  13   5   11.20    5.70
  13   3   5   24.30    7.20
  -3  13   5   28.70    7.40
 -13  -2  -5   33.50    7.00
  13   2  -5   41.40    7.70
  13   2  -5   64.39   10.00
 -13  -2  -5   48.10    7.70
  -2  13  -5   24.40    7.70
 -13  -2  -5   56.39    7.90
  -2  13  -5   48.00    8.80
  -2  13   5   32.20    7.60
  13   2   5   23.60    6.90
 -13  -2   5   32.30    7.10
 -13  -2   5   32.00    6.90
  -2  13   5   34.70    9.30
  -2  13   5   30.50    8.10
  13   2   5   43.20    9.10
  13   1  -5    8.60    4.30
 -13  -1  -5    4.80    4.00
  13   1  -5   11.80    6.10
   1 -13  -5    4.80    3.30
  -1  13  -5    6.00    4.90
  -1  13  -5    8.80    5.30
 -13  -1  -5   12.30    5.10
 -13  -1  -5   -2.30    3.60
  -1  13   5   11.30    5.10
 -13  -1   5    5.00    3.90
 -13  -1   5    7.90    4.40
  -1  13   5    2.20    4.70
  -1  13   5    3.80    6.00
  13   1   5    2.00    3.90
  13   1   5    7.00    5.70
 -13   0  -5   18.00    5.30
   0  13  -5   27.80    7.20
   0 -13  -5   21.60    5.40
  13   0  -5   34.20    7.70
 -13   0  -5   23.10    5.70
  13   0  -5   18.70    5.90
   0  13  -5   15.20    6.50
 -13   0  -5   36.50    7.10
   0  13  -5   20.50    7.20
   0  13   5   23.50    7.90
  13   0   5   23.20    7.30
  13   0   5   17.30    5.60
 -13   0   5   27.00    6.20
 -13   0   5   22.70    5.90
   0  13   5   27.00    6.30
   0  13   5   14.50    6.40
 -13   1  -5    6.10    4.00
  13  -1  -5    7.10    4.30
   1  13  -5   16.90    6.20
   1  13  -5    6.10    5.10
 -13   1  -5    0.30    4.10
  13  -1  -5   16.60    6.20
   1  13  -5    2.70    4.80
  -1 -13  -5   10.50    3.80
 -13   1   5    9.60    4.80
 -13   1   5   10.30    4.40
   1  13   5    6.40    5.10
  13  -1   5    3.40    5.30
  13  -1   5    8.30    4.40
   1  13   5    0.60    6.30
 -13   1   5    2.90    3.40
   2  13  -5   34.40    8.50
  -2 -13  -5   30.60    6.80
  13  -2  -5   32.60    8.20
  13  -2  -5   30.30    7.20
   2  13  -5   33.60    8.10
 -13   2  -5   28.80    6.60
 -13   2  -5   35.30    7.00
 -13   2  -5   41.60    7.80
   2  13  -5   32.10    7.70
 -13   2   5   40.80    7.70
 -13   2   5   36.30    7.20
   2  13   5   50.79    9.70
  13  -2   5   40.50    7.50
  13  -2   5   54.99    9.20
   2  13   5   32.00    8.10
 -13   3  -5   15.20    4.90
 -13   3  -5   26.50    5.90
  -3 -13  -5   14.40    4.60
   3  13  -5   20.10    6.00
 -13   3  -5   20.20    4.80
 -13   3  -5    7.80    4.90
  13  -3  -5   20.10    6.50
  13  -3  -5   23.60    5.50
   3  13  -5   24.20    6.80
 -13   3  -5   14.70    5.00
 -13   3   5   29.50    5.70
   3  13   5   22.30    6.30
 -13   3   5   33.50    6.40
  13  -3   5   35.30    7.20
   3  13   5   20.90    7.30
  13  -3   5   35.80    6.10
   4  13  -5   21.40    6.00
  13  -4  -5   34.70    5.70
  -4 -13  -5   27.60    5.30
 -13   4  -5   32.70    5.90
  13  -4  -5   33.60    6.60
 -13   4  -5   26.70    5.10
   4  13  -5   23.80    6.70
 -13   4  -5   16.80    5.30
 -13   4  -5   40.00    6.40
 -13   4  -5   34.20    5.70
   4  13   5   26.20    7.30
  13  -4   5   23.70    5.40
  13  -4   5   23.50    6.40
 -13   4   5   19.80    5.60
 -13   4   5   12.80    4.90
   4  13   5   11.00    5.70
   5  13  -5    3.60    4.40
  -5 -13  -5    2.90    2.60
 -13   5  -5    1.60    2.80
 -13   5  -5    0.80    3.20
  13  -5  -5    0.30    3.50
 -13   5  -5   -3.10    2.10
 -13   5  -5    6.70    3.40
 -13   5  -5    5.10    3.40
   5  13   5    8.10    4.00
 -13   5   5    6.90    3.60
   5  13   5    2.10    4.60
 -13   5   5    4.30    3.00
  13  -5   5    9.30    4.10
 -13   5   5    3.10    4.50
  13  -5   5    6.40    3.10
 -13   6   5   19.70    5.20
   3 -14  -5   13.80    4.10
  14   3   5   27.80    7.40
  14   2  -5   18.80    5.10
 -14  -2  -5    8.30    3.20
  14   2  -5   11.90    3.80
  -2  14  -5    2.90    3.30
   2 -14  -5    6.30    2.80
 -14  -2   5    5.30    3.30
  14   2   5    6.00    4.30
  -2  14   5    1.50    3.20
  -1  14  -5   12.20    4.40
 -14  -1  -5   14.10    3.70
  -1  14  -5   15.30    4.50
  14   1  -5   15.00    4.00
 -14  -1  -5   21.50    4.30
  14   1  -5   32.40    6.00
  -1  14   5    8.80    4.70
 -14  -1   5   14.10    4.00
  14   1   5   20.90    5.70
 -14  -1   5   10.40    3.60
  -1  14   5    5.50    4.10
  14   1   5    4.00    3.40
   0 -14  -5    5.80    2.90
   0  14  -5    9.50    4.00
 -14   0  -5    5.40    3.20
 -14   0  -5    6.90    3.50
  14   0  -5   11.70    3.70
   0 -14  -5    0.40    2.60
   0  14  -5    5.30    4.10
  14   0  -5    7.60    4.60
  14   0   5    5.50    4.50
   0  14   5    2.30    3.50
 -14   0   5    4.20    3.10
 -14   0   5    4.40    3.30
   0  14   5   15.70    5.30
   0 -14   5    2.60    2.90
  14   0   5    3.30    3.20
  14  -1  -5   24.40    5.50
 -14   1  -5   11.80    3.90
  -1 -14  -5   10.30    3.70
  14  -1  -5   10.20    4.00
   1  14  -5   12.40    4.60
 -14   1  -5   20.60    4.70
 -14   1   5   14.70    4.00
   1  14   5    9.10    4.40
   1  14   5   21.00    5.70
 -14   1   5   16.90    4.40
  14  -1   5   36.00    6.30
  -1 -14   5   17.80    3.80
  14  -1   5   13.50    4.10
  14  -2  -5    4.30    4.50
  -2 -14  -5    4.50    2.70
 -14   2  -5    4.50    3.00
  14  -2  -5    2.10    2.80
 -14   2  -5    4.50    3.20
   2  14   5    3.70    3.70
  -2 -14   5   15.30    3.20
   2  14   5    3.20    4.30
  14  -2   5   21.70    4.90
 -14   2   5    4.30    3.00
  14  -2   5    6.80    3.30
 -14   2   5   11.20    3.70
  -3 -14  -5    8.60    3.70
  14  -3   5   36.80    7.80
  -3 -14   5   17.60    4.00
   0   0  -6    0.10    1.00
   0  -1  -6  785.82  105.09
  -1   0  -6  817.32  105.19
   0   1   6  788.02  104.99
  -1   0   6  746.13  105.19
   0   1   6  780.12  105.09
  -1   1  -6 1960.10  256.17
  -1  -1  -6 1942.11  256.27
   1  -1  -6 1836.72  256.07
  -1   1   6 1951.80  256.27
  -1   1   6 1883.41  256.27
   1   1   6 1898.31  256.07
  -1  -1   6 1914.31  256.37
   2   1   6  199.08   25.30
  -2  -1   6  181.78   26.10
  -1   2   6  175.08   25.40
  -1   2   6  194.18   25.70
   0   2  -6  121.59   16.50
  -2   0  -6  129.89   16.70
   0  -2  -6  122.49   16.60
  -2   0   6  118.89   17.00
  -2   0   6  114.39   16.20
   0   2   6  119.89   16.40
   0  -2   6  119.49   16.80
  -2   0   6  112.59   16.40
  -1  -2   6  338.87   46.90
   1   2   6  355.56   46.50
  -2   1   6  347.17   46.80
  -2   1   6  339.07   46.70
  -2   2  -6  857.41  109.89
  -2  -2  -6  855.51  110.09
  -2  -2  -6  823.72  109.89
  -2   2   6  814.42  109.89
   2   2   6  797.32  109.59
  -2   2   6  782.52  109.89
  -2  -2   6  796.42  110.09
  -3  -2  -6  395.56   49.80
  -3  -2  -6  368.16   49.70
  -2   3  -6  380.26   49.50
  -3  -2   6  338.87   49.50
  -2   3   6  358.26   49.50
  -3  -2   6  350.16   49.90
  -3  -1  -6  535.75   70.59
  -1   3  -6  524.45   70.29
  -3  -1  -6  543.45   70.39
  -3  -1   6  511.05   70.19
  -3  -1   6  522.85   70.69
  -1   3   6  489.35   70.19
   0  -3  -6   62.29    8.50
   0   3  -6   51.39    8.00
  -3   0  -6   57.29    8.40
  -3   0   6   48.50    7.50
   0  -3   6   57.69    8.60
  -3   0   6   45.10    8.40
   0   3   6   58.89    7.90
  -3   0   6   47.20    7.80
  -1  -3  -6  482.05   68.79
  -1  -3  -6  527.25   69.29
  -3   1  -6  499.85   68.89
  -3   1  -6  501.65   69.19
  -1  -3   6  524.15   69.29
  -3   1   6  527.45   69.39
  -3   1   6  509.45   68.99
   1   3   6  532.95   68.99
  -3   2  -6  362.66   49.70
  -2  -3  -6  341.47   49.70
  -2  -3  -6  330.97   49.90
  -2  -3   6  395.86   50.09
  -3   2   6  388.06   49.80
   2   3   6  362.56   49.40
  -3   2   6  392.46   49.99
  -3  -3  -6   80.49   12.20
  -3   3  -6   76.19   11.90
  -3  -3  -6   80.79   12.40
  -3   3   6   74.19   11.90
  -3  -3   6   88.79   12.90
  -4  -3  -6  291.67   43.10
  -4  -3  -6  300.57   43.00
  -3   4  -6  273.27   42.70
  -3   4   6  331.87   42.90
  -4  -3   6  332.27   43.50
  -4  -3   6  350.56   43.00
  -2   4  -6  304.47   39.30
  -4  -2  -6  324.97   39.60
  -4  -2  -6  319.97   39.70
  -4  -2   6  273.47   39.20
  -2   4   6  270.57   39.30
  -4  -2   6  260.17   38.80
  -4  -2   6  272.47   39.90
  -1   4  -6   96.09   18.50
  -4  -1  -6  109.09   19.00
  -4  -1  -6  122.79   18.80
  -4  -1   6  147.59   19.30
  -4  -1   6  139.09   18.30
  -1   4   6  168.08   18.80
  -4  -1   6  139.89   18.10
  -4   0  -6  266.07   32.50
   0   4  -6  238.28   32.20
   0   4   6  241.18   32.30
  -4   0   6  230.88   32.00
   0  -4   6  228.98   32.40
  -4   0   6  234.98   32.90
  -4   0   6  217.98   31.90
  -4   1  -6  163.58   18.40
  -1  -4  -6  134.99   18.10
  -1  -4  -6  156.88   19.20
  -4   1  -6  161.58   19.00
  -4   1   6  114.19   19.20
  -1  -4   6  108.79   18.80
  -4   1   6   99.49   18.40
  -2  -4  -6  255.57   38.90
  -4   2  -6  273.17   39.00
  -2  -4  -6  278.47   39.50
  -4   2   6  300.67   39.10
  -4   2   6  301.47   39.50
  -2  -4   6  318.37   39.50
   2   4   6  288.37   38.80
  -3  -4  -6  313.37   43.20
  -4   3  -6  318.97   43.10
  -3  -4  -6  331.07   43.50
  -4   3   6  294.37   43.00
  -3  -4   6  320.07   43.60
  -4   4  -6   55.39    9.10
  -4  -4  -6   71.19    9.90
  -4  -4  -6   47.10    9.40
  -4   4   6   49.30    8.90
  -4  -4   6   56.49    9.50
  -4  -4   6   50.39    9.70
  -4   5  -6  143.59   25.90
  -5  -4  -6  170.78   26.50
  -5  -4  -6  162.18   26.60
  -5  -4   6  223.08   27.40
  -4   5   6  236.48   26.50
  -5  -4   6  201.38   26.60
  -5  -3  -6   88.49   12.10
  -5  -3  -6   89.29   12.70
  -3   5  -6   81.69   11.60
  -5  -3   6   55.29   12.10
  -3   5   6   66.39   11.60
  -5  -3   6   67.59   11.60
  -2   5  -6  285.87   35.90
  -5  -2  -6  284.17   36.20
  -5  -2  -6  300.97   36.60
  -5  -2   6  242.08   36.50
  -2   5   6  227.48   35.80
  -5  -2   6  231.28   35.60
  -1   5  -6   56.29    8.10
  -5  -1  -6   56.69    8.40
  -5  -1   6   46.80    7.20
  -1   5   6   40.60    8.10
  -5  -1   6   43.70    7.50
   1  -5   6   52.29    8.40
  -5  -1   6   40.80    9.00
   0   5  -6    2.40    3.10
  -5   0  -6    9.00    3.50
  -5   0   6    9.30    4.60
   0  -5   6    5.70    3.20
  -5   0   6    9.70    2.30
  -5   0   6    4.20    2.20
   0   5   6    5.70    2.90
  -5   1  -6   42.20    7.10
   1   5  -6   38.90    7.50
  -5   1  -6   42.40    7.90
  -1  -5  -6   57.99    8.70
   1   5   6   44.80    7.50
  -1  -5   6   42.20    7.90
  -5   1   6   61.29    9.40
  -5   1   6   61.59    7.70
  -2  -5  -6  221.18   36.30
  -5   2  -6  227.38   35.70
  -2  -5   6  277.17   36.30
   2   5   6  274.67   35.70
  -5   2   6  288.87   36.70
  -5   2   6  283.37   35.90
  -5   3  -6   65.49   11.40
  -3  -5  -6   65.89   12.20
  -3  -5   6   92.09   12.60
  -5   3   6   80.09   11.60
  -5   4  -6  212.68   25.50
  -4  -5  -6  211.98   26.20
  -5   4   6  144.69   25.30
  -4  -5   6  164.18   25.70
  -4  -5   6  173.58   26.10
  -5  -5  -6   32.70   10.00
  -5  -5  -6   35.40    7.20
  -5   5  -6   33.00    6.40
  -5   5   6   30.40    6.50
  -5  -5   6   24.60    7.00
  -5  -5   6   25.60    6.70
  -5   6  -6  142.99   20.20
  -6  -5  -6  127.39   20.20
  -5   6  -6  121.09   19.90
  -5   6  -6  112.49   19.80
  -5   6  -6  126.39   19.40
  -5   6  -6  129.59   19.70
  -6  -5  -6  115.09   19.70
  -6  -5  -6  139.69   20.20
   6   5  -6  129.69   19.80
   6   5   6  110.19   21.20
  -6  -5   6  157.68   20.20
  -5   6   6  160.48   20.00
  -5   6   6  124.19   20.30
  -5   6   6  129.69   20.10
  -6  -5   6  172.68   21.50
  -6  -5   6  131.39   19.70
   6   5   6  115.09   19.30
  -5   6   6  125.59   19.60
  -6  -4  -6   14.70    5.40
  -4   6  -6    8.90    4.50
  -6  -4  -6   17.60    5.50
  -4   6   6   20.50    5.30
  -6  -4   6   11.00    5.80
  -6  -4   6   10.80    4.60
  -3   6  -6  341.27   43.10
  -6  -3  -6  336.97   43.30
  -6  -3  -6  352.26   43.80
  -3   6   6  269.87   42.80
  -6  -3   6  298.07   42.80
  -6  -3   6  274.17   43.50
  -2   6  -6   99.29   14.60
  -6  -2  -6   72.79   14.40
  -2   6   6  101.19   14.70
  -6  -2   6  107.69   15.70
  -6  -2   6   99.39   14.20
   2  -6   6   90.59   14.50
  -6  -1  -6  137.49   17.20
  -1   6  -6  137.59   17.00
  -1   6   6   89.89   16.80
   1  -6   6   97.89   16.90
  -6  -1   6  122.49   18.50
   0   6  -6   30.20    6.50
   0  -6  -6   30.70    7.10
  -6   0  -6   35.30    6.60
   0  -6   6   41.10    6.80
  -6   0   6   28.00    7.40
   0   6   6   31.50    6.20
  -6   1  -6   97.89   17.60
  -1  -6  -6  120.69   18.20
  -6   1   6  126.09   18.70
   1   6   6  128.99   17.60
  -6   1   6  127.29   17.30
  -1  -6   6  131.59   18.00
  -6   2  -6   81.69   12.70
  -2  -6  -6  108.99   14.00
  -6   2   6   92.09   12.80
  -2  -6   6   72.39   13.10
  -6   2   6   91.79   14.30
   2   6   6   76.39   12.50
  -3  -6  -6  262.77   40.20
  -6   3  -6  259.07   39.40
  -3  -6   6  310.77   40.20
  -6   3   6  319.67   39.80
  -6   4  -6   16.10    4.30
  -4  -6  -6    7.60    5.20
  -6   4   6   11.60    4.50
  -4  -6   6   18.30    5.50
  -4  -6   6   17.90    5.50
  -6   5  -6  121.29   19.90
  -5  -6  -6  123.69   19.70
  -6   5  -6  124.09   19.60
  -6   5  -6  153.58   20.90
  -5  -6  -6  125.89   19.70
  -6   5  -6  137.59   19.60
   5   6  -6  147.69   20.50
  -5  -6  -6  147.69   20.40
  -6   5  -6  116.99   19.90
  -5  -6   6  130.09   19.90
  -6   5   6  144.79   19.90
   5   6   6  142.19   21.50
  -5  -6   6  152.58   20.70
  -6   5   6  128.49   20.50
  -6   5   6  128.59   19.80
  -5  -6   6  138.19   20.60
  -6   5   6  126.79   20.00
   5   6   6  114.09   19.60
   6   6  -6    2.20    5.00
  -6   6  -6    2.90    4.50
  -6  -6  -6   -3.70    5.00
  -6   6  -6    3.00    4.90
  -6  -6  -6   -2.60    4.50
  -6   6  -6   -6.90    4.20
  -6  -6  -6   -3.70    3.50
  -6  -6  -6   -2.60    3.40
  -6   6  -6   -0.40    3.80
  -6   6  -6    2.80    4.20
  -6   6  -6    4.40    4.00
  -6   6   6    0.90    4.10
   6   6   6    3.20    4.60
  -6  -6   6    1.90    4.60
  -6  -6   6    5.50    4.80
  -6   6   6   -6.70    4.80
  -6   6   6   -0.30    5.00
  -6   6   6    5.90    5.20
  -6  -6   6   -6.90    4.60
  -6   6   6    1.80    4.60
   6   6   6    2.50    4.10
  -7  -6  -6   36.00    7.20
  -6   7  -6   36.90    7.70
  -6   7  -6   62.29   10.10
  -7  -6  -6   44.20    8.80
   7   6  -6   41.00    8.80
  -7  -6  -6   41.70    7.80
  -7  -6  -6   37.40    8.40
  -6   7  -6   27.80    7.30
  -6   7  -6   49.70    8.90
   7   6   6   15.10    7.40
  -6   7   6   25.30    7.70
   7   6   6   21.30    7.00
  -6   7   6   28.80    7.90
  -6   7   6   20.00    7.50
  -6   7   6   20.00    7.40
  -6   7   6   30.50    8.20
  -6   7   6   17.70    7.80
  -7  -6   6   25.00    8.00
  -7  -6   6   35.10    7.90
  -7  -6   6   16.90    8.20
  -5   7  -6   24.30    6.40
  -7  -5  -6   31.30    6.40
  -5   7  -6   19.80    6.30
  -7  -5  -6   26.20    7.20
  -5   7  -6   37.10    8.20
  -7  -5  -6   28.90    6.70
  -7  -5  -6   32.00    7.20
  -7  -5  -6   17.20    6.70
   7   5  -6   29.20    6.40
   7   5  -6   22.60    6.40
   7   5  -6   34.30    7.70
  -5   7  -6   25.30    6.80
  -5   7   6   40.30    8.20
  -5   7   6   23.80    7.30
  -5   7   6   17.60    6.90
  -7  -5   6   33.70    7.40
  -7  -5   6   27.40    8.30
   7   5   6   23.20    7.10
  -5   7   6   14.20    7.00
  -5   7   6   31.50    7.40
  -5   7   6   24.60    7.00
  -7  -5   6   26.70    8.20
   7   5   6   23.80    6.40
  -4   7  -6   19.90    6.00
   7   4  -6   14.10    4.60
  -7  -4  -6   10.30    4.60
   7   4  -6   17.10    5.10
  -7  -4  -6   12.30    5.30
  -7  -4  -6   17.20    5.50
  -4   7  -6   25.80    5.80
   7   4  -6   16.00    5.30
  -4   7  -6   21.00    6.40
  -4   7  -6   12.90    5.30
  -7  -4  -6   14.80    5.20
  -4   7  -6   12.70    5.30
  -7  -4  -6   18.80    6.00
  -4   7   6   15.00    6.20
  -4   7   6    7.70    4.60
  -4   7   6    6.30    4.70
   7   4   6    4.00    4.40
   7   4   6    6.40    4.00
  -4   7   6    5.50    5.40
  -7  -4   6    8.90    4.70
  -7  -4   6   13.70    6.40
  -4   7   6   -2.80    4.40
  -3   7  -6    0.70    5.10
  -3   7  -6    1.70    3.80
  -7  -3  -6    8.90    4.40
  -3   7   6    5.30    4.60
  -7  -3   6    2.40    5.10
  -3   7   6    1.20    3.90
  -2   7  -6  173.28   21.60
  -7  -2  -6  174.18   21.90
  -2   7   6  125.59   21.20
  -7  -2   6  118.19   22.10
  -1   7  -6  350.56   46.00
  -7  -1  -6  325.77   46.10
  -7  -1   6  342.57   47.20
  -1   7   6  315.07   45.90
   0   7  -6    7.40    3.90
  -7   0  -6    8.90    3.90
   0  -7  -6    7.20    4.40
  -7   0   6   10.00    5.90
   0   7   6   11.50    4.00
  -7   1  -6  350.56   47.90
  -1  -7  -6  336.37   48.40
  -7   1   6  332.17   48.70
   1   7   6  367.86   47.80
  -2  -7  -6  122.29   18.90
  -7   3  -6    1.50    5.90
  -3  -7  -6    0.30    4.50
  -3  -7   6    3.10    4.80
  -7   3   6    4.40    5.20
  -7   3   6    3.00    3.40
  -7   4  -6    5.00    5.10
   4   7  -6    0.60    5.20
  -7   4  -6    9.90    4.80
  -7   4  -6    8.20    5.00
  -7   4  -6    6.40    4.20
  -4  -7  -6    6.80    5.10
  -7   4  -6    8.80    4.80
  -4  -7  -6   14.50    5.10
  -4  -7   6   17.90    5.20
  -7   4   6   15.90    5.40
  -7   4   6    7.80    5.30
  -4  -7   6   13.20    6.00
   4   7   6   16.90    5.00
  -7   4   6   16.00    5.70
   4   7   6   19.70    6.20
  -7   4   6   27.90    6.30
  -7   4   6   18.30    5.10
  -5  -7  -6   29.70    7.10
   5   7  -6   12.90    6.80
  -7   5  -6   25.10    7.30
  -7   5  -6   27.30    6.80
  -5  -7  -6   22.90    6.10
  -7   5  -6   22.00    6.70
  -7   5  -6   23.50    6.40
  -7   5  -6   19.60    6.20
   5   7  -6   18.10    6.80
  -5  -7  -6   36.80    8.10
  -7   5   6   33.70    7.40
  -5  -7   6   23.40    6.70
  -5  -7   6   31.70    7.90
   5   7   6   29.10    7.60
   5   7   6   32.90    7.00
  -7   5   6   27.40    6.70
  -7   5   6   20.80    6.80
  -7   5   6   26.60    6.80
  -7   5   6   32.80    6.80
  -7   6  -6   23.30    7.70
  -6  -7  -6   24.90    6.50
  -7   6  -6   28.30    8.10
  -6  -7  -6   22.30   10.90
   6   7  -6   28.00    8.50
  -7   6  -6   10.80    6.20
  -6  -7  -6   23.60    7.50
  -7   6  -6   28.50    6.90
  -7   6  -6   22.70    7.10
  -7   6   6   46.50    8.60
  -7   6   6   32.20    7.40
  -6  -7   6   35.20    8.50
  -7   6   6   37.00    8.10
  -7   6   6   27.60    7.60
  -7   6   6   44.10    8.40
  -6  -7   6   52.99    8.80
   6   7   6   29.70    8.00
   6   7   6   32.20    7.60
  -7   7  -6   25.00    7.90
  -7   7  -6   29.50    7.60
  -7   7  -6   27.80    8.20
  -7  -7  -6   26.30    6.50
  -7  -7  -6   34.00    7.90
   7   7  -6   38.60    9.50
  -7   7  -6   31.90    7.60
  -7  -7   6   20.80    7.60
  -7   7   6   28.40    7.80
   7   7   6   24.50    8.40
  -7   7   6   27.80    8.20
  -7   7   6   38.80    8.70
  -7   7   6   32.10    8.30
   7   7   6   28.90    8.10
  -7   8  -6   35.90    7.50
  -8  -7  -6   35.20    7.10
  -8  -7  -6   29.90    7.80
  -7   8  -6   18.10    7.00
   8   7  -6   26.80    8.80
  -7   8  -6   31.80    8.40
   8   7   6   17.00    8.10
   8   7   6   24.20    7.50
  -7   8   6   24.40    7.50
  -7   8   6   25.70    8.00
  -8  -7   6   21.70    7.90
  -7   8   6   20.50    7.90
  -7   8   6   23.20    7.70
   8   6  -6   16.90    7.20
  -8  -6  -6   11.70    5.50
  -6   8  -6   14.50    6.70
  -8  -6  -6   14.10    6.30
  -8  -6  -6    9.40    6.30
  -6   8  -6   13.20    6.70
  -6   8  -6    6.30    5.30
   8   6   6    7.00    6.40
  -6   8   6    7.80    6.70
   8   6   6    8.80    5.60
  -6   8   6    2.80    5.50
  -6   8   6   11.70    6.40
  -6   8   6    7.90    5.70
  -6   8   6   13.30    6.10
  -8  -6   6   10.10    6.40
  -8  -5  -6   51.49    8.30
  -5   8  -6   40.20    8.50
   8   5  -6   29.10    8.40
  -8  -5  -6   37.90    8.10
  -8  -5  -6   53.39    9.70
   8   5  -6   43.00    8.00
  -5   8  -6   45.50    8.80
  -8  -5  -6   38.80    8.00
  -5   8  -6   44.80   10.10
  -5   8   6   33.70    8.50
  -8  -5   6   22.60    7.70
  -5   8   6   38.20    9.00
   8   5   6   23.00    8.00
  -5   8   6   26.10    8.40
   8   5   6   31.50    8.00
  -5   8   6   23.50    8.90
  -5   8   6   28.00    8.30
  -8  -4  -6   35.10    7.70
   8   4  -6   23.70    7.30
  -4   8  -6   34.50    8.30
  -4   8  -6   35.40    7.90
  -4   8  -6   43.50    8.20
  -8  -4  -6   30.70    7.50
  -8  -4  -6   30.50    7.70
  -4   8  -6   21.80    7.20
   8   4  -6   42.60    7.60
  -8  -4  -6   24.40    7.60
  -4   8  -6   34.70    8.60
  -8  -4  -6   36.70    7.40
  -4   8   6   33.00    8.00
  -4   8   6   27.70    7.50
  -4   8   6   28.30    7.60
   8   4   6   22.70    6.80
  -8  -4   6   32.70    7.60
  -8  -4   6   26.20    8.30
   8   4   6   31.60    7.80
  -4   8   6   26.70    8.70
  -4   8   6   25.90    7.20
  -4   8   6   24.50    8.00
  -3   8  -6   13.30    6.20
  -8  -3  -6   10.80    5.30
  -3   8  -6    9.50    5.10
  -8  -3  -6   14.20    5.00
   8   3  -6   12.40    5.10
  -8  -3  -6   16.00    5.70
  -8  -3  -6   15.50    4.90
   8   3  -6    9.00    4.90
  -3   8  -6   11.00    5.50
  -8  -3  -6   13.60    5.20
  -3   8  -6    8.60    5.60
  -3   8  -6   14.30    4.80
   8   3  -6   18.10    4.70
   8   3   6    0.00    4.00
  -3   8   6   -0.30    4.20
  -8  -3   6    0.10    4.10
  -3   8   6    3.80    5.50
  -3   8   6    1.20    4.70
  -8  -3   6    4.40    4.50
   8   3   6    2.80    4.10
  -8  -3   6    0.90    6.90
  -8  -3   6    0.60    5.60
   8   3   6    0.00    3.50
  -8  -3   6    2.90    4.60
  -3   8   6   10.80    5.90
  -8  -2  -6   19.00    5.80
   8   2  -6   21.70    6.00
  -2   8  -6   10.00    5.90
  -2   8  -6   24.70    5.90
  -8  -2  -6   23.00    5.60
  -8  -2  -6   17.40    5.60
   8   2  -6   20.80    5.20
  -8  -2  -6   27.40    6.50
   8   2  -6   11.90    5.60
  -2   8  -6   24.50    6.10
  -2   8  -6    8.70    6.40
  -8  -2  -6   17.40    5.70
  -8  -2  -6   13.20    5.60
  -2   8  -6   14.00    6.30
  -8  -2  -6   19.80    6.40
  -8  -2   6   17.10    5.80
   8   2   6   19.30    5.60
  -2   8   6   22.90    5.90
  -8  -2   6   23.30    6.00
  -8  -2   6   25.00    6.70
  -8  -2   6   20.80    6.20
  -2   8   6   20.40    7.00
   8   2   6   23.10    6.00
  -8  -2   6   16.20    7.10
  -2   8   6   13.50    5.70
  -2   8   6   25.50    7.40
   8   2   6   20.20    5.80
  -2   8   6   22.60    6.80
   8   1  -6  207.38   26.70
  -8  -1  -6  223.58   27.40
  -8  -1  -6  213.28   27.50
  -1   8  -6  216.68   27.70
  -8  -1  -6  213.18   27.20
  -1   8  -6  205.28   28.10
  -1   8  -6  196.38   27.40
  -8  -1  -6  195.38   26.80
  -8  -1  -6  217.38   27.00
   8   1  -6  203.58   27.30
   1  -8  -6  224.88   28.00
  -1   8  -6  249.58   27.50
   1  -8  -6  198.08   27.30
  -8  -1  -6  207.28   26.90
  -1   8   6  164.78   27.20
  -1   8   6  154.58   27.10
   8   1   6  175.98   26.70
  -8  -1   6  184.88   28.60
  -8  -1   6  158.58   27.20
   8   1   6  156.08   26.60
  -1   8   6  149.79   27.50
  -1   8   6  154.38   27.40
  -8  -1   6  165.28   26.90
  -1   8   6  170.38   27.00
   8   1   6  164.28   26.90
  -8  -1   6  158.08   26.80
  -8  -1   6  192.28   27.20
  -8   0  -6   -1.10    3.50
   8   0  -6    1.80    3.20
  -8   0  -6   -1.00    3.60
   0  -8  -6   -2.40    4.90
   0   8  -6    7.60    4.70
   8   0  -6    1.40    4.00
   0   8  -6    6.00    5.30
   0   8  -6   -0.90    5.00
  -8   0  -6    1.60    4.60
  -8   0  -6   -2.30    3.70
   0   8   6    6.70    5.40
   8   0   6    0.10    3.80
  -8   0   6    1.00    5.00
  -8   0   6    3.10    5.60
  -8   0   6    2.40    4.40
  -8   0   6   -0.90    4.00
   0   8   6    3.40    4.40
   8   0   6    1.80    3.70
   0   8   6   -0.40    5.10
   0   8   6    0.40    3.80
  -8   1  -6  174.48   26.90
   1   8  -6  172.98   27.20
  -8   1  -6  171.08   26.60
   8  -1  -6  164.88   27.00
   8  -1  -6  176.88   26.50
  -1  -8  -6  192.68   27.90
  -8   1  -6  173.28   26.80
   1   8  -6  151.98   27.10
   1   8  -6  149.59   27.40
   8  -1   6  196.58   26.90
  -8   1   6  202.28   27.20
   1   8   6  234.28   27.70
  -8   1   6  210.88   27.30
  -8   1   6  197.38   27.30
   1   8   6  214.78   27.90
   8  -1   6  185.48   27.20
   1   8   6  224.28   28.10
  -8   2  -6   10.90    5.50
   8  -2  -6   19.60    5.70
  -2  -8  -6   14.80    6.80
  -8   2  -6   19.90    5.90
  -2  -8  -6   13.70    5.30
   8  -2  -6   19.30    6.30
   2   8  -6   25.60    6.70
   2   8  -6   27.30    7.20
  -8   2  -6   15.60    5.70
  -8   2  -6   19.40    5.80
   8  -2  -6   38.50    7.50
   2   8  -6   25.80    7.20
  -8   2   6   17.40    6.00
   2   8   6   13.40    5.90
  -8   2   6   27.30    6.70
  -8   2   6   21.40    5.70
   2   8   6   30.10    7.40
  -8   2   6   21.90    6.20
   8  -3  -6    6.40    5.00
  -8   3  -6    4.30    4.40
  -8   3  -6    0.20    4.20
  -8   3  -6   -1.70    4.10
   8  -3  -6    3.80    4.30
   3   8  -6    5.60    4.80
  -8   3  -6    1.70    4.70
  -3  -8  -6    9.70    4.60
  -3  -8  -6   -1.20    5.10
   3   8  -6    3.00    5.60
   3   8  -6    8.50    5.60
  -8   3   6   13.30    4.80
  -8   3   6   11.00    4.90
  -3  -8   6   17.50    6.30
  -8   3   6   15.80    5.90
   3   8   6   17.80    5.50
  -8   3   6   20.10    5.80
   3   8   6   18.70    6.50
   8  -4  -6   23.80    6.10
  -8   4  -6   38.40    7.80
  -4  -8  -6   32.30    7.90
   4   8  -6   23.60    7.80
  -8   4  -6   24.80    7.30
  -8   4  -6   29.80    6.60
  -4  -8  -6   24.60    6.60
   4   8  -6   32.40    8.30
   4   8  -6   23.50    7.30
  -8   4  -6   32.20    7.10
  -4  -8   6   26.50    8.00
  -8   4   6   19.60    6.40
   4   8   6   25.20    6.90
  -8   4   6   13.80    6.60
   4   8   6   19.30    7.30
  -8   4   6   24.40    7.40
  -8   4   6   28.80    7.70
  -4  -8   6   32.50    7.00
  -8   5  -6   27.00    8.00
  -8   5  -6   32.30    8.00
   5   8  -6   24.40    8.50
  -5  -8  -6   24.20    7.70
   5   8  -6   30.00    8.70
  -8   5  -6   37.20    8.70
  -8   5  -6   27.20    8.00
   5   8  -6   33.20    8.90
  -8   5   6   52.79    9.80
   5   8   6   45.60    8.80
  -8   5   6   39.00    8.80
  -8   5   6   41.50    8.40
   5   8   6   39.60    8.90
  -8   5   6   34.40    8.80
  -5  -8   6   44.20    8.20
  -8   6  -6    8.20    5.40
  -8   6  -6    8.40    5.20
   6   8  -6    6.60    6.70
  -6  -8  -6    3.10    4.50
  -8   6  -6    6.20    5.70
  -6  -8  -6    6.60    5.80
  -8   6  -6   -0.10    4.90
  -8   6   6    7.60    6.30
   6   8   6   10.20    6.10
  -8   6   6   10.70    5.40
   8  -6   6   12.70    4.70
  -8   6   6    6.90    6.40
  -8   6   6    8.90    5.50
   6   8   6   12.50    6.90
  -6  -8   6   15.20    6.10
  -8   7  -6   22.10    7.60
  -8   7  -6   14.50    6.60
  -8   7  -6   15.40    6.50
  -7  -8  -6   21.40    7.70
   7   8  -6   22.30    8.60
  -8   7  -6   33.10    8.70
  -7  -8  -6   17.50    6.30
  -8   7   6   14.70    6.80
   7   8   6   38.30    8.10
  -8   7   6   38.60    8.90
  -8   7   6   30.10    7.30
   7   8   6   18.70    8.10
  -7  -8   6   45.20    8.50
  -8   7   6   25.20    7.90
  -8  -8  -6   21.90    6.60
  -8   8  -6   27.10    7.50
  -8   8  -6   31.40    7.80
  -8  -8  -6   23.70    7.90
  -8   8  -6   17.20    7.30
   8   8  -6   19.60    8.90
   8   8   6   28.00    9.00
  -8   8   6   42.90    8.60
   8   8   6   24.00    7.50
  -8   8   6   30.50    7.90
  -8   8   6   25.40    8.10
  -8  -8   6   42.10    8.90
  -8   8   6   28.00    7.90
   9   8  -6    8.80    7.30
  -9  -8  -6   10.90    5.80
  -8   9  -6    8.20    5.20
  -9  -8  -6    8.10    5.50
  -8   9  -6    4.40    5.60
  -8   9  -6    1.60    5.50
  -8   9   6   12.10    6.20
   9   8   6   14.40    6.00
  -9  -8   6   15.00    4.90
   9   8   6   14.40    7.60
  -9  -8   6   10.70    6.50
  -8   9   6   20.00    6.10
  -8   9   6   10.90    5.20
  -8   9   6   15.20    6.60
  -7   9  -6  124.29   19.30
  -7   9  -6   69.49   18.20
  -9  -7  -6  139.59   19.80
  -7   9  -6   97.79   19.00
  -9  -7  -6  124.79   18.60
   9   7  -6  133.39   21.00
  -7   9   6  148.09   20.30
  -7   9   6  113.29   19.60
   9   7   6  110.49   19.30
  -9  -7   6  143.49   18.70
  -7   9   6  133.89   20.20
  -9  -7   6  135.59   19.80
  -7   9   6  117.79   19.30
   9   7   6  124.09   20.20
   9   6  -6   23.30    8.50
  -9  -6  -6   20.50    6.60
  -6   9  -6   33.70    7.80
  -9  -6  -6   26.30    6.90
  -6   9  -6   19.70    6.80
  -6   9  -6   20.70    7.40
  -6   9   6   14.40    6.70
  -6   9   6   14.10    6.50
  -6   9   6    8.00    6.60
  -9  -6   6   12.80    7.00
  -6   9   6    9.90    7.40
  -6   9   6   15.60    6.90
   9   6   6    8.10    6.40
   9   6   6   13.30    7.50
  -9  -5  -6   14.50    6.20
  -5   9  -6   10.30    5.60
  -9  -5  -6    8.00    5.70
  -5   9  -6   20.10    7.60
  -9  -5  -6    9.10    5.40
   9   5  -6    7.40    6.60
  -9  -5  -6   14.70    6.80
   9   5  -6   13.60    5.60
  -5   9  -6   10.20    6.30
  -9  -5   6   15.50    6.40
   9   5   6   14.40    6.20
  -5   9   6   12.10    6.30
  -5   9   6   12.60    6.20
  -5   9   6    6.90    6.40
  -5   9   6   22.20    7.90
  -5   9   6    6.10    5.80
   9   5   6    9.80    6.60
  -4   9  -6  154.38   21.70
  -9  -4  -6  149.09   20.30
  -9  -4  -6  163.08   20.60
  -4   9  -6  142.19   22.20
  -9  -4  -6  135.69   20.70
  -4   9  -6  158.78   20.80
  -9  -4  -6  154.88   20.90
   9   4  -6  134.09   20.30
  -4   9  -6  134.19   21.30
   9   4  -6  147.89   21.60
   9   4   6  132.69   20.50
   9   4   6  128.29   20.70
  -9  -4   6  127.49   21.10
  -4   9   6  122.89   22.30
  -4   9   6   90.69   20.40
  -4   9   6  124.29   22.00
  -4   9   6  123.79   21.30
  -4   9   6  127.59   21.20
   9   4   6   96.89   20.60
  -3   9  -6   28.60    7.70
   9   3  -6   44.80    9.50
  -9  -3  -6   34.10    7.90
  -9  -3  -6   29.30    7.50
  -9  -3  -6   30.10    8.10
  -3   9  -6   28.70    8.60
  -9  -3  -6   32.40    8.30
   9   3  -6   37.90    8.20
  -3   9  -6   39.40    9.10
  -3   9  -6   31.30    9.00
   9   3   6   30.70    8.40
  -3   9   6   47.90   10.10
  -9  -3   6   28.50    7.60
  -3   9   6   39.10    8.80
  -3   9   6   28.70    8.60
   9   3   6   29.00    7.20
   9   3   6   32.40    7.70
  -9  -3   6   41.80    8.20
  -3   9   6   31.50    8.00
  -9  -2  -6   19.50    6.30
  -2   9  -6   12.00    5.70
  -9  -2  -6    2.50    5.00
  -9  -2  -6    5.10    5.60
  -9  -2  -6   13.50    5.20
   9   2  -6    5.70    5.10
  -2   9  -6   11.00    6.70
  -2   9  -6   12.30    6.00
  -9  -2  -6   13.40    6.00
   9   2  -6   10.90    5.90
[truncated: 2,476,095 more chars]
