# Supplementary material for: Crystal structure of bis­[(R,R)-1,2-(bi­naph­thyl­phospho­nito)ethane]­dichlorido­iron(II) di­chloro­methane disolvate
Source: Acta Crystallogr E Crystallogr Commun. 2020 Aug 28;76(Pt 9):1525–7. doi: 10.1107/S2056989020011160 (PMC7472749; doi:10.1107/S2056989020011160)
Supplement: Supplementary file 2 [file e-76-01525-Isup2.hkl]

data_I                                                                          
_shelx_title ' d19146_a.res in P4(3)2(1)2'                                      
_shelx_refln_list_code          4                                               
_shelx_F_calc_maximum      508.55                                               
_exptl_crystal_F_000      3312.00                                               
_reflns_d_resolution_high  0.8327                                               
                                                                                
loop_                                                                           
 _space_group_symop_operation_xyz                                               
 'x, y, z'                                                                      
 '-x, -y, z+1/2'                                                                
 '-y+1/2, x+1/2, z+3/4'                                                         
 'y+1/2, -x+1/2, z+1/4'                                                         
 '-x+1/2, y+1/2, -z+3/4'                                                        
 'x+1/2, -y+1/2, -z+1/4'                                                        
 'y, x, -z'                                                                     
 '-y, -x, -z+1/2'                                                               
                                                                                
_cell_length_a    11.9850                                                       
_cell_length_b    11.9850                                                       
_cell_length_c    52.4508                                                       
_cell_angle_alpha  90.000                                                       
_cell_angle_beta   90.000                                                       
_cell_angle_gamma  90.000                                                       
                                                                                
_shelx_F_squared_multiplier     1.000                                           
                                                                                
loop_                                                                           
 _refln_index_h                                                                 
 _refln_index_k                                                                 
 _refln_index_l                                                                 
 _refln_F_squared_calc                                                          
 _refln_F_squared_meas                                                          
 _refln_F_squared_sigma                                                         
 _refln_observed_status                                                         
   1   1   0      27598.41      24573.23      1901.82 o                         
   0   2   0      20706.35      18280.42      1096.74 o                         
   1   2   0      25561.84      22293.71      1057.90 o                         
   2   2   0     193461.77     196440.84     15189.97 o                         
   1   3   0      11930.47       9859.71       442.35 o                         
   2   3   0      42549.35      38392.38      1947.14 o                         
   3   3   0      50949.01      46996.53      3639.11 o                         
   0   4   0      56071.14      47601.41      2850.85 o                         
   1   4   0         17.70         36.53        16.24 o                         
   2   4   0        974.96       1072.31        72.61 o                         
   3   4   0      32792.95      36291.30      1992.81 o                         
   4   4   0       6295.30       5377.49       433.68 o                         
   1   5   0       2191.00       2138.75       105.91 o                         
   2   5   0       5488.43       5886.66       332.72 o                         
   3   5   0       2275.31       1792.25       116.90 o                         
   4   5   0         45.28         41.01        36.97 o                         
   5   5   0      14410.82      16012.15      1260.20 o                         
   0   6   0        759.21        875.51        96.78 o                         
   1   6   0        295.48        386.54        47.77 o                         
   2   6   0       4251.59       4924.70       283.84 o                         
   3   6   0       2480.21       3263.75       217.33 o                         
   4   6   0       8349.34       9064.62       559.24 o                         
   5   6   0       2237.28       2224.87        96.62 o                         
   6   6   0       8992.81       8676.59       381.94 o                         
   1   7   0        196.52        161.25        48.07 o                         
   2   7   0       1973.27       1831.02       154.76 o                         
   3   7   0       1031.17        958.66       104.45 o                         
   4   7   0       1383.85       1433.65        58.45 o                         
   5   7   0       4842.52       4571.46       138.96 o                         
   6   7   0       1144.96       1064.22        49.57 o                         
   7   7   0        682.04        707.66        63.97 o                         
   0   8   0       1029.44       1025.82        75.27 o                         
   1   8   0        578.18        665.95        39.03 o                         
   2   8   0         73.91        113.60        24.04 o                         
   3   8   0       2942.14       2843.36        95.32 o                         
   4   8   0        890.92        821.68        42.37 o                         
   5   8   0        155.69        272.40        34.91 o                         
   6   8   0       1678.15       1795.61        84.39 o                         
   7   8   0        583.07        681.85        48.51 o                         
   8   8   0        202.45        175.20        54.16 o                         
   1   9   0       3160.61       3133.62       103.70 o                         
   2   9   0       1205.55       1213.97        53.40 o                         
   3   9   0         36.66         14.14        26.32 o                         
   4   9   0        626.12        567.94        41.88 o                         
   5   9   0        879.68       1076.33        62.22 o                         
   6   9   0        305.07        244.79        43.64 o                         
   7   9   0       1045.99       1081.90        69.72 o                         
   8   9   0        836.07        845.46        59.90 o                         
   9   9   0       1399.33       1704.68       139.38 o                         
   0  10   0        226.83        285.08        49.28 o                         
   1  10   0        846.49        866.85        48.94 o                         
   2  10   0        290.72        346.65        35.59 o                         
   3  10   0        239.88        217.56        34.42 o                         
   4  10   0        634.49        860.92        50.53 o                         
   5  10   0       1906.42       2264.21       104.64 o                         
   6  10   0         71.24        113.56        38.37 o                         
   7  10   0       1069.99       1051.45        62.07 o                         
   8  10   0        380.26        357.07        41.88 o                         
   9  10   0         18.91        -28.40        28.40 o                         
  10  10   0        524.77        518.23        64.80 o                         
   1  11   0        116.95        116.41        33.39 o                         
   2  11   0         49.09         73.51        33.09 o                         
   3  11   0       1942.90       2332.12        95.69 o                         
   4  11   0        754.84        623.10        45.65 o                         
   5  11   0       1023.98       1130.28        62.04 o                         
   6  11   0        346.52        366.26        42.64 o                         
   7  11   0        210.77        161.47        33.07 o                         
   8  11   0        162.50        144.37        31.09 o                         
   9  11   0        705.15        631.00        45.77 o                         
   0  12   0        119.20        104.22        44.56 o                         
   1  12   0         23.81          2.66        33.91 o                         
   2  12   0        191.45        165.98        32.41 o                         
   3  12   0       1047.11        951.82        51.16 o                         
   4  12   0        128.85         94.60        28.98 o                         
   5  12   0       1153.41       1238.95        65.39 o                         
   6  12   0        397.71        397.53        37.07 o                         
   7  12   0        567.38        564.30        35.56 o                         
   1  13   0          7.09          1.95        26.53 o                         
   2  13   0          5.54         -7.87        24.95 o                         
   3  13   0         14.79         17.96        24.33 o                         
   4  13   0        776.23        717.60        59.52 o                         
   5  13   0          1.20          3.77        20.02 o                         
   6  13   0        896.82        774.07       130.58 o                         
   0  14   0        117.94        147.38        33.66 o                         
   1  14   0         14.74         28.26        21.96 o                         
   2  14   0          1.65         18.11        23.41 o                         
   3  14   0         30.64         14.45        32.88 o                         
   0   1   1      54619.46      49389.26      2089.85 o                         
   1   1   1          2.16          6.92        10.03 o                         
  -1   2   1       4447.02       4371.66       227.47 o                         
   0   2   1      45315.70      46974.52      1990.10 o                         
   1   2   1       4502.06       4447.27       228.02 o                         
   2   2   1      38568.60      37181.08      2032.11 o                         
  -2   3   1       6457.18       5683.21       319.43 o                         
  -1   3   1       9370.67       8874.91       414.47 o                         
   0   3   1        642.33        831.82        42.23 o                         
   1   3   1      10321.82       9552.23       414.66 o                         
   2   3   1       6916.42       5772.65       318.53 o                         
   3   3   1      17136.44      15789.16       866.31 o                         
  -3   4   1        312.49        413.91        49.91 o                         
  -2   4   1       8277.38       7339.16       352.55 o                         
  -1   4   1       2268.35       2473.19       127.02 o                         
   0   4   1        589.35        535.04        32.20 o                         
   1   4   1       2829.34       2889.22       120.43 o                         
   2   4   1       8158.22       7428.79       407.87 o                         
   3   4   1        600.78        716.85        54.47 o                         
   4   4   1        933.69       1025.11        77.25 o                         
  -4   5   1       3755.02       3954.85       215.62 o                         
  -3   5   1       3041.42       3326.63       180.37 o                         
  -2   5   1       1561.55       1579.70       106.12 o                         
  -1   5   1       2087.24       2070.49       111.97 o                         
   0   5   1        105.18        160.87        21.43 o                         
   1   5   1       2223.82       2229.04       106.83 o                         
   2   5   1       2175.44       2169.04       117.62 o                         
   3   5   1       2580.50       2630.21       178.42 o                         
   4   5   1       3032.98       3279.52       213.43 o                         
   5   5   1       6732.73       6616.23       378.28 o                         
  -5   6   1       1163.31       1094.12        61.24 o                         
  -4   6   1        935.64        893.89        90.80 o                         
  -3   6   1        883.55        884.28        84.13 o                         
  -2   6   1       5629.35       5187.75       283.37 o                         
  -1   6   1       7461.25       7422.45       430.96 o                         
   0   6   1        207.91        375.64        44.98 o                         
   1   6   1       6694.32       6631.65       361.07 o                         
   2   6   1       5011.83       4612.52       309.19 o                         
   3   6   1       1005.33       1052.21        87.04 o                         
   4   6   1       1220.04       1315.42        97.31 o                         
   5   6   1       1570.25       1377.43        62.85 o                         
   6   6   1       1048.12       1106.21        50.61 o                         
  -6   7   1       2659.10       2620.87        89.42 o                         
  -5   7   1       1217.01       1268.35        55.31 o                         
  -4   7   1       2039.36       1992.16        69.64 o                         
  -3   7   1        183.48        167.27        61.05 o                         
  -2   7   1        668.09        741.86        90.93 o                         
  -1   7   1       2543.76       2701.22       202.67 o                         
   0   7   1       4774.49       4492.98       373.97 o                         
   1   7   1       2094.04       1860.09       167.50 o                         
   2   7   1        885.15        976.71        94.91 o                         
   3   7   1        372.41        306.10        65.68 o                         
   4   7   1       1344.12       1558.57        65.35 o                         
   5   7   1       1597.58       1511.30        54.02 o                         
   6   7   1       2258.69       2375.21        88.16 o                         
   7   7   1         97.45        165.92        32.03 o                         
  -7   8   1        317.23        326.59        38.73 o                         
  -6   8   1       1316.96       1347.90        69.82 o                         
  -5   8   1          3.62        -24.03        28.91 o                         
  -4   8   1         72.27         81.12        24.50 o                         
  -3   8   1       1948.80       1774.19        58.86 o                         
  -2   8   1        160.93        140.85        24.01 o                         
  -1   8   1       1392.56       1271.05        55.72 o                         
   0   8   1       1121.65       1051.76        52.06 o                         
   1   8   1       1495.85       1492.93        58.46 o                         
   2   8   1        154.05        117.91        24.47 o                         
   3   8   1       1318.46       1273.05        57.00 o                         
   4   8   1         50.57         80.49        25.28 o                         
   5   8   1         48.65         80.51        30.27 o                         
   6   8   1       1258.86       1373.89        73.12 o                         
   7   8   1        300.45        297.98        40.39 o                         
   8   8   1         61.64         76.96        35.63 o                         
  -8   9   1        279.77        361.93        44.85 o                         
  -7   9   1        343.17        342.89        44.57 o                         
  -6   9   1        508.52        592.17        51.31 o                         
  -5   9   1       1524.73       1491.92        78.72 o                         
  -4   9   1         62.85        100.12        31.63 o                         
  -3   9   1       1653.61       1697.39        69.75 o                         
  -2   9   1       2268.40       2155.52        73.07 o                         
  -1   9   1        712.68        662.16        39.81 o                         
   0   9   1       1405.58       1311.85        50.82 o                         
   1   9   1       1028.52        983.63        44.04 o                         
   2   9   1       1656.36       1720.02        68.83 o                         
   3   9   1       1676.83       1789.06        68.51 o                         
   4   9   1         70.76        148.70        30.52 o                         
   5   9   1       1557.23       1569.67        71.87 o                         
   6   9   1        570.96        551.40        51.49 o                         
   7   9   1        542.72        622.65        52.33 o                         
   8   9   1        215.12        246.24        43.83 o                         
   9   9   1        633.71        666.25        55.73 o                         
  -9  10   1        107.57         89.03        33.52 o                         
  -8  10   1        380.57        368.35        42.56 o                         
  -7  10   1        123.84         99.16        37.10 o                         
  -6  10   1        422.60        387.25        44.44 o                         
  -5  10   1        122.46        102.40        36.87 o                         
  -4  10   1        994.33       1043.31        57.66 o                         
  -3  10   1        921.94       1047.71        54.63 o                         
  -2  10   1       1238.01       1268.46        61.44 o                         
  -1  10   1        675.48        701.48        41.69 o                         
   0  10   1        102.17        102.25        28.67 o                         
   1  10   1        499.11        507.52        38.93 o                         
   2  10   1       1090.44       1227.08        57.49 o                         
   3  10   1        619.33        731.96        49.38 o                         
   4  10   1       1266.87       1320.47        60.52 o                         
   5  10   1        278.96        334.99        40.79 o                         
   6  10   1        368.46        353.32        46.21 o                         
   7  10   1        203.57        200.67        39.30 o                         
   8  10   1        396.51        434.60        43.51 o                         
   9  10   1         93.39         95.48        32.15 o                         
  10  10   1        144.58        209.20        34.25 o                         
  -9  11   1        222.15        219.14        36.03 o                         
  -8  11   1        381.67        389.93        37.00 o                         
  -7  11   1        113.50         79.70        32.89 o                         
  -6  11   1         55.76         45.55        34.51 o                         
  -5  11   1        182.72        213.75        36.00 o                         
  -4  11   1        380.17        371.32        40.09 o                         
  -3  11   1        235.91        173.28        34.49 o                         
  -2  11   1       1882.82       1976.89        81.52 o                         
  -1  11   1        912.28       1036.80        55.46 o                         
   0  11   1        127.34        194.94        36.79 o                         
   1  11   1        875.99       1020.66        56.67 o                         
   2  11   1       1707.83       1822.31        84.83 o                         
   3  11   1         49.18         37.53        31.47 o                         
   4  11   1        631.50        622.43        43.31 o                         
   5  11   1        122.58        112.35        33.40 o                         
   6  11   1         24.31         40.72        34.50 o                         
   7  11   1        174.50        111.60        32.28 o                         
   8  11   1        280.83        241.07        33.58 o                         
   9  11   1        339.11        375.49        35.30 o                         
  -7  12   1          5.96         -3.50        21.80 o                         
  -6  12   1         70.02         48.94        28.19 o                         
  -5  12   1        258.83        282.58        34.94 o                         
  -4  12   1        269.48        260.62        32.12 o                         
  -3  12   1        647.80        572.23        40.86 o                         
  -2  12   1       1096.23       1104.51        64.81 o                         
  -1  12   1         91.81         55.45        32.37 o                         
   0  12   1         88.60        141.62        35.27 o                         
   1  12   1        178.51        103.08        36.47 o                         
   2  12   1        893.86        976.93        54.36 o                         
   3  12   1        688.00        638.55        43.91 o                         
   4  12   1        267.83        233.66        31.81 o                         
   5  12   1        202.19        238.14        33.38 o                         
   6  12   1        170.48        212.74        30.58 o                         
   7  12   1         10.13         22.44        22.54 o                         
  -6  13   1        197.20        251.80        55.81 o                         
  -5  13   1        174.68        144.74        23.13 o                         
  -4  13   1        961.83        886.43        44.11 o                         
  -3  13   1        588.42        512.68        33.06 o                         
  -2  13   1        407.87        408.68        35.97 o                         
  -1  13   1        209.37        205.12        29.94 o                         
   0  13   1          6.36         26.03        28.99 o                         
   1  13   1        102.29        105.52        27.64 o                         
   2  13   1        631.17        677.46        38.77 o                         
   3  13   1        401.92        379.11        35.65 o                         
   4  13   1        907.25        869.09        59.56 o                         
   5  13   1        265.00        232.96        25.42 o                         
   6  13   1        124.61         37.87        44.70 o                         
  -3  14   1        206.54        225.18        46.33 o                         
  -2  14   1        290.04        266.49        28.70 o                         
  -1  14   1        123.67         72.78        23.48 o                         
   0  14   1         11.64         14.18        20.85 o                         
   1  14   1        210.89        204.71        25.34 o                         
   2  14   1        149.01        140.35        26.04 o                         
   3  14   1        369.59        432.27        73.95 o                         
   0   1   2     121768.66     110545.70      5229.50 o                         
   1   1   2       2821.10       2758.22       141.62 o                         
  -1   2   2       2046.05       2083.92       123.92 o                         
   0   2   2        256.80        184.37        15.13 o                         
   1   2   2       2465.65       2639.48       124.76 o                         
   2   2   2      11614.41      10839.50       594.54 o                         
  -2   3   2      14501.12      14568.27       759.56 o                         
  -1   3   2       2570.79       2709.30       125.63 o                         
   0   3   2      24208.42      22053.23       934.45 o                         
   1   3   2       2298.21       2307.55       125.93 o                         
   2   3   2      13288.10      13028.24       758.17 o                         
   3   3   2      78437.45      77024.02      4215.51 o                         
  -3   4   2       9853.27       9011.79       491.70 o                         
  -2   4   2      21685.09      21150.53      1078.74 o                         
  -1   4   2        171.17        218.83        25.20 o                         
   0   4   2          0.18          9.92        16.07 o                         
   1   4   2        455.94        375.69        27.15 o                         
   2   4   2      21660.16      21408.03      1165.06 o                         
   3   4   2       8982.38       8641.00       491.69 o                         
   4   4   2      18905.01      18597.96      1027.41 o                         
  -4   5   2       3587.18       3341.01       251.50 o                         
  -3   5   2      13145.80      13992.77       767.51 o                         
  -2   5   2       2883.15       2662.85       163.73 o                         
  -1   5   2       3126.71       2971.50       153.53 o                         
   0   5   2      18377.42      17069.36       724.38 o                         
   1   5   2       3211.34       3122.00       154.55 o                         
   2   5   2       3741.71       3478.40       180.01 o                         
   3   5   2      13014.95      13645.51       840.62 o                         
   4   5   2       2334.05       2124.53       145.46 o                         
   5   5   2         18.71         86.44        41.32 o                         
  -5   6   2       8629.64       8082.96       326.60 o                         
  -4   6   2       1645.99       1575.81       125.77 o                         
  -3   6   2       2031.04       1955.35       145.44 o                         
  -2   6   2       4386.95       4014.30       253.24 o                         
  -1   6   2       1318.11       1457.65        96.73 o                         
   0   6   2        270.86        223.69        38.27 o                         
   1   6   2       1037.22       1054.24        84.99 o                         
   2   6   2       4209.14       3859.79       250.41 o                         
   3   6   2       2242.45       2182.01       136.89 o                         
   4   6   2       1853.42       1810.77       119.52 o                         
   5   6   2       9358.18       8902.53       315.34 o                         
   6   6   2        259.52        214.02        28.52 o                         
  -6   7   2        482.53        542.14        40.38 o                         
  -5   7   2       5912.12       5402.18       170.59 o                         
  -4   7   2       4327.44       3853.26       137.30 o                         
  -3   7   2       1244.83       1243.50       118.54 o                         
  -2   7   2        618.26        669.14        74.20 o                         
  -1   7   2       2422.91       2819.80       221.63 o                         
   0   7   2        511.91        503.77        66.73 o                         
   1   7   2       2501.76       2950.88       218.40 o                         
   2   7   2        274.47        202.49        61.65 o                         
   3   7   2       1238.71       1254.73       120.27 o                         
   4   7   2       4750.87       4324.57       134.92 o                         
   5   7   2       6098.99       5507.35       167.16 o                         
   6   7   2        954.25       1056.35        44.68 o                         
   7   7   2        101.38        122.86        32.10 o                         
  -7   8   2        704.17        641.57        52.41 o                         
  -6   8   2        377.00        376.43        44.82 o                         
  -5   8   2        604.05        670.27        48.12 o                         
  -4   8   2       1741.65       1638.67        60.19 o                         
  -3   8   2        741.77        725.70        35.52 o                         
  -2   8   2       3303.42       3036.67        97.76 o                         
  -1   8   2       1289.37       1228.69        49.64 o                         
   0   8   2        334.43        289.68        30.61 o                         
   1   8   2        988.86        985.43        51.44 o                         
   2   8   2       3371.85       3190.86       103.05 o                         
   3   8   2        543.20        522.45        33.52 o                         
   4   8   2       1696.51       1628.64        61.65 o                         
   5   8   2        988.31       1041.15        50.35 o                         
   6   8   2        561.71        603.18        44.35 o                         
   7   8   2       1300.18       1404.65        65.48 o                         
   8   8   2        683.37        746.49        55.24 o                         
  -8   9   2         36.48          1.00        35.04 o                         
  -7   9   2       1535.74       1659.14        81.91 o                         
  -6   9   2        347.86        432.25        45.06 o                         
  -5   9   2         47.21         33.16        34.59 o                         
  -4   9   2       4075.14       4056.31       154.95 o                         
  -3   9   2       5720.21       5445.98       180.46 o                         
  -2   9   2       6481.69       5836.37       180.87 o                         
  -1   9   2       1587.66       1667.02        61.16 o                         
   0   9   2       4864.05       4656.29       141.49 o                         
   1   9   2       1517.61       1603.82        59.99 o                         
   2   9   2       6365.33       5726.43       176.65 o                         
   3   9   2       5735.74       5470.93       172.31 o                         
   4   9   2       4668.48       4773.14       147.61 o                         
   5   9   2         40.35         26.41        29.95 o                         
   6   9   2        433.74        451.86        46.10 o                         
   7   9   2       1625.40       1802.89        93.87 o                         
   8   9   2         87.27        107.83        39.50 o                         
   9   9   2        339.88        375.06        44.35 o                         
  -9  10   2        974.25       1059.87        63.25 o                         
  -8  10   2        102.19         80.94        36.10 o                         
  -7  10   2          5.75        -26.79        35.93 o                         
  -6  10   2        869.07       1003.59        63.00 o                         
  -5  10   2        721.89        745.20        52.27 o                         
  -4  10   2        400.75        455.89        39.11 o                         
  -3  10   2        670.15        698.92        45.43 o                         
  -2  10   2       4323.64       4124.21       146.50 o                         
  -1  10   2       2647.00       2630.68        99.43 o                         
   0  10   2        322.45        298.23        34.28 o                         
   1  10   2       2576.93       2479.35        92.61 o                         
   2  10   2       4246.72       4034.04       134.64 o                         
   3  10   2        586.44        623.19        43.58 o                         
   4  10   2        410.07        308.31        39.45 o                         
   5  10   2        737.43        778.53        50.72 o                         
   6  10   2        934.59       1084.52        63.63 o                         
   7  10   2         24.65         15.42        35.85 o                         
   8  10   2        120.30        112.48        35.68 o                         
   9  10   2        991.71       1042.31        59.71 o                         
  10  10   2         18.02         17.43        28.85 o                         
  -9  11   2         13.18         24.89        26.26 o                         
  -8  11   2        313.06        307.81        34.38 o                         
  -7  11   2        470.80        500.72        44.10 o                         
  -6  11   2        288.71        309.39        38.31 o                         
  -5  11   2        120.80        186.64        37.04 o                         
  -4  11   2       1320.92       1506.70        64.57 o                         
  -3  11   2        732.68        799.27        47.85 o                         
  -2  11   2       1061.48       1036.27        57.70 o                         
  -1  11   2       1178.94       1124.06        59.55 o                         
   0  11   2        269.75        292.62        35.83 o                         
   1  11   2       1105.43       1125.40        62.21 o                         
   2  11   2       1307.78       1387.42        65.28 o                         
   3  11   2        613.16        648.17        47.26 o                         
   4  11   2       1083.27       1099.66        63.62 o                         
   5  11   2        156.75        205.95        35.96 o                         
   6  11   2        275.62        242.38        37.17 o                         
   7  11   2        526.69        562.87        44.03 o                         
   8  11   2        341.50        369.01        35.95 o                         
   9  11   2         43.92         65.24        28.45 o                         
  -7  12   2         59.98         45.51        24.43 o                         
  -6  12   2       1083.88       1150.08        59.67 o                         
  -5  12   2         34.52         20.54        27.85 o                         
  -4  12   2        682.01        690.85        45.24 o                         
  -3  12   2        465.61        494.95        38.53 o                         
  -2  12   2        162.20        105.82        32.92 o                         
  -1  12   2         67.32         42.91        32.01 o                         
   0  12   2        375.77        363.81        40.80 o                         
   1  12   2          5.21        -26.92        32.95 o                         
   2  12   2        205.75        230.99        34.36 o                         
   3  12   2        537.43        521.26        39.38 o                         
   4  12   2        550.88        642.92        42.73 o                         
   5  12   2          7.96         -0.58        28.65 o                         
   6  12   2       1033.34       1025.50        57.68 o                         
   7  12   2         46.01         38.76        22.99 o                         
  -6  13   2         22.83         31.26        58.95 o                         
  -5  13   2        322.98        310.78        26.05 o                         
  -4  13   2         28.42         33.14        22.21 o                         
  -3  13   2        141.10        107.30        24.94 o                         
  -2  13   2         34.97          7.36        26.28 o                         
  -1  13   2          5.85        -24.36        24.36 o                         
   0  13   2         15.31         50.43        28.18 o                         
   1  13   2          2.73        -21.45        24.85 o                         
   2  13   2         30.14         47.01        28.25 o                         
   3  13   2        210.62        184.91        30.60 o                         
   4  13   2         21.41          8.46        23.85 o                         
   5  13   2        272.18        232.62        29.56 o                         
   6  13   2          6.21         81.67        46.49 o                         
  -3  14   2         16.09        -37.30        43.08 o                         
  -2  14   2        109.13         99.14        25.06 o                         
  -1  14   2         86.71        115.73        23.27 o                         
   0  14   2          2.84          5.44        20.76 o                         
   1  14   2         50.30         43.09        23.23 o                         
   2  14   2         77.63         55.87        23.26 o                         
   3  14   2          5.06         20.37        32.17 o                         
   0   1   3       3620.61       3064.19       167.63 o                         
   1   1   3       3025.27       2326.42       121.13 o                         
  -1   2   3       5487.67       4556.68       226.78 o                         
   0   2   3        119.54         75.60        11.68 o                         
   1   2   3       6252.70       4884.65       243.20 o                         
   2   2   3       5997.05       5463.97       300.14 o                         
  -2   3   3       5584.17       6218.75       346.88 o                         
  -1   3   3      37667.18      34809.46      1653.12 o                         
   0   3   3       5244.11       4265.38       184.57 o                         
   1   3   3      38610.57      34944.13      1651.44 o                         
   2   3   3       5866.46       6246.24       320.17 o                         
   3   3   3        326.83        451.58        43.92 o                         
  -3   4   3       7332.83       7546.09       440.93 o                         
  -2   4   3       1362.76       1246.66        77.36 o                         
  -1   4   3       6715.40       6483.61       307.41 o                         
   0   4   3      13910.55      13653.82       580.32 o                         
   1   4   3       6563.45       6330.71       290.88 o                         
   2   4   3       1524.52       1411.22        80.37 o                         
   3   4   3       8155.59       8246.77       442.12 o                         
   4   4   3      15783.59      16391.91       907.62 o                         
  -4   5   3       6790.03       6686.26       367.89 o                         
  -3   5   3       6071.41       6650.10       394.77 o                         
  -2   5   3       6468.51       7273.55       386.89 o                         
  -1   5   3      10265.81      10534.81       555.06 o                         
   0   5   3        379.72        289.82        29.78 o                         
   1   5   3      10622.68      11098.41       519.13 o                         
   2   5   3       5753.97       6487.06       385.13 o                         
   3   5   3       6958.76       7385.35       396.15 o                         
   4   5   3       6395.56       6211.59       367.16 o                         
   5   5   3         55.96         92.92        42.81 o                         
  -5   6   3       6857.72       6422.19       228.89 o                         
  -4   6   3         47.45         26.26        42.95 o                         
  -3   6   3          4.17         19.28        39.05 o                         
  -2   6   3       2359.96       2516.47       169.09 o                         
  -1   6   3       2122.01       2736.03       161.60 o                         
   0   6   3        750.91        887.67        73.20 o                         
   1   6   3       2041.97       2512.35       148.42 o                         
   2   6   3       2438.17       2443.28       150.94 o                         
   3   6   3         56.01          8.19        36.08 o                         
   4   6   3         18.00         34.32        40.84 o                         
   5   6   3       5933.07       5762.68       213.62 o                         
   6   6   3        517.66        689.54        36.82 o                         
  -6   7   3       2786.77       2920.47        98.57 o                         
  -5   7   3        292.68        269.80        28.36 o                         
  -4   7   3       1248.55       1303.65        60.36 o                         
  -3   7   3        807.15        739.26        82.35 o                         
  -2   7   3       1459.73       1448.62       141.10 o                         
  -1   7   3       5999.49       6194.53       434.87 o                         
   0   7   3        989.26       1103.25       103.19 o                         
   1   7   3       5727.78       6127.26       432.43 o                         
   2   7   3        953.02        958.69       122.44 o                         
   3   7   3        351.18        340.14        59.31 o                         
   4   7   3       1287.50       1351.36        54.68 o                         
   5   7   3        195.01        175.77        27.11 o                         
   6   7   3       2489.57       2588.17        92.01 o                         
   7   7   3        135.43        192.49        34.94 o                         
  -7   8   3       1907.92       2161.54        91.09 o                         
  -6   8   3        131.49         67.12        33.74 o                         
  -5   8   3        248.97        231.14        34.52 o                         
  -4   8   3        739.14        713.63        39.22 o                         
  -3   8   3         50.24         65.64        22.97 o                         
  -2   8   3       1027.29        966.18        39.63 o                         
  -1   8   3       1971.28       1861.02        68.79 o                         
   0   8   3       2803.34       2926.54        98.68 o                         
   1   8   3       1544.97       1535.32        66.89 o                         
   2   8   3        800.55        706.64        38.43 o                         
   3   8   3        144.29        142.40        24.21 o                         
   4   8   3        493.62        492.00        34.64 o                         
   5   8   3        194.43        163.88        29.24 o                         
   6   8   3         48.37         62.34        35.58 o                         
   7   8   3       1748.02       2023.70        96.09 o                         
   8   8   3        105.47        105.08        35.87 o                         
  -8   9   3        342.57        371.78        45.75 o                         
  -7   9   3          4.80         40.00        34.50 o                         
  -6   9   3       1012.02       1039.08        61.60 o                         
  -5   9   3        161.42        164.93        36.14 o                         
  -4   9   3         13.72          3.38        29.10 o                         
  -3   9   3       1363.83       1347.02        59.48 o                         
  -2   9   3        378.39        414.99        32.30 o                         
  -1   9   3        793.84        814.94        38.60 o                         
   0   9   3       3377.48       3301.16       105.46 o                         
   1   9   3        360.00        351.08        31.42 o                         
   2   9   3        274.99        327.67        31.99 o                         
   3   9   3       1198.39       1101.82        55.08 o                         
   4   9   3          4.07        -24.83        27.08 o                         
   5   9   3        232.22        280.99        36.42 o                         
   6   9   3       1043.62       1063.68        65.44 o                         
   7   9   3         30.46         64.66        39.85 o                         
   8   9   3        362.53        430.61        47.91 o                         
   9   9   3        235.80        183.60        37.37 o                         
  -9  10   3        288.95        371.72        41.18 o                         
  -8  10   3         33.95         37.57        35.22 o                         
  -7  10   3         45.81         59.53        36.83 o                         
  -6  10   3        448.00        434.21        43.05 o                         
  -5  10   3        657.11        726.84        51.64 o                         
  -4  10   3       1255.67       1273.12        57.63 o                         
  -3  10   3       1352.60       1452.11        66.22 o                         
  -2  10   3       2058.12       2247.54        85.85 o                         
  -1  10   3        232.99        219.95        32.80 o                         
   0  10   3        114.06         93.49        30.52 o                         
   1  10   3        287.75        267.44        33.58 o                         
   2  10   3       1918.58       2078.03        83.64 o                         
   3  10   3       1289.12       1387.33        65.92 o                         
   4  10   3        872.75        857.30        53.89 o                         
   5  10   3        510.87        603.09        46.15 o                         
   6  10   3        225.86        222.52        40.96 o                         
   7  10   3         23.90         58.53        36.49 o                         
   8  10   3         79.80         83.42        33.39 o                         
   9  10   3        302.89        337.44        38.38 o                         
  10  10   3         29.30         20.27        28.47 o                         
  -9  11   3         99.64         87.26        27.66 o                         
  -8  11   3         48.35         48.58        27.52 o                         
  -7  11   3        176.35        187.18        33.09 o                         
  -6  11   3        172.97        288.92        38.37 o                         
  -5  11   3       1521.16       1522.92        81.51 o                         
  -4  11   3        322.82        409.77        38.15 o                         
  -3  11   3        860.42        913.61        51.42 o                         
  -2  11   3       1408.26       1391.27        65.49 o                         
  -1  11   3         91.19         85.09        32.76 o                         
   0  11   3       1380.56       1424.98        68.21 o                         
   1  11   3         20.76         34.92        31.86 o                         
   2  11   3       1601.38       1652.84        69.66 o                         
   3  11   3        808.63        952.50        54.47 o                         
   4  11   3        242.39        294.32        38.44 o                         
   5  11   3       1872.18       1960.55        81.72 o                         
   6  11   3        231.54        331.04        37.99 o                         
   7  11   3        248.09        285.86        35.85 o                         
   8  11   3        107.94        109.91        29.24 o                         
   9  11   3         40.85         52.20        30.25 o                         
  -7  12   3        265.69        235.00        31.13 o                         
  -6  12   3          5.76         19.62        25.70 o                         
  -5  12   3        380.73        345.94        33.67 o                         
  -4  12   3       1169.75       1195.31        62.93 o                         
  -3  12   3        331.89        416.39        35.81 o                         
  -2  12   3        241.50        214.62        34.96 o                         
  -1  12   3        690.96        591.14        45.03 o                         
   0  12   3        659.49        645.52        47.84 o                         
   1  12   3        702.98        656.22        49.85 o                         
   2  12   3        393.41        347.42        38.29 o                         
   3  12   3        159.35        202.70        32.92 o                         
   4  12   3       1208.63       1409.45        64.27 o                         
   5  12   3        239.59        155.53        31.63 o                         
   6  12   3         20.26         39.68        27.26 o                         
   7  12   3        216.05        169.06        25.47 o                         
  -6  13   3         40.28         86.00       101.18 o                         
  -5  13   3        933.45        987.52        54.08 o                         
  -4  13   3        103.85        123.15        23.26 o                         
  -3  13   3        604.53        582.16        37.76 o                         
  -2  13   3        240.71        191.10        27.59 o                         
  -1  13   3        158.49        158.37        27.70 o                         
   0  13   3         90.52        107.32        28.71 o                         
   1  13   3        294.79        242.83        30.40 o                         
   2  13   3        177.87        158.15        32.01 o                         
   3  13   3        772.58        733.99        57.62 o                         
   4  13   3        264.89        224.75        27.90 o                         
   5  13   3        858.58        800.40        78.28 o                         
   6  13   3         57.65         67.76        53.19 o                         
  -3  14   3        101.96        116.80        45.92 o                         
  -2  14   3        560.14        376.42        46.43 o                         
  -1  14   3        418.30        379.71        29.48 o                         
   0  14   3         10.77         24.07        21.59 o                         
   1  14   3        238.09        219.36        28.87 o                         
   2  14   3        840.77        753.56        55.38 o                         
   3  14   3        157.52        102.80        31.56 o                         
   0   0   4     147671.84     138501.52     18552.45 o                         
   0   1   4        562.31        726.70        54.96 o                         
   1   1   4      52299.55      52218.17      2643.41 o                         
  -1   2   4      26882.21      22635.60      1133.60 o                         
   0   2   4      56474.54      55637.64      2634.99 o                         
   1   2   4      26007.58      22032.49      1133.47 o                         
   2   2   4       6642.65       6805.04       347.31 o                         
  -2   3   4       1467.70       1877.30       116.73 o                         
  -1   3   4      48228.96      44561.11      1973.32 o                         
   0   3   4      17487.39      16816.29       714.88 o                         
   1   3   4      47861.12      43774.56      2238.82 o                         
   2   3   4       1627.55       1944.90       106.93 o                         
   3   3   4        378.56        314.54        40.32 o                         
  -3   4   4      18061.78      18146.27      1023.06 o                         
  -2   4   4       3650.53       3782.70       209.39 o                         
  -1   4   4       2124.60       2026.29       108.83 o                         
   0   4   4       6485.15       7765.66       334.09 o                         
   1   4   4       2772.27       2600.69       110.49 o                         
   2   4   4       4188.32       4229.57       210.96 o                         
   3   4   4      19662.64      18981.01      1023.58 o                         
   4   4   4       7899.23       8167.71       459.36 o                         
  -4   5   4         30.87        -13.41        34.87 o                         
  -3   5   4      10357.08      10897.11       542.67 o                         
  -2   5   4       3488.11       2876.97       166.71 o                         
  -1   5   4       2931.48       3093.77       137.30 o                         
   0   5   4        367.31        339.21        40.76 o                         
   1   5   4       2244.68       2504.66       150.64 o                         
   2   5   4       2775.60       2187.72       137.29 o                         
   3   5   4       8370.95       8613.92       540.83 o                         
   4   5   4         49.12         36.76        37.16 o                         
   5   5   4       5886.93       5252.70       305.28 o                         
  -5   6   4        362.31        312.22        32.27 o                         
  -4   6   4       7659.34       6933.54       401.68 o                         
  -3   6   4       1020.50       1157.00       101.19 o                         
  -2   6   4      12982.37      13476.10       904.14 o                         
  -1   6   4       8687.54       8317.60       439.11 o                         
   0   6   4       1249.37       1116.58        89.17 o                         
   1   6   4       9047.90       8614.50       437.96 o                         
   2   6   4      16258.25      16153.07       825.81 o                         
   3   6   4       1273.02       1390.61        95.29 o                         
   4   6   4       6539.70       5892.54       364.67 o                         
   5   6   4        351.58        346.48        32.17 o                         
   6   6   4       9063.65       8402.97       255.32 o                         
  -6   7   4        635.32        602.70        39.33 o                         
  -5   7   4       2089.24       2083.57        73.72 o                         
  -4   7   4       2623.13       2622.71        97.02 o                         
  -3   7   4       2598.06       2472.24       174.34 o                         
  -2   7   4        248.57        272.99        73.00 o                         
  -1   7   4        139.43        211.53        47.71 o                         
   0   7   4        346.31        430.10        64.18 o                         
   1   7   4        318.36        241.18        52.19 o                         
   2   7   4        236.39        218.09        67.06 o                         
   3   7   4       1569.92       1505.57       134.42 o                         
   4   7   4       2698.42       2651.93        85.84 o                         
   5   7   4       1889.34       1879.37        70.92 o                         
   6   7   4        511.18        547.20        37.87 o                         
   7   7   4        673.12        743.83        51.07 o                         
  -7   8   4        803.49        959.13        54.43 o                         
  -6   8   4        896.21        947.20        56.18 o                         
  -5   8   4         24.57         23.98        32.27 o                         
  -4   8   4        927.40       1039.31        53.63 o                         
  -3   8   4       1684.89       1830.01        64.70 o                         
  -2   8   4       1217.70       1169.50        47.52 o                         
  -1   8   4        251.11        206.99        25.99 o                         
   0   8   4       2198.15       2125.79        76.76 o                         
   1   8   4        373.71        319.75        27.88 o                         
   2   8   4       1426.68       1414.06        51.54 o                         
   3   8   4       1730.65       1868.91        67.18 o                         
   4   8   4       1328.27       1468.09        53.99 o                         
   5   8   4         56.11         24.68        26.38 o                         
   6   8   4        778.05        905.60        61.20 o                         
   7   8   4        636.26        723.97        58.07 o                         
   8   8   4       1265.84       1428.06        71.72 o                         
  -8   9   4       2239.41       2160.21        93.26 o                         
  -7   9   4        621.38        678.36        48.42 o                         
  -6   9   4        910.82       1044.44        65.62 o                         
  -5   9   4        346.44        400.73        39.37 o                         
  -4   9   4        370.75        358.11        37.23 o                         
  -3   9   4        111.96        127.04        29.49 o                         
  -2   9   4       2739.89       2919.09       101.71 o                         
  -1   9   4       1110.28       1188.41        58.70 o                         
   0   9   4        338.80        371.05        30.83 o                         
   1   9   4       1354.19       1594.64        55.94 o                         
   2   9   4       2691.40       3016.72        99.63 o                         
   3   9   4        313.84        310.97        32.92 o                         
   4   9   4        446.47        383.92        36.00 o                         
   5   9   4        238.58        249.53        33.26 o                         
   6   9   4       1306.83       1470.42        73.08 o                         
   7   9   4        413.72        473.25        49.51 o                         
   8   9   4       2147.64       1933.52        99.98 o                         
   9   9   4        185.54        203.19        37.66 o                         
  -9  10   4        157.95        162.75        32.96 o                         
  -8  10   4        613.55        633.01        50.92 o                         
  -7  10   4       1878.88       1945.16        86.91 o                         
  -6  10   4        269.56        272.29        40.65 o                         
  -5  10   4       1345.53       1523.23        73.60 o                         
  -4  10   4       1223.74       1208.02        60.98 o                         
  -3  10   4        153.06        103.39        30.73 o                         
  -2  10   4         51.18         54.60        30.46 o                         
  -1  10   4       1708.02       1750.91        75.96 o                         
   0  10   4       3958.27       4030.14       148.24 o                         
   1  10   4       1716.41       1896.19        74.35 o                         
   2  10   4        232.72        248.40        34.58 o                         
   3  10   4        170.63        171.77        32.78 o                         
   4  10   4       1024.17        882.71        55.47 o                         
   5  10   4       1304.31       1425.72        71.13 o                         
   6  10   4        528.51        522.18        47.47 o                         
   7  10   4       1611.95       1702.96        91.95 o                         
   8  10   4        708.04        734.61        50.83 o                         
   9  10   4         72.10         62.73        29.64 o                         
  10  10   4        329.72        329.39        35.37 o                         
  -9  11   4        401.35        322.88        46.47 o                         
  -8  11   4        267.86        258.31        32.22 o                         
  -7  11   4        884.57        841.82        46.81 o                         
  -6  11   4        537.76        517.12        45.45 o                         
  -5  11   4        799.93        921.54        53.66 o                         
  -4  11   4        917.47        916.22        52.30 o                         
  -3  11   4         14.41         43.37        30.43 o                         
  -2  11   4        204.42        195.33        33.93 o                         
  -1  11   4        258.54        297.95        37.95 o                         
   0  11   4        395.95        378.03        39.67 o                         
   1  11   4        417.37        480.47        40.11 o                         
   2  11   4        178.11        177.06        33.48 o                         
   3  11   4        115.83        114.32        32.68 o                         
   4  11   4        794.70        843.28        50.99 o                         
   5  11   4        639.52        589.87        47.97 o                         
   6  11   4        712.29        805.29        49.10 o                         
   7  11   4        684.94        610.24        47.26 o                         
   8  11   4        491.22        433.20        40.30 o                         
   9  11   4        361.34        317.31        40.34 o                         
  -7  12   4        262.26        270.08        31.24 o                         
  -6  12   4         41.08         51.11        25.48 o                         
  -5  12   4        602.46        516.94        39.42 o                         
  -4  12   4         60.09         32.06        29.61 o                         
  -3  12   4        466.04        437.81        37.54 o                         
  -2  12   4        578.11        635.04        45.08 o                         
  -1  12   4        183.28        135.07        31.94 o                         
   0  12   4        194.51        176.06        35.87 o                         
   1  12   4        190.31        142.52        34.59 o                         
   2  12   4        557.91        524.52        44.32 o                         
   3  12   4        443.76        458.01        40.50 o                         
   4  12   4         50.72         71.45        27.93 o                         
   5  12   4        589.55        594.15        39.99 o                         
   6  12   4         84.57         87.15        28.35 o                         
   7  12   4        235.58        192.55        25.52 o                         
  -6  13   4        387.93        379.43       136.60 o                         
  -5  13   4        331.69        249.93        25.73 o                         
  -4  13   4        202.54        222.62        24.98 o                         
  -3  13   4        604.06        614.34        35.84 o                         
  -2  13   4        142.44        132.57        26.08 o                         
  -1  13   4         30.04         34.38        27.93 o                         
   0  13   4         60.95         55.46        27.16 o                         
   1  13   4         12.81         24.21        26.10 o                         
   2  13   4         98.58         80.03        29.28 o                         
   3  13   4        638.45        609.35        45.00 o                         
   4  13   4        309.51        246.01        29.98 o                         
   5  13   4        275.44        226.73        27.64 o                         
   6  13   4        366.86        226.59       122.68 o                         
  -3  14   4         50.66         18.80        50.20 o                         
  -2  14   4        102.63         97.29        25.73 o                         
  -1  14   4        138.47         99.97        24.00 o                         
   0  14   4          4.85        -20.65        20.65 o                         
   1  14   4        124.21        121.79        23.90 o                         
   2  14   4        117.59         89.19        24.78 o                         
   3  14   4         84.74         69.11        36.28 o                         
   0   1   5      13715.47      11437.65       768.22 o                         
   1   1   5          6.79         51.87        12.35 o                         
  -1   2   5      13565.09      11916.68       608.51 o                         
   0   2   5      33441.09      27157.95      1287.86 o                         
   1   2   5      13963.17      12027.76       609.33 o                         
   2   2   5       8022.48       6840.14       349.09 o                         
  -2   3   5       4877.33       5779.79       313.38 o                         
  -1   3   5      13679.64      14569.50       722.49 o                         
   0   3   5      33147.28      31915.62      1511.35 o                         
   1   3   5      14649.39      15978.19       775.00 o                         
   2   3   5       4530.79       5448.28       290.21 o                         
   3   3   5       5682.16       4917.84       278.63 o                         
  -3   4   5        992.95        682.29        59.20 o                         
  -2   4   5       1502.04       1592.84        85.99 o                         
  -1   4   5       5196.67       4267.56       204.23 o                         
   0   4   5       5159.31       4966.32       239.62 o                         
   1   4   5       5464.51       4657.08       204.75 o                         
   2   4   5       1289.34       1270.27        83.90 o                         
   3   4   5       1247.44        863.08        68.65 o                         
   4   4   5       5684.43       5033.73       288.95 o                         
  -4   5   5       4064.81       3967.80       244.33 o                         
  -3   5   5       4809.45       4522.13       246.16 o                         
  -2   5   5        900.84        883.47        81.63 o                         
  -1   5   5       7544.34       7380.39       334.50 o                         
   0   5   5       7237.75       6540.52       337.02 o                         
   1   5   5       7565.25       7353.57       355.55 o                         
   2   5   5       1163.58       1192.41        72.31 o                         
   3   5   5       4342.88       3845.52       267.57 o                         
   4   5   5       4539.93       4360.36       245.92 o                         
   5   5   5       7653.30       7834.72       445.24 o                         
  -5   6   5       1211.27       1316.52        57.56 o                         
  -4   6   5        459.16        373.43        55.18 o                         
  -3   6   5        856.52        949.65        74.93 o                         
  -2   6   5       1040.17       1040.73        80.59 o                         
  -1   6   5       3595.77       3746.45       215.01 o                         
   0   6   5        525.01        346.00        48.63 o                         
   1   6   5       2561.49       2654.19       176.85 o                         
   2   6   5       1266.50       1154.64        74.55 o                         
   3   6   5        566.88        605.06        64.24 o                         
   4   6   5        244.75        238.47        48.67 o                         
   5   6   5        923.62       1096.57        52.74 o                         
   6   6   5       3660.29       3411.77       112.99 o                         
  -6   7   5        154.00        128.43        29.09 o                         
  -5   7   5       2575.45       2639.03        87.11 o                         
  -4   7   5        450.72        463.19        34.16 o                         
  -3   7   5       1228.33       1471.21       154.16 o                         
  -2   7   5       1304.16       1374.90       154.52 o                         
  -1   7   5        423.60        342.22        61.56 o                         
   0   7   5       3722.78       3433.03       227.87 o                         
   1   7   5        193.82        199.42        52.39 o                         
   2   7   5       1649.30       1435.12       171.68 o                         
   3   7   5       1031.12       1235.78       120.45 o                         
   4   7   5        251.73        261.37        27.77 o                         
   5   7   5       2197.54       2136.31        79.84 o                         
   6   7   5        197.33        141.26        30.67 o                         
   7   7   5       2723.05       2915.79       126.04 o                         
  -7   8   5        412.09        479.59        44.31 o                         
  -6   8   5       1089.32       1291.18        62.07 o                         
  -5   8   5        119.00        161.41        35.45 o                         
  -4   8   5        361.22        369.74        33.46 o                         
  -3   8   5       3337.92       3249.28        93.38 o                         
  -2   8   5        184.04        216.42        24.58 o                         
  -1   8   5       8152.73       7316.78       216.84 o                         
   0   8   5       6087.84       5823.09       184.07 o                         
   1   8   5       7694.80       6962.38       206.77 o                         
   2   8   5        259.58        342.67        26.88 o                         
   3   8   5       2577.98       2760.63       102.01 o                         
   4   8   5        288.81        285.98        30.86 o                         
   5   8   5        215.70        244.34        32.29 o                         
   6   8   5        731.76        820.77        58.62 o                         
   7   8   5        297.01        323.76        45.51 o                         
   8   8   5       4993.77       5366.76       209.06 o                         
  -8   9   5        521.79        525.08        45.17 o                         
  -7   9   5        735.76        803.61        52.58 o                         
  -6   9   5        422.01        412.51        46.89 o                         
  -5   9   5       1582.41       1738.31        75.76 o                         
  -4   9   5        278.83        213.79        33.72 o                         
  -3   9   5       1585.05       1730.79        62.32 o                         
  -2   9   5       7288.57       6722.63       198.06 o                         
  -1   9   5       2701.05       2742.56        90.47 o                         
   0   9   5         81.16        102.82        26.77 o                         
   1   9   5       2495.06       2529.61        87.41 o                         
   2   9   5       6446.09       5988.89       188.11 o                         
   3   9   5       1174.31       1200.91        62.98 o                         
   4   9   5        539.82        533.94        37.95 o                         
   5   9   5       1429.19       1521.19        72.55 o                         
   6   9   5        662.58        782.77        51.94 o                         
   7   9   5        777.67        892.71        60.28 o                         
   8   9   5        687.54        837.77        57.78 o                         
   9   9   5       1331.59       1542.42        80.80 o                         
  -9  10   5        115.80         46.52        31.84 o                         
  -8  10   5         13.28         59.46        32.90 o                         
  -7  10   5         22.67         18.64        32.64 o                         
  -6  10   5          3.67        -16.60        31.60 o                         
  -5  10   5        727.01        892.47        51.87 o                         
  -4  10   5         80.62         71.53        31.96 o                         
  -3  10   5       1647.72       1659.46        69.76 o                         
  -2  10   5       1283.07       1273.39        62.08 o                         
  -1  10   5        878.77        808.93        45.47 o                         
   0  10   5         38.44        -13.05        30.16 o                         
   1  10   5        544.83        559.87        42.50 o                         
   2  10   5       1194.76       1369.95        62.14 o                         
   3  10   5       1490.48       1583.15        69.67 o                         
   4  10   5        154.71         74.94        30.71 o                         
   5  10   5        509.96        673.02        48.07 o                         
   6  10   5         25.46         48.07        36.87 o                         
   7  10   5         27.44          3.65        36.18 o                         
   8  10   5         82.94        101.60        34.07 o                         
   9  10   5        146.72         90.78        30.28 o                         
  10  10   5        236.96        166.87        29.99 o                         
  -9  11   5        255.67        236.09        34.91 o                         
  -8  11   5         94.52         93.79        27.89 o                         
  -7  11   5        321.64        310.63        34.11 o                         
  -6  11   5        560.13        513.81        43.57 o                         
  -5  11   5        171.91        218.41        34.40 o                         
  -4  11   5       2269.52       2542.31       102.95 o                         
  -3  11   5        504.39        547.91        40.10 o                         
  -2  11   5        720.07        674.89        43.55 o                         
  -1  11   5       1049.09       1188.26        64.13 o                         
   0  11   5       1019.30       1057.56        57.75 o                         
   1  11   5       1388.02       1466.42        67.18 o                         
   2  11   5        529.51        479.15        40.38 o                         
   3  11   5        248.74        222.76        35.17 o                         
   4  11   5       2584.25       2711.90       106.11 o                         
   5  11   5         85.60         68.17        32.74 o                         
   6  11   5        813.60        812.40        52.32 o                         
   7  11   5        354.99        387.47        38.63 o                         
   8  11   5         78.13         82.19        27.26 o                         
   9  11   5        344.07        307.98        42.36 o                         
  -7  12   5        206.83        193.64        29.45 o                         
  -6  12   5        191.82        191.12        27.66 o                         
  -5  12   5       1668.77       1763.81        76.89 o                         
  -4  12   5        164.35        152.64        31.94 o                         
  -3  12   5        162.03        189.30        32.52 o                         
  -2  12   5        489.86        581.42        43.18 o                         
  -1  12   5        152.22        185.23        33.58 o                         
   0  12   5        913.55        941.75        54.31 o                         
   1  12   5        202.31        293.52        37.92 o                         
   2  12   5        686.90        742.31        45.21 o                         
   3  12   5        261.88        320.10        36.72 o                         
   4  12   5        249.94        238.24        32.20 o                         
   5  12   5       1729.70       1830.71        78.12 o                         
   6  12   5        186.78        146.66        26.45 o                         
   7  12   5        173.44        179.86        27.04 o                         
  -6  13   5        808.48        996.64       235.25 o                         
  -5  13   5         60.32         50.52        21.59 o                         
  -4  13   5        749.70        777.33        38.27 o                         
  -3  13   5        489.34        470.60        36.09 o                         
  -2  13   5        851.83        836.15        47.84 o                         
  -1  13   5        209.56        168.05        30.13 o                         
   0  13   5        545.96        598.73        40.03 o                         
   1  13   5        214.85        154.97        29.00 o                         
   2  13   5       1187.15       1136.38        66.67 o                         
   3  13   5        772.91        792.14        54.85 o                         
   4  13   5        595.62        484.80        38.85 o                         
   5  13   5        148.45        131.57        26.40 o                         
   6  13   5        716.63        498.32       131.54 o                         
  -3  14   5        461.17        404.55       242.84 o                         
  -2  14   5         84.51        100.91        28.89 o                         
  -1  14   5        360.72        324.63        36.82 o                         
   0  14   5        151.66        140.62        22.47 o                         
   1  14   5        558.31        474.08        42.69 o                         
   2  14   5        234.78        245.95        39.94 o                         
   3  14   5        592.49        530.26       157.18 o                         
   0   1   6      18674.03      19835.23      1189.05 o                         
   1   1   6      56880.56      48396.23      2449.60 o                         
  -1   2   6       5141.78       4757.69       324.03 o                         
   0   2   6       3366.60       3036.57       148.19 o                         
   1   2   6       9418.01       8735.50       590.96 o                         
   2   2   6      23858.41      20718.61      1050.77 o                         
  -2   3   6       8554.89       8788.64       513.24 o                         
  -1   3   6      13047.02      12779.51       665.37 o                         
   0   3   6       1885.28       1364.04        72.55 o                         
   1   3   6      14329.37      13363.95       666.34 o                         
   2   3   6       9627.38       9703.01       475.68 o                         
   3   3   6       2056.13       2026.26       138.50 o                         
  -3   4   6       7794.68       8350.72       446.10 o                         
  -2   4   6       6780.37       6810.87       375.01 o                         
  -1   4   6       4189.31       3847.22       166.64 o                         
   0   4   6       6118.73       6010.02       308.91 o                         
   1   4   6       2844.53       2756.41       193.91 o                         
   2   4   6       7988.67       7807.41       376.25 o                         
   3   4   6       7069.86       7501.72       487.31 o                         
   4   4   6       1011.58       1409.82        97.05 o                         
  -4   5   6       6166.21       5504.70       298.86 o                         
  -3   5   6       1531.49       1632.87       133.12 o                         
  -2   5   6       5456.51       5818.91       406.96 o                         
  -1   5   6       1258.95       1149.17        66.27 o                         
   0   5   6        184.74        168.24        27.52 o                         
   1   5   6       1377.72       1375.11        83.67 o                         
   2   5   6       6947.46       7212.52       345.92 o                         
   3   5   6       2091.58       2181.64       136.80 o                         
   4   5   6       4802.58       4058.84       268.55 o                         
   5   5   6        831.44        773.27        73.00 o                         
  -5   6   6       3579.07       3450.32       119.79 o                         
  -4   6   6        282.99        348.40        56.05 o                         
  -3   6   6       7177.29       6899.20       471.09 o                         
  -2   6   6       2311.91       2488.32       146.77 o                         
  -1   6   6       2574.81       2692.94       198.66 o                         
   0   6   6       1059.86        845.65        69.53 o                         
   1   6   6       3483.44       3335.61       181.82 o                         
   2   6   6       1896.55       2148.96       139.81 o                         
   3   6   6       8513.19       8391.25       474.41 o                         
   4   6   6        328.11        370.64        52.49 o                         
   5   6   6       3262.82       3317.33       119.61 o                         
   6   6   6          8.79          1.21        24.06 o                         
  -6   7   6        576.28        601.50        42.87 o                         
  -5   7   6        610.53        646.11        38.85 o                         
  -4   7   6        197.84        179.19        29.73 o                         
  -3   7   6        121.79         53.64        52.79 o                         
  -2   7   6       3621.80       3091.33       300.80 o                         
  -1   7   6       7892.64       8505.94       598.51 o                         
   0   7   6        218.82        226.56        48.29 o                         
   1   7   6       7997.04       8721.10       595.82 o                         
   2   7   6       4498.21       4394.45       389.01 o                         
   3   7   6        125.28         91.23        44.29 o                         
   4   7   6        337.26        426.58        29.21 o                         
   5   7   6        547.29        717.48        38.10 o                         
   6   7   6        908.33       1019.57        48.50 o                         
   7   7   6        594.24        755.72        53.68 o                         
  -7   8   6        486.63        545.83        50.79 o                         
  -6   8   6         95.66        177.00        37.17 o                         
  -5   8   6        673.79        742.39        52.49 o                         
  -4   8   6        630.57        723.16        42.02 o                         
  -3   8   6         68.46         69.31        24.38 o                         
  -2   8   6        563.10        533.37        31.40 o                         
  -1   8   6       4988.58       4248.66       146.16 o                         
   0   8   6         54.81         31.09        23.86 o                         
   1   8   6       5946.43       5352.40       147.62 o                         
   2   8   6        547.51        500.84        32.97 o                         
   3   8   6        358.03        355.20        30.05 o                         
   4   8   6        706.82        765.99        42.18 o                         
   5   8   6       1071.88       1090.52        54.79 o                         
   6   8   6        254.50        285.02        39.04 o                         
   7   8   6        702.53        788.61        54.57 o                         
   8   8   6        766.52        725.59        55.45 o                         
  -8   9   6        367.66        301.45        37.68 o                         
  -7   9   6       3158.62       3149.75       126.69 o                         
  -6   9   6        265.03        312.85        43.49 o                         
  -5   9   6        196.24        333.96        38.55 o                         
  -4   9   6       2991.20       3073.35       120.85 o                         
  -3   9   6        882.87        914.34        46.73 o                         
  -2   9   6        588.72        581.59        35.19 o                         
  -1   9   6       1109.31        955.00        44.87 o                         
   0   9   6        297.83        274.18        29.44 o                         
   1   9   6        940.68        988.18        48.92 o                         
   2   9   6        247.84        249.14        30.89 o                         
   3   9   6        876.40        882.24        50.23 o                         
   4   9   6       3880.15       3750.88       121.96 o                         
   5   9   6        175.11        267.60        36.65 o                         
   6   9   6        541.01        619.36        50.84 o                         
   7   9   6       2874.17       3041.73       135.21 o                         
   8   9   6        246.03        210.69        44.96 o                         
   9   9   6        917.47        950.57        65.06 o                         
  -9  10   6        375.19        386.46        41.32 o                         
  -8  10   6        157.38        115.13        33.21 o                         
  -7  10   6         29.19         -9.98        31.00 o                         
  -6  10   6       1090.19       1127.09        60.28 o                         
  -5  10   6        900.01        910.57        52.84 o                         
  -4  10   6        606.60        645.23        44.39 o                         
  -3  10   6       1216.66       1223.12        63.24 o                         
  -2  10   6       3369.66       3364.29       129.39 o                         
  -1  10   6       1328.58       1444.63        62.84 o                         
   0  10   6        751.53        888.35        52.27 o                         
   1  10   6       1087.70       1110.10        56.61 o                         
   2  10   6       3237.77       3563.83       131.54 o                         
   3  10   6       1823.51       2044.18        71.86 o                         
   4  10   6        580.57        649.69        44.93 o                         
   5  10   6        942.49       1025.06        56.34 o                         
   6  10   6       1147.75       1114.68        70.66 o                         
   7  10   6          6.44        -36.20        36.20 o                         
   8  10   6         72.13         70.62        34.91 o                         
   9  10   6        319.17        316.86        35.65 o                         
  10  10   6          6.35         22.92        25.71 o                         
  -9  11   6        106.28        100.13        30.74 o                         
  -8  11   6         38.46          8.92        27.75 o                         
  -7  11   6        228.47        205.54        31.03 o                         
  -6  11   6        236.25        263.91        36.04 o                         
  -5  11   6        254.54        251.04        35.35 o                         
  -4  11   6        350.03        365.64        36.17 o                         
  -3  11   6         62.00         59.74        30.72 o                         
  -2  11   6        138.24        182.37        34.79 o                         
  -1  11   6        452.78        435.00        39.31 o                         
   0  11   6        264.48        294.14        35.88 o                         
   1  11   6        420.65        437.62        40.71 o                         
   2  11   6        201.50        199.88        33.54 o                         
   3  11   6         23.07        -29.87        29.87 o                         
   4  11   6        157.32        134.15        34.06 o                         
   5  11   6        308.10        322.95        38.07 o                         
   6  11   6        279.14        340.14        38.08 o                         
   7  11   6        308.94        310.38        36.35 o                         
   8  11   6         10.07         -5.46        24.57 o                         
   9  11   6        148.50        138.54        38.14 o                         
  -7  12   6        273.87        212.82        32.95 o                         
  -6  12   6        190.66        190.72        27.75 o                         
  -5  12   6         30.62         60.26        26.57 o                         
  -4  12   6        351.71        346.82        37.64 o                         
  -3  12   6        332.79        237.69        33.98 o                         
  -2  12   6        425.76        445.24        35.92 o                         
  -1  12   6        464.16        487.48        38.05 o                         
   0  12   6          1.05        -29.48        29.48 o                         
   1  12   6        374.02        397.85        39.70 o                         
   2  12   6        373.90        349.05        38.26 o                         
   3  12   6        411.23        315.65        37.84 o                         
   4  12   6        228.34        221.86        35.35 o                         
   5  12   6         79.16         74.34        26.24 o                         
   6  12   6        206.48        266.84        28.64 o                         
   7  12   6        175.96        171.82        26.50 o                         
  -5  13   6        212.15        192.60        25.52 o                         
  -4  13   6        142.34        117.19        23.21 o                         
  -3  13   6         66.88         48.85        23.71 o                         
  -2  13   6        544.43        504.37        37.15 o                         
  -1  13   6        201.59        201.40        29.91 o                         
   0  13   6          5.28        -24.16        25.37 o                         
   1  13   6        176.08        145.62        29.22 o                         
   2  13   6        533.66        478.10        39.25 o                         
   3  13   6        136.34        102.85        29.95 o                         
   4  13   6         69.96         29.53        25.97 o                         
   5  13   6        346.11        362.22        42.67 o                         
  -2  14   6          6.60          1.48        26.17 o                         
  -1  14   6         24.39         33.52        22.52 o                         
   0  14   6        262.29        206.47        24.51 o                         
   1  14   6         15.73          5.49        19.97 o                         
   2  14   6         16.51         -1.00        20.90 o                         
   3  14   6        171.70        245.37       154.30 o                         
   0   1   7      20991.20      22269.15      1336.57 o                         
   1   1   7       1986.13       1724.48       100.06 o                         
  -1   2   7       5198.90       4287.16       236.40 o                         
   0   2   7      89045.52      88248.53      4466.73 o                         
   1   2   7       5009.83       4189.30       219.13 o                         
   2   2   7      12841.98      11041.20       605.38 o                         
  -2   3   7        251.96        261.26        57.78 o                         
  -1   3   7      18081.32      18381.37      1012.19 o                         
   0   3   7      18089.74      14557.67       691.33 o                         
   1   3   7      18548.93      18543.22      1016.87 o                         
   2   3   7        757.69        706.69        46.35 o                         
   3   3   7        678.13        426.25        40.92 o                         
  -3   4   7      12176.35      11809.16       674.41 o                         
  -2   4   7       3076.56       2971.77       158.99 o                         
  -1   4   7      11324.86      10592.50       547.46 o                         
   0   4   7        472.18        479.54        35.65 o                         
   1   4   7      11637.77      10915.94       597.05 o                         
   2   4   7       2645.81       2393.28       146.22 o                         
   3   4   7      12825.32      12653.64       741.83 o                         
   4   4   7       3746.58       4426.11       257.95 o                         
  -4   5   7       3691.05       3481.95       230.86 o                         
  -3   5   7       4612.93       4432.12       270.02 o                         
  -2   5   7         42.09         29.47        34.06 o                         
  -1   5   7        532.70        459.97        37.40 o                         
   0   5   7       1208.60       1085.63        64.82 o                         
   1   5   7        488.69        434.06        45.12 o                         
   2   5   7        115.89         89.96        29.30 o                         
   3   5   7       4115.15       4045.61       269.65 o                         
   4   5   7       3684.52       3565.14       211.47 o                         
   5   5   7       2925.19       2908.86       201.01 o                         
  -5   6   7       7606.96       7225.57       231.69 o                         
  -4   6   7       1672.44       1949.61       138.13 o                         
  -3   6   7        559.72        585.92        64.91 o                         
  -2   6   7      12817.77      13445.65       834.94 o                         
  -1   6   7       6295.91       6518.95       399.16 o                         
   0   6   7       3625.10       3676.37       217.56 o                         
   1   6   7       6457.60       6285.42       359.18 o                         
   2   6   7      14090.98      13948.49       760.79 o                         
   3   6   7        554.78        585.38        72.25 o                         
   4   6   7       1465.17       1670.63       133.31 o                         
   5   6   7       7559.62       7226.12       237.56 o                         
   6   6   7        128.22        144.37        26.24 o                         
  -6   7   7       4822.47       4563.11       161.07 o                         
  -5   7   7       2981.80       3160.77       106.77 o                         
  -4   7   7        211.58        206.91        28.28 o                         
  -3   7   7       1605.79       1487.64        83.83 o                         
  -2   7   7       3762.31       4046.52       340.34 o                         
  -1   7   7       4515.77       4646.46       362.19 o                         
   0   7   7        354.39        361.12        55.15 o                         
   1   7   7       5105.12       5328.37       322.65 o                         
   2   7   7       3093.67       3662.27       392.53 o                         
   3   7   7       1092.76       1167.98        82.15 o                         
   4   7   7         69.44        110.82        24.78 o                         
   5   7   7       2614.36       2770.07        99.10 o                         
   6   7   7       4578.52       4422.57       157.14 o                         
   7   7   7        203.79        192.21        39.79 o                         
  -7   8   7       1666.53       1900.30        90.71 o                         
  -6   8   7        398.20        423.33        41.43 o                         
  -5   8   7        285.05        263.13        36.25 o                         
  -4   8   7         48.42         18.82        26.38 o                         
  -3   8   7       1584.81       1501.61        52.93 o                         
  -2   8   7       3442.19       3399.73       102.40 o                         
  -1   8   7       2314.64       2257.08        72.89 o                         
   0   8   7       4772.23       4265.32       133.42 o                         
   1   8   7       1997.88       2029.04        74.03 o                         
   2   8   7       3331.79       3401.74       106.33 o                         
   3   8   7       1072.98       1021.68        53.56 o                         
   4   8   7        225.79        289.95        30.45 o                         
   5   8   7        118.81        135.47        31.66 o                         
   6   8   7        370.78        389.32        40.99 o                         
   7   8   7       1650.45       1807.60        92.98 o                         
   8   8   7       1295.85       1327.89        74.66 o                         
  -8   9   7        541.89        630.59        49.79 o                         
  -7   9   7        168.49        140.32        35.22 o                         
  -6   9   7         60.56         13.52        34.62 o                         
  -5   9   7       1913.01       2076.57        90.13 o                         
  -4   9   7        354.76        333.45        36.57 o                         
  -3   9   7       4732.63       4287.97       141.44 o                         
  -2   9   7       3036.40       3049.16        91.77 o                         
  -1   9   7       1703.67       1902.66        61.16 o                         
   0   9   7       4891.93       4484.21       134.83 o                         
   1   9   7       1113.76       1218.35        62.21 o                         
   2   9   7       2401.90       2305.25        97.33 o                         
   3   9   7       3993.48       3902.08       145.77 o                         
   4   9   7        224.19        249.92        35.01 o                         
   5   9   7       2004.87       2150.54        88.34 o                         
   6   9   7         92.63        135.26        38.07 o                         
   7   9   7        297.01        266.02        42.41 o                         
   8   9   7        588.91        711.86        53.83 o                         
   9   9   7        480.81        460.81        43.46 o                         
  -9  10   7        675.21        754.56        50.58 o                         
  -8  10   7         88.06        108.87        31.95 o                         
  -7  10   7         31.05         21.79        30.05 o                         
  -6  10   7         28.91         38.35        32.69 o                         
  -5  10   7        193.15        210.04        34.72 o                         
  -4  10   7       3151.35       3505.54       130.15 o                         
  -3  10   7        326.69        308.38        34.04 o                         
  -2  10   7       3734.50       3827.53       124.04 o                         
  -1  10   7        725.54        663.12        41.79 o                         
   0  10   7       2456.25       2376.89        93.91 o                         
   1  10   7        501.70        469.77        39.43 o                         
   2  10   7       3210.99       3306.16       127.99 o                         
   3  10   7        221.37        178.08        32.45 o                         
   4  10   7       3496.30       3577.20       122.68 o                         
   5  10   7        105.02        140.70        35.46 o                         
   6  10   7         83.56         90.58        36.41 o                         
   7  10   7         70.15         57.41        37.33 o                         
   8  10   7        173.67        162.68        35.94 o                         
   9  10   7        660.83        655.86        45.98 o                         
  10  10   7        129.23         82.54        31.09 o                         
  -9  11   7         80.44         92.78        30.93 o                         
  -8  11   7        111.59        120.93        29.99 o                         
  -7  11   7        583.81        521.17        40.28 o                         
  -6  11   7        657.57        705.27        43.97 o                         
  -5  11   7       2739.80       2788.39       109.31 o                         
  -4  11   7        418.67        356.19        36.33 o                         
  -3  11   7        490.67        450.92        39.70 o                         
  -2  11   7       3334.10       3465.13       133.00 o                         
  -1  11   7        965.06        859.89        50.51 o                         
   0  11   7        410.77        460.18        39.60 o                         
   1  11   7        847.30        905.01        52.16 o                         
   2  11   7       3527.79       3696.90       131.10 o                         
   3  11   7        431.94        403.22        39.70 o                         
   4  11   7        323.03        264.29        36.09 o                         
   5  11   7       2871.12       2935.39       117.01 o                         
   6  11   7        561.84        638.74        48.86 o                         
   7  11   7        749.97        777.99        47.42 o                         
   8  11   7         76.34         80.15        27.09 o                         
   9  11   7        143.45        142.88        51.64 o                         
  -7  12   7        542.06        490.03        42.06 o                         
  -6  12   7       1422.62       1429.91        69.72 o                         
  -5  12   7        213.69        257.36        30.64 o                         
  -4  12   7       1230.45       1186.50        58.99 o                         
  -3  12   7        265.57        252.02        32.98 o                         
  -2  12   7        951.36       1006.32        51.68 o                         
  -1  12   7        910.80        846.09        53.00 o                         
   0  12   7        550.87        591.35        39.67 o                         
   1  12   7       1116.13       1090.65        55.21 o                         
   2  12   7       1286.64       1258.34        60.92 o                         
   3  12   7        390.53        459.97        39.91 o                         
   4  12   7       1437.43       1358.56        65.90 o                         
   5  12   7        227.05        213.62        30.39 o                         
   6  12   7       1500.97       1494.22        79.32 o                         
   7  12   7        518.27        525.25        36.20 o                         
  -5  13   7        714.45        575.05        43.54 o                         
  -4  13   7        253.06        242.41        26.43 o                         
  -3  13   7        441.10        438.81        36.85 o                         
  -2  13   7        394.93        341.58        33.35 o                         
  -1  13   7        612.47        704.81        43.54 o                         
   0  13   7        249.91        173.23        32.22 o                         
   1  13   7        861.23        910.05        46.84 o                         
   2  13   7        747.35        732.02        43.22 o                         
   3  13   7        502.19        424.70        38.96 o                         
   4  13   7        347.08        317.04        32.92 o                         
   5  13   7        530.37        475.68        38.35 o                         
  -2  14   7        887.01        924.02       122.31 o                         
  -1  14   7        123.13         67.07        24.14 o                         
   0  14   7         28.29         17.44        20.73 o                         
   1  14   7        134.96        114.03        21.77 o                         
   2  14   7       1065.15        924.24        78.83 o                         
   0   0   8       8770.39       8440.34      1138.30 o                         
   0   1   8         34.86          4.26        17.33 o                         
   1   1   8      70940.45      66664.43      3644.96 o                         
  -1   2   8       7711.56       8394.20       510.21 o                         
   0   2   8      31360.07      33384.13      1579.09 o                         
   1   2   8       8159.31       8590.83       434.11 o                         
   2   2   8        301.49        527.17        36.45 o                         
  -2   3   8        727.66        943.37        85.92 o                         
  -1   3   8        816.81        492.97        45.15 o                         
   0   3   8        103.34        102.96        20.72 o                         
   1   3   8       1797.51       1541.08       118.35 o                         
   2   3   8        794.73       1099.49        70.20 o                         
   3   3   8      46723.14      46281.22      2777.66 o                         
  -3   4   8        804.44        610.50        57.42 o                         
  -2   4   8      17355.78      16407.92       953.05 o                         
  -1   4   8       2922.44       2707.82       146.14 o                         
   0   4   8       1460.61        884.38        53.45 o                         
   1   4   8       2774.10       2718.36       160.61 o                         
   2   4   8      15951.93      15141.87       860.94 o                         
   3   4   8        995.64        794.50        67.37 o                         
   4   4   8       3055.84       2738.48       168.59 o                         
  -4   5   8        310.79        570.56        62.31 o                         
  -3   5   8       7168.84       7060.62       389.27 o                         
  -2   5   8        274.50        199.44        34.33 o                         
  -1   5   8       3587.99       3427.93       184.80 o                         
   0   5   8       3245.77       4082.81       216.53 o                         
   1   5   8       5473.39       5111.84       303.36 o                         
   2   5   8        313.95        352.43        40.98 o                         
   3   5   8       5307.52       5290.27       430.64 o                         
   4   5   8        206.37        358.49        57.24 o                         
   5   5   8       4116.22       4544.65       291.53 o                         
  -5   6   8         58.77         70.47        25.06 o                         
  -4   6   8       1172.79       1479.65       109.99 o                         
  -3   6   8       2918.20       2953.81       212.31 o                         
  -2   6   8       8051.68       8450.09       642.01 o                         
  -1   6   8       8462.22       8278.96       505.97 o                         
   0   6   8      15970.73      14685.84       751.22 o                         
   1   6   8       8291.23       8030.22       420.83 o                         
   2   6   8       9581.68       9963.91       525.33 o                         
   3   6   8       3359.22       3513.07       237.43 o                         
   4   6   8        453.87        589.29        88.60 o                         
   5   6   8         78.89         89.20        25.14 o                         
   6   6   8        159.76        162.25        28.03 o                         
  -6   7   8       2649.86       2618.86        99.86 o                         
  -5   7   8       1451.02       1434.20        53.96 o                         
  -4   7   8        245.16        190.00        26.71 o                         
  -3   7   8        388.40        345.05        46.77 o                         
  -2   7   8       2427.52       2645.58       245.46 o                         
  -1   7   8       5932.55       5966.36       422.46 o                         
   0   7   8        661.80        562.67        73.70 o                         
   1   7   8       6085.00       5952.35       377.24 o                         
   2   7   8       2734.98       2680.45       207.32 o                         
   3   7   8        694.72        718.87        48.35 o                         
   4   7   8        157.52         95.23        23.43 o                         
   5   7   8        873.67        921.81        45.29 o                         
   6   7   8       2286.92       2432.17        94.29 o                         
   7   7   8         37.51        153.09        37.37 o                         
  -7   8   8       1018.88        992.90        57.73 o                         
  -6   8   8       1698.20       1632.72        73.01 o                         
  -5   8   8        323.23        266.38        37.06 o                         
  -4   8   8        212.60        220.67        29.65 o                         
  -3   8   8        888.56        850.86        39.73 o                         
  -2   8   8       1198.47       1154.09        51.39 o                         
  -1   8   8        829.68        862.32        38.81 o                         
   0   8   8       5702.31       5012.01       143.26 o                         
   1   8   8        708.74        752.78        39.15 o                         
   2   8   8       1887.51       2091.39        63.08 o                         
   3   8   8        691.56        757.25        41.57 o                         
   4   8   8         86.31         79.28        27.18 o                         
   5   8   8        436.04        493.10        38.00 o                         
   6   8   8       1088.27       1075.51        67.00 o                         
   7   8   8        825.64        714.25        64.53 o                         
   8   8   8       1813.80       2010.41        97.31 o                         
  -8   9   8        931.85        916.31        54.41 o                         
  -7   9   8        522.11        536.97        42.66 o                         
  -6   9   8       1392.02       1301.37        68.83 o                         
  -5   9   8        639.05        667.76        53.70 o                         
  -4   9   8        561.75        623.42        46.47 o                         
  -3   9   8        288.11        250.11        31.89 o                         
  -2   9   8        559.92        535.80        34.60 o                         
  -1   9   8       1374.80       1258.30        53.74 o                         
   0   9   8       2771.00       3014.55        95.96 o                         
   1   9   8       1837.28       1877.11        66.03 o                         
   2   9   8        473.34        465.76        37.12 o                         
   3   9   8        433.72        503.94        37.63 o                         
   4   9   8        709.59        801.98        49.46 o                         
   5   9   8       1114.74       1254.90        56.70 o                         
   6   9   8       1539.83       1450.58        70.78 o                         
   7   9   8        313.96        325.19        45.97 o                         
   8   9   8        660.91        704.12        55.71 o                         
   9   9   8         34.00         -3.43        33.49 o                         
  -9  10   8         12.45          6.43        27.98 o                         
  -8  10   8        120.77        167.82        34.35 o                         
  -7  10   8        430.70        349.88        37.68 o                         
  -6  10   8       1186.30       1190.76        57.47 o                         
  -5  10   8        425.38        310.10        38.58 o                         
  -4  10   8       2541.39       2785.74       108.69 o                         
  -3  10   8        906.64        895.65        47.05 o                         
  -2  10   8        144.10        140.47        30.97 o                         
  -1  10   8       1563.32       1414.86        62.80 o                         
   0  10   8        376.69        400.88        34.73 o                         
   1  10   8       1494.08       1458.14        63.50 o                         
   2  10   8        406.38        464.26        37.47 o                         
   3  10   8        860.23        743.42        46.88 o                         
   4  10   8       2207.67       2430.94        94.40 o                         
   5  10   8        506.90        476.55        38.29 o                         
   6  10   8        842.23        804.07        56.22 o                         
   7  10   8        298.57        322.99        43.60 o                         
   8  10   8         37.56         53.03        34.21 o                         
   9  10   8         21.26         41.32        27.67 o                         
  10  10   8          3.14        -11.19        30.81 o                         
  -9  11   8        111.29        174.43        54.12 o                         
  -8  11   8         23.30         10.82        29.09 o                         
  -7  11   8          8.79         -4.76        27.75 o                         
  -6  11   8         28.15         55.36        28.43 o                         
  -5  11   8          0.41         -6.21        31.84 o                         
  -4  11   8        434.64        433.47        40.56 o                         
  -3  11   8        797.20        750.93        50.02 o                         
  -2  11   8         36.24         37.81        30.10 o                         
  -1  11   8        109.69        135.70        31.15 o                         
   0  11   8       1962.18       1821.27        78.55 o                         
   1  11   8         38.98         40.05        29.76 o                         
   2  11   8         21.37         69.29        32.09 o                         
   3  11   8       1211.89       1185.66        56.90 o                         
   4  11   8        471.31        426.26        39.57 o                         
   5  11   8         45.20         58.44        31.24 o                         
   6  11   8         81.76        100.08        33.76 o                         
   7  11   8          4.98          4.64        29.06 o                         
   8  11   8         75.83         79.89        26.89 o                         
   9  11   8         59.84          3.35        45.26 o                         
  -7  12   8         22.04         62.92        29.43 o                         
  -6  12   8         77.07         82.49        27.46 o                         
  -5  12   8         16.95         37.62        25.77 o                         
  -4  12   8        381.34        391.93        33.93 o                         
  -3  12   8         26.00         -2.51        25.87 o                         
  -2  12   8        369.97        334.14        31.62 o                         
  -1  12   8        315.37        327.52        35.72 o                         
   0  12   8        211.89        233.31        32.59 o                         
   1  12   8        300.32        322.24        36.41 o                         
   2  12   8        285.24        230.47        34.03 o                         
   3  12   8         66.19         97.26        32.08 o                         
   4  12   8        309.64        281.10        36.50 o                         
   5  12   8         52.59         48.13        26.41 o                         
   6  12   8         37.06         17.12        24.29 o                         
   7  12   8         68.34         79.90        24.82 o                         
  -5  13   8         75.92         60.12        25.30 o                         
  -4  13   8        194.61        149.35        23.72 o                         
  -3  13   8        373.30        267.92        27.28 o                         
  -2  13   8         18.65          6.52        23.74 o                         
  -1  13   8        232.77        227.98        30.29 o                         
   0  13   8        600.20        603.63        42.32 o                         
   1  13   8        272.64        218.71        30.34 o                         
   2  13   8         10.11          6.37        27.68 o                         
   3  13   8        221.20        198.64        33.13 o                         
   4  13   8        249.57        203.95        29.03 o                         
   5  13   8         93.88         79.48        25.69 o                         
  -2  14   8        117.75         83.22        35.45 o                         
  -1  14   8          4.40          8.05        23.35 o                         
   0  14   8         85.05         97.42        22.38 o                         
   1  14   8          7.86        -16.81        21.09 o                         
   2  14   8        110.73         64.27        25.92 o                         
   0   1   9       7730.91       8528.32       469.87 o                         
   1   1   9          2.75         19.14        19.24 o                         
  -1   2   9       7293.62       6309.85       381.90 o                         
   0   2   9         94.60         15.87        18.37 o                         
   1   2   9       7076.31       6345.90       351.73 o                         
   2   2   9      54082.83      46572.35      2355.04 o                         
  -2   3   9       3535.55       3718.66       274.46 o                         
  -1   3   9       1193.19        957.53        77.82 o                         
   0   3   9      16577.18      16258.42       826.36 o                         
   1   3   9       1679.59       1199.68        66.66 o                         
   2   3   9       3927.77       4010.37       205.89 o                         
   3   3   9       8682.68       7344.99       449.75 o                         
  -3   4   9       8389.89       7805.41       480.78 o                         
  -2   4   9       9059.42       8898.84       577.05 o                         
  -1   4   9       4008.90       3636.60       182.74 o                         
   0   4   9       7707.87       8403.40       432.25 o                         
   1   4   9       2998.18       2711.56       165.71 o                         
   2   4   9      10746.94      10174.83       532.05 o                         
   3   4   9       8415.34       7797.82       476.60 o                         
   4   4   9      11843.54      11019.53       673.64 o                         
  -4   5   9       1631.98       1821.20       137.48 o                         
  -3   5   9       4136.94       4299.67       279.01 o                         
  -2   5   9       5118.17       5575.08       308.84 o                         
  -1   5   9         51.07        200.77        32.51 o                         
   0   5   9       1651.59       1146.09        74.98 o                         
   1   5   9        123.12        287.12        35.89 o                         
   2   5   9       4760.65       5293.64       305.44 o                         
   3   5   9       4271.99       4486.60       312.02 o                         
   4   5   9       1854.74       2079.89       143.71 o                         
   5   5   9      26725.39      26668.01      1613.94 o                         
  -5   6   9       2481.10       2640.37        88.08 o                         
  -4   6   9        151.67        108.28        45.66 o                         
  -3   6   9       2172.75       2501.93       158.78 o                         
  -2   6   9       5567.95       5910.20       393.39 o                         
  -1   6   9         85.28         65.36        43.75 o                         
   0   6   9        652.68        926.34        71.06 o                         
   1   6   9         13.70         54.47        31.68 o                         
   2   6   9       4949.89       5232.02       312.97 o                         
   3   6   9       1620.96       1953.99       174.70 o                         
   4   6   9        100.08        132.05        47.60 o                         
   5   6   9       2087.45       2104.51        83.17 o                         
   6   6   9      10287.79       9233.96       272.30 o                         
  -6   7   9        342.18        403.06        38.48 o                         
  -5   7   9       2244.67       2094.85        79.32 o                         
  -4   7   9       2287.74       2308.86        77.36 o                         
  -3   7   9       1541.43       1376.50        65.43 o                         
  -2   7   9       5255.49       5005.52       431.48 o                         
  -1   7   9       3976.43       4117.96       274.38 o                         
   0   7   9       6963.76       8176.00       570.04 o                         
   1   7   9       3195.63       3310.27       237.51 o                         
   2   7   9       5499.84       5310.80       427.84 o                         
   3   7   9       1138.85       1093.98        62.12 o                         
   4   7   9       1860.65       1824.12        67.39 o                         
   5   7   9       2124.17       1935.74        71.96 o                         
   6   7   9        238.77        225.53        34.27 o                         
   7   7   9      10888.71      10749.65       399.36 o                         
  -7   8   9        563.78        610.15        51.31 o                         
  -6   8   9        362.54        322.50        40.19 o                         
  -5   8   9        905.77        947.72        56.04 o                         
  -4   8   9        564.13        594.44        36.65 o                         
  -3   8   9       2191.30       2277.80        75.34 o                         
  -2   8   9       4567.30       4434.05       126.66 o                         
  -1   8   9       1697.91       1718.72        58.05 o                         
   0   8   9        341.86        319.27        26.41 o                         
   1   8   9       1417.41       1525.85        60.83 o                         
   2   8   9       4676.41       4445.49       144.25 o                         
   3   8   9       1924.05       1945.00        78.78 o                         
   4   8   9        326.74        282.29        32.80 o                         
   5   8   9       1073.60       1065.27        55.23 o                         
   6   8   9        111.08         85.88        33.09 o                         
   7   8   9        521.30        618.91        49.51 o                         
   8   8   9       4552.40       4683.90       194.78 o                         
  -8   9   9        137.18        130.16        36.56 o                         
  -7   9   9        411.67        372.06        39.36 o                         
  -6   9   9        596.54        538.93        48.76 o                         
  -5   9   9       1003.67       1000.03        57.48 o                         
  -4   9   9        864.58        909.65        52.04 o                         
  -3   9   9        529.29        589.58        37.39 o                         
  -2   9   9       9904.35       9288.09       266.55 o                         
  -1   9   9       1944.91       1771.66        63.52 o                         
   0   9   9       2434.65       2071.96        73.78 o                         
   1   9   9       1848.16       1898.77        73.76 o                         
   2   9   9       8747.71       8557.09       286.70 o                         
   3   9   9        286.14        328.53        35.82 o                         
   4   9   9        747.70        855.61        49.80 o                         
   5   9   9        713.46        678.20        47.98 o                         
   6   9   9        881.99        971.43        50.50 o                         
   7   9   9        406.37        380.50        46.05 o                         
   8   9   9        230.90        264.34        41.24 o                         
   9   9   9       1525.65       1490.64        77.63 o                         
  -9  10   9         99.13         34.84        28.38 o                         
  -8  10   9        405.83        409.01        43.06 o                         
  -7  10   9        156.55        173.87        33.02 o                         
  -6  10   9        250.25        261.55        37.26 o                         
  -5  10   9       1890.28       2135.20        93.04 o                         
  -4  10   9        293.09        358.72        37.80 o                         
  -3  10   9        669.53        690.67        44.95 o                         
  -2  10   9        935.80        899.60        44.42 o                         
  -1  10   9       2468.39       2412.19        82.06 o                         
   0  10   9       2866.54       2972.03        99.10 o                         
   1  10   9       1844.61       1985.13        83.17 o                         
   2  10   9        450.53        408.48        39.00 o                         
   3  10   9        663.68        747.13        48.25 o                         
   4  10   9        147.88        251.95        34.89 o                         
   5  10   9       2053.06       2174.34        86.60 o                         
   6  10   9        167.90        158.75        33.34 o                         
   7  10   9        113.39        163.27        38.91 o                         
   8  10   9        438.92        443.31        43.28 o                         
   9  10   9        125.74         75.14        28.08 o                         
  10  10   9        575.03        519.85        61.30 o                         
  -9  11   9        433.46        607.09       172.01 o                         
  -8  11   9        265.28        219.96        34.26 o                         
  -7  11   9        192.79        149.53        31.00 o                         
  -6  11   9        353.23        348.96        32.81 o                         
  -5  11   9        466.50        662.00        44.20 o                         
  -4  11   9       1484.60       1547.52        69.84 o                         
  -3  11   9        469.13        550.88        43.28 o                         
  -2  11   9        425.92        429.91        37.60 o                         
  -1  11   9       1813.03       1954.04        81.29 o                         
   0  11   9       1874.72       1711.85        72.41 o                         
   1  11   9       2433.55       2443.77        89.10 o                         
   2  11   9        265.94        224.56        34.90 o                         
   3  11   9        652.10        753.41        48.74 o                         
   4  11   9       1199.82       1340.46        68.16 o                         
   5  11   9        348.13        469.66        41.90 o                         
   6  11   9        233.48        185.89        33.38 o                         
   7  11   9        171.60        168.84        32.71 o                         
   8  11   9        315.35        294.57        31.84 o                         
   9  11   9        529.16        542.84       117.89 o                         
  -7  12   9       1093.20       1024.98        77.47 o                         
  -6  12   9        272.41        279.61        33.14 o                         
  -5  12   9       1293.31       1296.61        59.84 o                         
  -4  12   9         13.72         32.68        25.78 o                         
  -3  12   9       1001.62       1002.01        50.54 o                         
  -2  12   9        263.57        303.45        31.28 o                         
  -1  12   9        471.16        481.29        39.82 o                         
   0  12   9        573.53        658.17        42.31 o                         
   1  12   9        571.98        573.99        40.41 o                         
   2  12   9        465.51        536.81        37.93 o                         
   3  12   9       1254.34       1372.44        64.30 o                         
   4  12   9         16.27         66.75        31.97 o                         
   5  12   9       1322.31       1216.24        59.98 o                         
   6  12   9        332.01        320.19        30.80 o                         
   7  12   9       1103.20       1002.12        69.64 o                         
  -5  13   9        176.40        174.20        29.34 o                         
  -4  13   9        271.32        250.47        25.42 o                         
  -3  13   9        571.80        405.88        31.75 o                         
  -2  13   9        523.18        521.65        43.20 o                         
  -1  13   9        624.22        622.97        41.91 o                         
   0  13   9        670.71        609.18        41.86 o                         
   1  13   9        907.60        837.15        46.28 o                         
   2  13   9        759.92        689.24        41.55 o                         
   3  13   9        654.79        512.48        39.60 o                         
   4  13   9        274.80        211.30        31.54 o                         
   5  13   9        309.83        377.81        32.01 o                         
  -2  14   9        210.58        183.44        37.88 o                         
  -1  14   9        121.22         94.95        26.02 o                         
   0  14   9        631.07        602.73        37.45 o                         
   1  14   9        206.86        117.28        25.36 o                         
   2  14   9        170.35        183.07        29.48 o                         
   0   1  10      65216.73      58509.83      3201.01 o                         
   1   1  10        787.09        297.36        31.00 o                         
  -1   2  10       3521.30       3931.03       216.41 o                         
   0   2  10      47502.82      47652.13      2606.18 o                         
   1   2  10       2797.58       3107.36       191.77 o                         
   2   2  10      28880.51      28180.71      1424.05 o                         
  -2   3  10      10413.97       9527.83       552.31 o                         
  -1   3  10      13823.73      13284.17       759.15 o                         
   0   3  10       1123.07       1710.74        98.11 o                         
   1   3  10      12583.84      12111.24       641.14 o                         
   2   3  10      11595.96      10634.60       516.10 o                         
   3   3  10         60.25        180.81        36.95 o                         
  -3   4  10      25576.80      24984.57      1369.01 o                         
  -2   4  10      11214.14      10245.39       641.17 o                         
  -1   4  10       5687.42       5524.46       335.38 o                         
   0   4  10       3781.76       3699.68       194.76 o                         
   1   4  10       3146.11       2969.29       213.52 o                         
   2   4  10      11746.44      10813.22       543.50 o                         
   3   4  10      20908.50      20307.41      1352.12 o                         
   4   4  10       1966.49       2361.26       162.56 o                         
  -4   5  10       2310.00       2611.56       163.12 o                         
  -3   5  10       3052.04       3641.75       240.14 o                         
  -2   5  10       7523.78       6994.25       414.30 o                         
  -1   5  10       2084.51       2354.81       144.42 o                         
   0   5  10       2342.16       1875.51       118.81 o                         
   1   5  10       1993.19       2273.13       132.14 o                         
   2   5  10       8078.45       7840.20       386.96 o                         
   3   5  10       3369.20       3786.07       240.66 o                         
   4   5  10       1805.14       2017.92       157.79 o                         
   5   5  10        221.67        147.88        49.00 o                         
  -5   6  10        836.27        830.19        39.29 o                         
  -4   6  10        186.78         67.19        44.73 o                         
  -3   6  10       1460.78       1512.43       116.54 o                         
  -2   6  10       5540.75       5099.96       365.10 o                         
  -1   6  10       4854.38       4519.22       284.70 o                         
   0   6  10        115.73        220.90        40.09 o                         
   1   6  10       4787.43       4327.65       236.56 o                         
   2   6  10       5766.87       5157.74       296.32 o                         
   3   6  10        874.58       1022.66       109.11 o                         
   4   6  10        140.85         85.85        48.75 o                         
   5   6  10        619.41        645.41        37.16 o                         
   6   6  10        190.80        150.29        26.15 o                         
  -6   7  10        769.53        847.18        55.85 o                         
  -5   7  10        895.26       1008.46        46.90 o                         
  -4   7  10         63.68         99.52        24.74 o                         
  -3   7  10       1161.46       1098.23        55.41 o                         
  -2   7  10       4632.72       4997.99       418.28 o                         
  -1   7  10        869.62        803.78        89.29 o                         
   0   7  10      10946.45      11310.37       778.28 o                         
   1   7  10        835.08        640.71        79.49 o                         
   2   7  10       4335.84       4837.44       350.08 o                         
   3   7  10       1130.55       1112.62        56.85 o                         
   4   7  10         14.65         10.13        21.69 o                         
   5   7  10        604.23        735.73        40.55 o                         
   6   7  10       1371.94       1442.28        57.28 o                         
   7   7  10         43.24         96.22        36.45 o                         
  -7   8  10       3380.76       3439.02       141.82 o                         
  -6   8  10       1865.77       1954.49        85.18 o                         
  -5   8  10         32.00         60.37        31.33 o                         
  -4   8  10       1177.33       1248.52        53.64 o                         
  -3   8  10       1883.38       2015.89        74.71 o                         
  -2   8  10          4.92         24.17        21.22 o                         
  -1   8  10       4385.91       4127.16       119.70 o                         
   0   8  10       1751.67       1584.96        57.02 o                         
   1   8  10       4225.18       4063.09       131.95 o                         
   2   8  10         29.97         79.69        26.30 o                         
   3   8  10       2442.07       2724.79        91.39 o                         
   4   8  10       1108.25       1124.11        49.20 o                         
   5   8  10         69.20         83.94        30.79 o                         
   6   8  10       1823.62       1841.09        81.84 o                         
   7   8  10       3364.00       3626.74       142.24 o                         
   8   8  10        160.95        200.30        38.32 o                         
  -8   9  10        790.92        843.78        55.97 o                         
  -7   9  10        837.37       1013.07        57.68 o                         
  -6   9  10        677.16        745.82        53.64 o                         
  -5   9  10        319.72        236.89        40.54 o                         
  -4   9  10        469.58        494.32        43.15 o                         
  -3   9  10       2211.79       2306.80        80.83 o                         
  -2   9  10       1924.30       2109.57        67.36 o                         
  -1   9  10       1754.05       1851.33        67.21 o                         
   0   9  10       3664.67       3557.05       114.13 o                         
   1   9  10       1892.65       1995.91        73.07 o                         
   2   9  10       1435.31       1444.32        69.88 o                         
   3   9  10       1935.99       1981.57        88.47 o                         
   4   9  10        846.97        939.31        48.36 o                         
   5   9  10        403.23        365.14        37.15 o                         
   6   9  10        927.15       1014.59        52.32 o                         
   7   9  10        702.27        823.11        58.52 o                         
   8   9  10        799.53        937.66        59.98 o                         
   9   9  10         13.80        -30.41        30.41 o                         
  -9  10  10         66.75         40.14        27.65 o                         
  -8  10  10         99.11         68.76        31.91 o                         
  -7  10  10        719.36        731.32        44.65 o                         
  -6  10  10        471.93        496.34        44.51 o                         
  -5  10  10        829.99        955.55        54.63 o                         
  -4  10  10        410.09        454.34        39.68 o                         
  -3  10  10       1497.62       1531.40        72.38 o                         
  -2  10  10       1076.57       1270.90        56.83 o                         
  -1  10  10        603.87        616.07        40.16 o                         
   0  10  10        860.43        841.51        42.41 o                         
   1  10  10        789.93        825.83        45.04 o                         
   2  10  10        982.09       1138.52        61.42 o                         
   3  10  10       2054.25       2070.21        76.42 o                         
   4  10  10        276.28        288.35        34.84 o                         
   5  10  10        717.04        718.41        47.86 o                         
   6  10  10        635.87        706.55        44.68 o                         
   7  10  10        618.59        586.87        48.33 o                         
   8  10  10         57.74         55.48        32.80 o                         
   9  10  10        142.40        113.41        26.99 o                         
  10  10  10         23.60         57.05        64.58 o                         
  -8  11  10         31.41         24.49        26.75 o                         
  -7  11  10        134.41        133.90        30.68 o                         
  -6  11  10         85.05         63.17        29.66 o                         
  -5  11  10        255.84        293.00        34.51 o                         
  -4  11  10       1204.19       1277.24        56.42 o                         
  -3  11  10        618.63        598.48        45.18 o                         
  -2  11  10        220.82        185.72        32.67 o                         
  -1  11  10        206.94        214.06        31.98 o                         
   0  11  10        242.94        299.26        31.97 o                         
   1  11  10        245.73        285.68        33.95 o                         
   2  11  10        446.06        420.81        35.34 o                         
   3  11  10        760.59        786.50        48.98 o                         
   4  11  10        774.99        831.09        52.30 o                         
   5  11  10        278.64        280.66        37.75 o                         
   6  11  10        148.59        186.31        30.07 o                         
   7  11  10        134.22        164.73        33.88 o                         
   8  11  10         23.11         30.53        24.03 o                         
  -7  12  10         38.73         38.98        29.35 o                         
  -6  12  10        166.04        173.48        27.92 o                         
  -5  12  10        406.02        353.60        33.64 o                         
  -4  12  10        824.78        921.11        46.30 o                         
  -3  12  10        482.21        529.40        36.18 o                         
  -2  12  10        192.74        187.73        28.92 o                         
  -1  12  10        274.80        261.06        31.63 o                         
   0  12  10         29.38         72.77        28.73 o                         
   1  12  10        219.76        140.10        30.27 o                         
   2  12  10        259.24        260.65        32.64 o                         
   3  12  10        393.92        450.70        41.75 o                         
   4  12  10        668.01        699.51        51.95 o                         
   5  12  10        531.20        451.22        35.01 o                         
   6  12  10        183.22        164.43        27.00 o                         
   7  12  10         11.92         -4.17        25.77 o                         
  -5  13  10         16.64         23.80        27.67 o                         
  -4  13  10         44.70         23.90        20.53 o                         
  -3  13  10        133.95        110.85        23.46 o                         
  -2  13  10        316.72        278.40        30.45 o                         
  -1  13  10        299.60        288.90        30.06 o                         
   0  13  10        337.82        267.71        31.07 o                         
   1  13  10        259.48        276.69        31.58 o                         
   2  13  10        197.01        213.60        30.90 o                         
   3  13  10        177.79        184.83        29.40 o                         
   4  13  10        123.67        130.80        25.75 o                         
   5  13  10         16.93         41.87        24.32 o                         
  -2  14  10         19.13         74.47        44.49 o                         
  -1  14  10         46.45         59.05        28.42 o                         
   0  14  10          0.08         19.83        23.60 o                         
   1  14  10         24.90         27.60        23.74 o                         
   2  14  10         41.58         62.05        31.50 o                         
   0   1  11      32134.98      28363.69      1553.98 o                         
   1   1  11        501.39        376.64        35.96 o                         
  -1   2  11      18241.22      16800.77      1038.54 o                         
   0   2  11        384.52        339.21        32.35 o                         
   1   2  11      19841.21      17949.79       962.34 o                         
   2   2  11       6651.93       7307.65       403.23 o                         
  -2   3  11       8305.06       8209.11       490.41 o                         
  -1   3  11      16396.66      16652.03      1140.99 o                         
   0   3  11       7592.39       6568.60       337.72 o                         
   1   3  11      16947.77      17129.26       932.38 o                         
   2   3  11       8084.41       8095.52       416.80 o                         
   3   3  11       3008.05       3726.66       235.68 o                         
  -3   4  11      12897.62      13566.75       827.28 o                         
  -2   4  11       3171.03       3292.94       240.33 o                         
  -1   4  11       1236.29       1336.70        85.84 o                         
   0   4  11       5416.96       5972.94       336.63 o                         
   1   4  11       1410.11       1679.68        91.57 o                         
   2   4  11       4007.65       4198.16       203.54 o                         
   3   4  11      13670.55      13717.48       823.24 o                         
   4   4  11        448.72        479.86        59.32 o                         
  -4   5  11      13773.62      14470.12       886.99 o                         
  -3   5  11       2963.61       2800.47       193.37 o                         
  -2   5  11        822.71        790.84        73.77 o                         
  -1   5  11        499.71        632.75        56.05 o                         
   0   5  11        620.91        886.84        69.66 o                         
   1   5  11        534.66        550.10        48.62 o                         
   2   5  11       1001.91       1023.85        66.61 o                         
   3   5  11       3442.11       3030.77       194.47 o                         
   4   5  11      13790.43      14653.35       887.90 o                         
   5   5  11        448.25        600.36        70.04 o                         
  -5   6  11       6983.54       6418.47       186.49 o                         
  -4   6  11        152.15        172.32        55.59 o                         
  -3   6  11       2248.64       2510.53       174.22 o                         
  -2   6  11       3589.23       3853.77       272.48 o                         
  -1   6  11       7400.33       7779.76       456.79 o                         
   0   6  11       9223.63       9643.82       539.42 o                         
   1   6  11       6867.89       6939.31       410.09 o                         
   2   6  11       3547.83       3540.41       237.83 o                         
   3   6  11       1717.76       1860.96       170.64 o                         
   4   6  11        132.07        132.40        49.60 o                         
   5   6  11       6538.77       6024.13       181.62 o                         
   6   6  11          3.81         12.61        24.34 o                         
  -6   7  11       5527.17       5522.73       195.22 o                         
  -5   7  11       1296.25       1159.23        54.86 o                         
  -4   7  11        228.93        217.76        26.26 o                         
  -3   7  11       1631.49       1546.00        63.08 o                         
  -2   7  11       1227.71       1549.39       151.63 o                         
  -1   7  11       4951.41       5319.10       385.27 o                         
   0   7  11         61.37         -6.54        48.93 o                         
   1   7  11       5253.95       5425.69       344.00 o                         
   2   7  11        978.74       1195.83       107.70 o                         
   3   7  11       1431.29       1387.79        65.12 o                         
   4   7  11         99.51         56.03        22.00 o                         
   5   7  11       1346.25       1262.29        50.94 o                         
   6   7  11       5158.64       5172.12       180.86 o                         
   7   7  11        124.55         80.15        36.11 o                         
  -7   8  11       1139.87       1190.07        67.25 o                         
  -6   8  11        146.51        186.98        37.14 o                         
  -5   8  11        779.08        749.23        47.73 o                         
  -4   8  11        422.60        451.52        33.25 o                         
  -3   8  11       2054.56       1979.58        65.52 o                         
  -2   8  11       4558.45       4109.48       116.45 o                         
  -1   8  11        196.20        233.54        24.62 o                         
   0   8  11       2127.54       2049.61        69.97 o                         
   1   8  11        123.05        135.24        25.70 o                         
   2   8  11       4078.19       3831.66       143.36 o                         
   3   8  11       1807.00       1700.06        75.15 o                         
   4   8  11        205.50        201.69        28.59 o                         
   5   8  11        509.59        457.39        39.75 o                         
   6   8  11        216.20        173.86        34.93 o                         
   7   8  11       1206.41       1289.00        70.72 o                         
   8   8  11         31.73         57.85        37.36 o                         
  -8   9  11       1027.22       1081.89        65.31 o                         
  -7   9  11        134.80        120.64        36.63 o                         
  -6   9  11        144.77        113.17        36.00 o                         
  -5   9  11       1441.08       1484.88        77.84 o                         
  -4   9  11         55.15         82.67        31.58 o                         
  -3   9  11       5173.08       4874.27       147.39 o                         
  -2   9  11       2404.54       2405.10        79.01 o                         
  -1   9  11       4272.53       3997.34       117.17 o                         
   0   9  11         53.13         41.96        25.74 o                         
   1   9  11       3938.89       3806.99       125.27 o                         
   2   9  11       1872.51       1862.76        87.18 o                         
   3   9  11       3988.16       3925.85       157.09 o                         
   4   9  11          4.36         32.36        29.75 o                         
   5   9  11       1627.55       1638.73        70.61 o                         
   6   9  11         38.24         37.39        31.40 o                         
   7   9  11        228.04        232.34        40.19 o                         
   8   9  11       1212.81       1281.21        66.74 o                         
   9   9  11         52.54         34.62        32.26 o                         
  -9  10  11        669.60        690.33        49.38 o                         
  -8  10  11         40.99         64.37        29.33 o                         
  -7  10  11          6.28         -3.09        30.11 o                         
  -6  10  11        264.82        266.24        36.47 o                         
  -5  10  11        137.63         81.26        33.00 o                         
  -4  10  11       2806.73       3073.19       117.33 o                         
  -3  10  11          1.38         -3.39        29.36 o                         
  -2  10  11       5284.27       5080.30       158.67 o                         
  -1  10  11       2085.99       2014.96        69.85 o                         
   0  10  11        116.45        131.63        27.77 o                         
   1  10  11       1582.49       1488.49        67.93 o                         
   2  10  11       4285.57       4201.84       156.81 o                         
   3  10  11         62.37         45.60        31.11 o                         
   4  10  11       3075.05       3139.92       117.44 o                         
   5  10  11         86.20         59.95        31.01 o                         
   6  10  11        476.57        363.73        35.92 o                         
   7  10  11         18.44          8.15        30.41 o                         
   8  10  11         69.44         79.11        32.89 o                         
   9  10  11        708.08        659.63        40.82 o                         
  -8  11  11         52.97         11.97        26.32 o                         
  -7  11  11         97.95        102.19        31.23 o                         
  -6  11  11        228.67        255.72        32.84 o                         
  -5  11  11        772.82        839.02        49.79 o                         
  -4  11  11       1126.18       1303.91        65.04 o                         
  -3  11  11       1984.83       2199.73        83.77 o                         
  -2  11  11         86.90        118.66        31.90 o                         
  -1  11  11        405.87        508.54        37.49 o                         
   0  11  11        980.10        957.95        47.30 o                         
   1  11  11        305.56        338.56        35.06 o                         
   2  11  11        231.98        314.25        32.77 o                         
   3  11  11       1786.70       2009.02        86.01 o                         
   4  11  11        817.00        886.81        54.37 o                         
   5  11  11        558.78        569.08        47.81 o                         
   6  11  11        185.70        162.42        29.49 o                         
   7  11  11        139.76         92.82        31.44 o                         
   8  11  11         15.81         24.20        24.83 o                         
  -7  12  11        223.22        230.93        37.54 o                         
  -6  12  11        776.51        722.90        43.45 o                         
  -5  12  11        152.04        136.73        28.38 o                         
  -4  12  11        679.83        766.88        44.61 o                         
  -3  12  11       1005.92        907.63        43.97 o                         
  -2  12  11        132.20         63.46        25.90 o                         
  -1  12  11       1199.99       1278.09        60.57 o                         
   0  12  11       1872.86       1887.82        84.69 o                         
   1  12  11       1349.49       1477.77        62.45 o                         
   2  12  11        291.43        182.88        31.17 o                         
   3  12  11        774.61        675.53        50.07 o                         
   4  12  11        882.88       1032.51        56.52 o                         
   5  12  11        284.47        228.76        30.71 o                         
   6  12  11        754.44        737.43        51.27 o                         
   7  12  11        225.75        203.53        34.27 o                         
  -5  13  11        582.12        489.62        46.04 o                         
  -4  13  11         67.83         37.24        21.50 o                         
  -3  13  11         83.84         79.52        24.91 o                         
  -2  13  11        553.90        486.00        43.06 o                         
  -1  13  11         14.52        -12.17        23.72 o                         
   0  13  11        495.41        514.11        39.90 o                         
   1  13  11         27.29         20.84        24.81 o                         
   2  13  11        567.46        507.36        36.06 o                         
   3  13  11         93.25         67.61        26.10 o                         
   4  13  11         68.66         82.24        24.50 o                         
   5  13  11        561.59        572.06        40.56 o                         
  -1  14  11        334.06        265.34        36.69 o                         
   0  14  11         31.50        -13.13        25.50 o                         
   1  14  11        254.50        217.68        31.08 o                         
   2  14  11       1359.00       1427.88       364.13 o                         
   0   0  12     115444.36     121561.72     11516.10 o                         
   0   1  12        175.56        275.68        30.77 o                         
   1   1  12      38257.08      37592.68      2253.90 o                         
  -1   2  12      33693.36      31658.73      1924.30 o                         
   0   2  12        357.53        630.98        47.83 o                         
   1   2  12      34718.79      32933.32      1784.53 o                         
   2   2  12       3017.88       2365.16       137.64 o                         
  -2   3  12      10955.75      10831.13       601.65 o                         
  -1   3  12       5047.12       4942.42       309.71 o                         
   0   3  12        328.43        395.51        33.71 o                         
   1   3  12       4137.15       4145.27       249.65 o                         
   2   3  12       9469.23       9316.47       548.91 o                         
   3   3  12      14897.39      14889.38       898.31 o                         
  -3   4  12       7447.17       6995.58       428.84 o                         
  -2   4  12      21912.20      21465.40      1305.50 o                         
  -1   4  12       8478.02       8863.30       455.31 o                         
   0   4  12      22620.65      21505.84      1296.74 o                         
   1   4  12       8327.93       8842.69       493.40 o                         
   2   4  12      18468.42      17620.82       950.99 o                         
   3   4  12       7545.25       6926.57       426.85 o                         
   4   4  12        184.10        115.33        46.95 o                         
  -4   5  12       2929.00       3488.83       234.43 o                         
  -3   5  12      12085.76      12776.67       717.52 o                         
  -2   5  12       2179.96       2487.21       150.46 o                         
  -1   5  12       3474.62       3401.44       224.96 o                         
   0   5  12         43.53        106.70        34.91 o                         
   1   5  12       5001.19       4923.07       271.37 o                         
   2   5  12       1827.52       1881.37       119.85 o                         
   3   5  12      10519.36      10746.68       707.80 o                         
   4   5  12       3075.50       3597.23       235.40 o                         
   5   5  12        387.99        384.60        61.16 o                         
  -5   6  12         36.95         37.93        22.48 o                         
  -4   6  12       2726.10       2844.37       181.66 o                         
  -3   6  12       3305.03       3308.21       309.48 o                         
  -2   6  12      19480.65      19908.37      1314.86 o                         
  -1   6  12        869.46        866.37        80.01 o                         
   0   6  12       1015.66        834.58        70.50 o                         
   1   6  12        725.65        792.22        68.41 o                         
   2   6  12      18784.20      18807.96      1168.64 o                         
   3   6  12       3078.51       3081.39       235.26 o                         
   4   6  12       1627.83       1716.27       130.17 o                         
   5   6  12         71.41        103.99        22.14 o                         
   6   6  12       2108.68       2158.46        76.15 o                         
  -6   7  12        762.71        780.26        47.43 o                         
  -5   7  12       1557.30       1419.23        58.16 o                         
  -4   7  12       1819.04       1939.10        64.64 o                         
  -3   7  12        774.79        846.32        41.78 o                         
  -2   7  12       1824.36       1728.07       114.03 o                         
  -1   7  12       7554.51       7336.54       451.45 o                         
   0   7  12        111.29        181.70        50.35 o                         
   1   7  12       7537.60       6948.75       446.97 o                         
   2   7  12       1618.78       1655.78        88.06 o                         
   3   7  12        436.07        484.55        36.28 o                         
   4   7  12       1500.99       1602.33        58.45 o                         
   5   7  12       1363.60       1317.05        55.73 o                         
   6   7  12        536.31        563.69        42.16 o                         
   7   7  12         27.71         52.80        33.77 o                         
  -7   8  12        485.87        468.61        44.48 o                         
  -6   8  12        692.82        840.94        51.76 o                         
  -5   8  12         57.01         51.50        32.84 o                         
  -4   8  12        750.15        802.33        43.78 o                         
  -3   8  12        304.62        352.42        28.78 o                         
  -2   8  12        599.60        612.28        29.69 o                         
  -1   8  12        403.16        443.67        29.81 o                         
   0   8  12      12303.58      11383.37       318.12 o                         
   1   8  12        522.54        676.07        35.77 o                         
   2   8  12        154.43        143.25        29.38 o                         
   3   8  12        324.78        366.49        32.91 o                         
   4   8  12        649.11        597.99        37.36 o                         
   5   8  12        105.66         68.10        29.69 o                         
   6   8  12        307.86        265.13        38.45 o                         
   7   8  12        315.99        247.85        40.90 o                         
   8   8  12       1875.74       1756.02        86.25 o                         
  -8   9  12         47.35         36.88        33.98 o                         
  -7   9  12       1912.30       1890.84        90.72 o                         
  -6   9  12        972.70       1132.08        60.73 o                         
  -5   9  12        608.84        694.02        51.15 o                         
  -4   9  12         71.14        114.93        32.36 o                         
  -3   9  12         32.23         30.11        25.68 o                         
  -2   9  12        373.24        369.57        32.02 o                         
  -1   9  12       8856.46       8209.32       220.18 o                         
   0   9  12         84.80         82.72        26.78 o                         
   1   9  12       7870.48       7400.47       239.44 o                         
   2   9  12        281.07        344.41        37.76 o                         
   3   9  12         21.37         76.94        29.58 o                         
   4   9  12         24.51         46.93        30.59 o                         
   5   9  12        619.41        726.89        48.28 o                         
   6   9  12       1072.87       1141.26        58.28 o                         
   7   9  12       1893.79       1847.42        89.96 o                         
   8   9  12          7.69         -3.65        33.26 o                         
   9   9  12        519.01        578.00        43.41 o                         
  -9  10  12          3.21        -19.31        24.59 o                         
  -8  10  12        686.57        785.69        46.56 o                         
  -7  10  12         37.63         58.15        31.83 o                         
  -6  10  12       1235.23       1177.60        59.36 o                         
  -5  10  12        171.00        164.88        33.53 o                         
  -4  10  12        533.94        511.79        40.80 o                         
  -3  10  12          9.96         34.28        29.05 o                         
  -2  10  12       1185.67       1304.61        62.97 o                         
  -1  10  12        841.60        873.52        44.02 o                         
   0  10  12        219.62        207.28        28.84 o                         
   1  10  12        889.17        860.04        45.28 o                         
   2  10  12       1695.82       1863.61        70.42 o                         
   3  10  12         58.05         51.33        30.74 o                         
   4  10  12        290.90        192.66        35.23 o                         
   5  10  12         67.98         44.03        30.69 o                         
   6  10  12       1183.91       1131.06        53.49 o                         
   7  10  12         74.12         56.71        30.15 o                         
   8  10  12        712.45        741.52        49.41 o                         
   9  10  12         11.56        -16.07        23.46 o                         
  -8  11  12        225.63        184.23        31.30 o                         
  -7  11  12         81.41         71.31        30.27 o                         
  -6  11  12        168.20        204.78        32.39 o                         
  -5  11  12        456.44        409.42        37.00 o                         
  -4  11  12        266.31        277.43        33.69 o                         
  -3  11  12        666.59        698.04        40.40 o                         
  -2  11  12        264.66        218.33        31.48 o                         
  -1  11  12        233.50        192.93        30.07 o                         
   0  11  12        147.15        117.86        27.12 o                         
   1  11  12        239.65        258.12        31.33 o                         
   2  11  12        240.69        288.37        32.76 o                         
   3  11  12        445.87        427.50        40.54 o                         
   4  11  12        210.71        191.85        34.12 o                         
   5  11  12        470.54        445.65        39.20 o                         
   6  11  12        191.59        240.13        32.21 o                         
   7  11  12        120.33        126.00        32.00 o                         
   8  11  12        264.54        194.86        28.72 o                         
  -7  12  12        308.72        305.09        44.06 o                         
  -6  12  12        406.68        418.48        35.19 o                         
  -5  12  12         76.88         79.19        26.94 o                         
  -4  12  12        769.21        806.95        46.54 o                         
  -3  12  12        150.64        179.59        28.55 o                         
  -2  12  12        176.90        195.94        27.17 o                         
  -1  12  12         75.42         98.67        27.69 o                         
   0  12  12        153.44        123.83        33.97 o                         
   1  12  12        108.92         83.56        28.08 o                         
   2  12  12        101.47        107.16        28.53 o                         
   3  12  12        173.84        216.37        32.47 o                         
   4  12  12       1032.24       1058.76        54.40 o                         
   5  12  12         51.12         81.96        28.77 o                         
   6  12  12        491.54        403.68        33.40 o                         
   7  12  12        313.79        228.48        34.92 o                         
  -5  13  12         20.17         38.57        28.75 o                         
  -4  13  12          8.00        -26.13        26.13 o                         
  -3  13  12         98.84        114.40        26.54 o                         
  -2  13  12         33.10         19.89        25.17 o                         
  -1  13  12        127.26        110.67        25.32 o                         
   0  13  12         58.90         57.79        24.29 o                         
   1  13  12        103.46         88.48        24.76 o                         
   2  13  12         37.74         44.87        25.42 o                         
   3  13  12         19.13         24.57        24.03 o                         
   4  13  12         13.48        -19.18        22.85 o                         
   5  13  12          1.08          9.49        25.08 o                         
  -1  14  12         36.44         30.19        41.84 o                         
   0  14  12        253.93        180.72        32.54 o                         
   1  14  12         25.86         27.78        29.61 o                         
   0   1  13        845.92        883.19        66.59 o                         
   1   1  13       8314.83       7915.43       480.54 o                         
  -1   2  13       1438.10       1073.35        71.30 o                         
   0   2  13       7879.72       6779.89       376.73 o                         
   1   2  13        949.96        876.26        63.26 o                         
   2   2  13       1143.53        990.62        64.22 o                         
  -2   3  13       3327.86       3033.05       192.34 o                         
  -1   3  13      15342.20      15422.49      1028.59 o                         
   0   3  13       9704.04       9888.10       500.03 o                         
   1   3  13      15661.73      15239.33       844.86 o                         
   2   3  13       3577.97       3309.45       186.55 o                         
   3   3  13       6068.83       6070.73       416.99 o                         
  -3   4  13       2169.40       2598.59       215.37 o                         
  -2   4  13       4145.22       3716.07       305.12 o                         
  -1   4  13       4227.44       4317.33       231.18 o                         
   0   4  13        733.16        633.60        54.82 o                         
   1   4  13       4379.11       4492.82       252.49 o                         
   2   4  13       5486.88       4956.55       258.92 o                         
   3   4  13       2849.57       3256.17       197.63 o                         
   4   4  13         57.48        170.89        50.71 o                         
  -4   5  13       2000.50       2123.56       165.05 o                         
  -3   5  13      14855.42      15458.56      1057.11 o                         
  -2   5  13       4414.40       4163.10       298.96 o                         
  -1   5  13         75.57         44.41        33.06 o                         
   0   5  13       4311.31       4186.21       243.60 o                         
   1   5  13        106.06         33.06        31.96 o                         
   2   5  13       4853.31       4383.80       272.01 o                         
   3   5  13      15343.49      15514.96       938.46 o                         
   4   5  13       1792.80       1815.52       139.54 o                         
   5   5  13       4829.81       5396.55       346.09 o                         
  -5   6  13         12.69         18.58        22.14 o                         
  -4   6  13       1554.48       1525.92        87.95 o                         
  -3   6  13       4073.08       4333.00       416.07 o                         
  -2   6  13       4790.25       5394.18       361.93 o                         
  -1   6  13       1377.28       1363.32       118.98 o                         
   0   6  13       4747.45       5489.32       316.72 o                         
   1   6  13       1858.69       1688.42       108.57 o                         
   2   6  13       4107.38       4327.33       330.67 o                         
   3   6  13       4933.94       5463.65       323.39 o                         
   4   6  13       1572.25       1497.69        78.09 o                         
   5   6  13         33.15         26.01        21.72 o                         
   6   6  13       4616.57       4348.11       139.40 o                         
  -6   7  13       1122.59       1246.69        63.13 o                         
  -5   7  13        896.60        979.78        44.55 o                         
  -4   7  13        237.65        237.94        27.20 o                         
  -3   7  13        191.33        197.77        27.26 o                         
  -2   7  13       4066.41       4311.98       176.70 o                         
  -1   7  13        557.09        521.48        69.21 o                         
   0   7  13       3670.71       3178.44       217.75 o                         
   1   7  13        419.26        485.81        74.44 o                         
   2   7  13       3817.50       3951.82       166.72 o                         
   3   7  13         78.97         82.70        24.25 o                         
   4   7  13        416.83        482.05        29.03 o                         
   5   7  13        639.72        672.64        38.76 o                         
   6   7  13       1021.65       1142.89        55.70 o                         
   7   7  13       5567.99       5706.76       213.57 o                         
  -7   8  13         11.12         43.14        37.97 o                         
  -6   8  13       2170.03       2315.49        93.51 o                         
  -5   8  13        355.63        360.10        40.18 o                         
  -4   8  13       2779.21       2838.22       101.48 o                         
  -3   8  13        548.61        542.84        32.70 o                         
  -2   8  13       1050.64       1027.84        38.50 o                         
  -1   8  13       4614.86       4293.49       122.90 o                         
   0   8  13       2800.77       2894.24        91.92 o                         
   1   8  13       4585.87       4243.05       136.41 o                         
   2   8  13        683.06        637.02        42.51 o                         
   3   8  13        496.28        472.45        34.37 o                         
   4   8  13       2382.36       2437.85        92.94 o                         
   5   8  13        574.30        548.63        39.19 o                         
   6   8  13       1526.30       1620.44        80.05 o                         
   7   8  13         10.81         19.08        34.67 o                         
   8   8  13       3855.44       4189.10       183.89 o                         
  -8   9  13        275.29        340.70        40.54 o                         
  -7   9  13        117.24        133.16        39.67 o                         
  -6   9  13        314.76        301.42        39.37 o                         
  -5   9  13       1554.07       1768.61        78.13 o                         
  -4   9  13        763.88        975.00        52.19 o                         
  -3   9  13        709.10        646.44        40.05 o                         
  -2   9  13       5836.73       5622.56       165.25 o                         
  -1   9  13        501.03        538.26        36.90 o                         
   0   9  13       1462.52       1630.93        62.74 o                         
   1   9  13        885.43        913.30        42.80 o                         
   2   9  13       4926.72       4956.87       182.33 o                         
   3   9  13        928.59        874.23        47.75 o                         
   4   9  13        509.40        626.68        47.07 o                         
   5   9  13       1130.73       1315.23        69.11 o                         
   6   9  13        486.15        571.45        41.94 o                         
   7   9  13         90.36        135.73        34.92 o                         
   8   9  13        213.76        254.43        38.89 o                         
   9   9  13        596.89        650.17        43.13 o                         
  -9  10  13         58.62         28.44        23.30 o                         
  -8  10  13        146.13        119.75        30.88 o                         
  -7  10  13         94.21        139.65        33.58 o                         
  -6  10  13        484.12        461.98        41.32 o                         
  -5  10  13        549.23        481.39        41.00 o                         
  -4  10  13       2268.01       2419.04        87.06 o                         
  -3  10  13       2788.79       2969.97        97.46 o                         
  -2  10  13        437.46        525.72        35.54 o                         
  -1  10  13       1021.74       1039.06        45.30 o                         
   0  10  13       2012.92       2018.77        70.27 o                         
   1  10  13        700.06        783.18        44.35 o                         
   2  10  13        173.79        195.44        33.36 o                         
   3  10  13       2042.72       2097.30        92.42 o                         
   4  10  13       1652.41       1602.24        75.59 o                         
   5  10  13        437.23        420.72        40.69 o                         
   6  10  13        292.80        297.66        34.58 o                         
   7  10  13        124.94        169.66        32.50 o                         
   8  10  13         92.48         82.58        29.75 o                         
   9  10  13        102.79         70.57        24.93 o                         
  -8  11  13         70.79         42.53        27.12 o                         
  -7  11  13        116.20         76.03        28.82 o                         
  -6  11  13        287.31        262.75        32.87 o                         
  -5  11  13         61.67        117.73        30.58 o                         
  -4  11  13       2212.74       2264.34        95.08 o                         
  -3  11  13       1680.36       1683.10        66.62 o                         
  -2  11  13          1.62         -8.52        26.78 o                         
  -1  11  13        227.62        244.99        30.71 o                         
   0  11  13         10.90          5.96        24.51 o                         
   1  11  13        452.60        502.61        35.42 o                         
   2  11  13         47.13         31.55        27.98 o                         
   3  11  13       1588.29       1490.56        66.91 o                         
   4  11  13       1850.85       1960.51        85.73 o                         
   5  11  13         82.18        107.00        28.23 o                         
   6  11  13        150.78        137.68        29.67 o                         
   7  11  13         72.87         43.54        29.09 o                         
   8  11  13         68.37         47.06        26.59 o                         
  -7  12  13        183.40        147.41        39.51 o                         
  -6  12  13        138.83        132.76        27.80 o                         
  -5  12  13        856.59        842.07        52.51 o                         
  -4  12  13         87.82         29.06        25.18 o                         
  -3  12  13         10.58        -19.01        24.31 o                         
  -2  12  13        520.79        566.94        35.81 o                         
  -1  12  13        405.65        405.78        37.77 o                         
   0  12  13        648.23        753.87        45.08 o                         
   1  12  13        445.92        438.18        34.46 o                         
   2  12  13        624.39        640.17        38.66 o                         
   3  12  13         61.43         23.19        28.94 o                         
   4  12  13        156.12        146.21        30.55 o                         
   5  12  13        891.22        882.08        51.82 o                         
   6  12  13        221.38        190.56        28.76 o                         
   7  12  13        254.96        193.82        35.78 o                         
  -5  13  13         59.47         71.33        45.48 o                         
  -4  13  13        372.24        337.80        37.27 o                         
  -3  13  13        423.91        399.23        33.12 o                         
  -2  13  13        365.65        348.18        32.54 o                         
  -1  13  13        647.11        601.31        37.23 o                         
   0  13  13         23.67         11.91        22.44 o                         
   1  13  13        647.40        615.68        37.45 o                         
   2  13  13        450.16        495.50        34.56 o                         
   3  13  13        240.86        228.17        29.31 o                         
   4  13  13        460.14        437.78        35.05 o                         
   5  13  13         29.44         15.64        25.69 o                         
  -1  14  13         21.48          9.91        64.32 o                         
   0  14  13        605.72        645.85        73.17 o                         
   1  14  13         88.87         57.61        46.90 o                         
   0   1  14      14656.65      17376.86      1047.19 o                         
   1   1  14        683.97        453.74        42.68 o                         
  -1   2  14       1962.09       1743.96       104.29 o                         
   0   2  14         96.47        125.52        27.42 o                         
   1   2  14       1482.08       1314.59        91.35 o                         
   2   2  14      41849.49      37923.77      2070.14 o                         
  -2   3  14       4797.71       4814.79       272.40 o                         
  -1   3  14      16553.25      15447.38       897.75 o                         
   0   3  14      14887.52      13580.32       689.76 o                         
   1   3  14      15712.79      14536.31       822.69 o                         
   2   3  14       3953.82       3996.26       239.32 o                         
   3   3  14      22257.12      22375.24      1504.31 o                         
  -3   4  14      10426.38      10051.89       745.09 o                         
  -2   4  14        365.54        445.13        61.83 o                         
  -1   4  14       6652.16       6090.77       357.83 o                         
   0   4  14        289.18        410.62        45.21 o                         
   1   4  14       7053.99       6640.13       361.32 o                         
   2   4  14        459.53        531.26        47.67 o                         
   3   4  14       8002.93       7256.77       524.36 o                         
   4   4  14      12103.21      11936.04       945.21 o                         
  -4   5  14       3142.05       3228.46       233.77 o                         
  -3   5  14       4979.53       4845.22       353.36 o                         
  -2   5  14       7538.67       6894.47       484.93 o                         
  -1   5  14       7950.80       9080.57       499.85 o                         
   0   5  14       2935.42       3083.19       185.59 o                         
   1   5  14       7516.62       8650.80       494.72 o                         
   2   5  14       7745.12       7085.04       432.72 o                         
   3   5  14       5009.64       5096.08       353.77 o                         
   4   5  14       2578.08       2828.84       264.28 o                         
   5   5  14       1193.53       1223.84        84.38 o                         
  -5   6  14        179.41        179.41        25.54 o                         
  -4   6  14       1346.88       1200.19        63.41 o                         
  -3   6  14       5279.13       5284.15       439.44 o                         
  -2   6  14       4925.98       4988.42       349.39 o                         
  -1   6  14      11577.29      10820.13       601.88 o                         
   0   6  14        821.63        817.77        70.01 o                         
   1   6  14      11372.88      10642.73       602.85 o                         
   2   6  14       4543.76       4578.20       340.10 o                         
   3   6  14       5329.24       5162.42       371.47 o                         
   4   6  14       1416.57       1300.13        63.96 o                         
   5   6  14        116.83        175.20        24.35 o                         
   6   6  14          7.97         42.85        24.85 o                         
  -6   7  14        865.95        942.71        50.18 o                         
  -5   7  14       2500.28       2589.79        92.16 o                         
  -4   7  14       1560.78       1622.45        56.47 o                         
  -3   7  14       1780.59       1764.15        59.73 o                         
  -2   7  14       1034.39       1106.73        54.95 o                         
  -1   7  14       1163.32       1254.48        91.29 o                         
   0   7  14      16798.33      16341.70       997.39 o                         
   1   7  14       1110.48       1342.76        82.54 o                         
   2   7  14        999.15       1021.07        54.61 o                         
   3   7  14       1420.35       1402.12        57.83 o                         
   4   7  14       1118.51       1260.41        52.17 o                         
   5   7  14       2765.53       2857.64        92.88 o                         
   6   7  14        572.73        613.93        44.21 o                         
   7   7  14         71.56         94.94        34.80 o                         
  -7   8  14       5119.45       5097.08       205.44 o                         
  -6   8  14       2793.78       2969.64       120.42 o                         
  -5   8  14       1064.80       1187.67        56.11 o                         
  -4   8  14       1513.29       1549.51        66.65 o                         
  -3   8  14        207.14        215.90        26.88 o                         
  -2   8  14       2499.35       2532.62        79.43 o                         
  -1   8  14       5162.90       4654.04       137.96 o                         
   0   8  14         57.69         12.55        22.37 o                         
   1   8  14       5039.96       4717.96       152.59 o                         
   2   8  14       2587.82       2720.01        88.20 o                         
   3   8  14        284.10        271.88        30.77 o                         
   4   8  14       1436.99       1531.50        63.84 o                         
   5   8  14        687.89        786.90        48.11 o                         
   6   8  14       2481.46       2680.41       106.39 o                         
   7   8  14       5087.19       4876.21       190.72 o                         
   8   8  14        467.97        533.17        49.48 o                         
  -8   9  14       1613.13       1712.72        84.33 o                         
  -7   9  14        546.22        494.65        50.27 o                         
  -6   9  14       1301.06       1285.56        68.79 o                         
  -5   9  14        643.88        753.20        48.80 o                         
  -4   9  14       3273.96       3328.13       118.53 o                         
  -3   9  14       1149.05       1161.32        54.69 o                         
  -2   9  14       1462.27       1365.41        53.91 o                         
  -1   9  14        154.07        122.70        27.19 o                         
   0   9  14       2058.13       2037.15        75.71 o                         
   1   9  14        148.32         80.32        25.82 o                         
   2   9  14       1151.22       1155.22        59.05 o                         
   3   9  14       1442.12       1467.66        65.33 o                         
   4   9  14       3085.87       2965.26       117.58 o                         
   5   9  14        593.53        791.32        49.71 o                         
   6   9  14       1344.09       1201.86        60.64 o                         
   7   9  14        648.35        694.00        46.56 o                         
   8   9  14       1511.53       1675.16        85.13 o                         
   9   9  14        247.48        272.23        33.42 o                         
  -9  10  14        167.97        155.66        26.57 o                         
  -8  10  14         27.47         41.01        27.65 o                         
  -7  10  14       1868.63       1904.52        85.65 o                         
  -6  10  14         29.69         16.22        31.31 o                         
  -5  10  14       1039.37       1044.24        59.44 o                         
  -4  10  14        631.52        803.19        44.78 o                         
  -3  10  14        178.53        193.32        32.07 o                         
  -2  10  14       1695.96       1711.93        67.47 o                         
  -1  10  14       1292.65       1324.87        50.39 o                         
   0  10  14        571.08        472.23        32.71 o                         
   1  10  14        968.11        913.57        50.85 o                         
   2  10  14       1909.57       1756.27        72.93 o                         
   3  10  14        169.70        166.65        32.97 o                         
   4  10  14        458.57        592.94        44.64 o                         
   5  10  14       1315.22       1415.18        64.92 o                         
   6  10  14          2.53         -6.78        27.72 o                         
   7  10  14       1857.60       2029.66        86.36 o                         
   8  10  14          6.36         25.19        26.36 o                         
   9  10  14        198.97        193.65        26.79 o                         
  -8  11  14        104.96        135.21        29.22 o                         
  -7  11  14        346.41        330.88        36.18 o                         
  -6  11  14        170.39        248.78        34.44 o                         
  -5  11  14        191.23        151.41        33.74 o                         
  -4  11  14        920.24        797.90        47.10 o                         
  -3  11  14        517.56        533.51        37.98 o                         
  -2  11  14        262.32        321.95        33.34 o                         
  -1  11  14        468.36        484.18        35.25 o                         
   0  11  14         24.63         23.69        26.45 o                         
   1  11  14        485.11        450.41        35.47 o                         
   2  11  14        110.68        136.17        31.20 o                         
   3  11  14        518.65        500.55        39.62 o                         
   4  11  14        951.18        900.93        50.97 o                         
   5  11  14        154.15        134.90        29.09 o                         
   6  11  14        226.16        252.90        29.76 o                         
   7  11  14        385.91        379.08        35.32 o                         
   8  11  14        181.65        196.31        30.28 o                         
  -7  12  14        105.77         98.02        40.62 o                         
  -6  12  14        598.94        623.64        41.15 o                         
  -5  12  14        233.84        245.21        33.12 o                         
  -4  12  14        123.93        146.36        30.40 o                         
  -3  12  14        156.85        103.25        26.53 o                         
  -2  12  14        351.61        362.21        31.96 o                         
  -1  12  14        218.58        281.91        32.29 o                         
   0  12  14        193.77        173.76        30.51 o                         
   1  12  14        140.08        143.80        28.39 o                         
   2  12  14        425.10        460.55        34.56 o                         
   3  12  14        187.26        140.58        29.25 o                         
   4  12  14        106.25        104.76        29.46 o                         
   5  12  14        391.61        370.60        32.87 o                         
   6  12  14        609.87        534.91        47.52 o                         
   7  12  14        191.00        141.38        34.73 o                         
  -5  13  14        102.68         38.43        56.15 o                         
  -4  13  14        248.96        199.20        29.39 o                         
  -3  13  14         66.90         20.85        24.53 o                         
  -2  13  14        147.60        152.52        26.98 o                         
  -1  13  14         56.91         48.62        23.10 o                         
   0  13  14         62.31         80.51        24.77 o                         
   1  13  14         39.58         31.91        22.31 o                         
   2  13  14        199.66        163.11        26.62 o                         
   3  13  14         41.10         21.62        22.77 o                         
   4  13  14        284.19        218.08        27.34 o                         
   5  13  14         61.47         78.55        31.13 o                         
   0  14  14         87.98         99.01       106.24 o                         
   0   1  15        114.04        323.54        38.88 o                         
   1   1  15         24.98         33.70        25.47 o                         
  -1   2  15        214.92         72.93        29.73 o                         
   0   2  15       4621.16       4030.96       229.88 o                         
   1   2  15        153.51         99.11        27.41 o                         
   2   2  15         89.09        211.73        26.08 o                         
  -2   3  15       1250.25       1439.86       104.97 o                         
  -1   3  15       5336.86       5954.24       385.59 o                         
   0   3  15      12762.25      13330.62       737.56 o                         
   1   3  15       4869.19       5298.99       311.46 o                         
   2   3  15       1894.36       1985.25       120.25 o                         
   3   3  15       1679.38       1564.46       133.63 o                         
  -3   4  15        485.28        565.62       102.19 o                         
  -2   4  15        573.39        703.21        68.49 o                         
  -1   4  15       5215.28       6365.42       358.60 o                         
   0   4  15        585.07        517.28        48.92 o                         
   1   4  15       5488.93       6335.04       359.58 o                         
   2   4  15        496.38        486.91        58.56 o                         
   3   4  15        865.45        977.72        84.26 o                         
   4   4  15         92.96        102.98        60.19 o                         
  -4   5  15       1711.00       1559.11       140.77 o                         
  -3   5  15        228.72        385.78        73.19 o                         
  -2   5  15      10129.31      11699.33       722.43 o                         
  -1   5  15       2588.85       3116.70       211.13 o                         
   0   5  15       2650.60       3092.69       184.06 o                         
   1   5  15       3380.42       4122.78       214.62 o                         
   2   5  15      10867.98      12075.13       816.20 o                         
   3   5  15        201.24        248.23        58.63 o                         
   4   5  15       1647.00       1685.60       164.08 o                         
   5   5  15       3011.18       3227.06       131.30 o                         
  -5   6  15        854.77        875.48        47.42 o                         
  -4   6  15        217.76        234.10        30.30 o                         
  -3   6  15       3286.78       3435.84       252.70 o                         
  -2   6  15       2363.04       2631.55       222.91 o                         
  -1   6  15       3871.73       4743.89       256.47 o                         
   0   6  15        716.63        733.51        64.56 o                         
   1   6  15       3152.13       3863.50       246.64 o                         
   2   6  15       3070.53       3333.58       234.98 o                         
   3   6  15       2894.63       2950.11       242.39 o                         
   4   6  15         97.88         66.11        24.29 o                         
   5   6  15       1396.82       1471.38        48.47 o                         
   6   6  15       3604.59       3619.28       116.72 o                         
  -6   7  15       2856.99       2800.07        98.96 o                         
  -5   7  15        514.32        548.22        36.90 o                         
  -4   7  15       1003.23        988.93        48.24 o                         
  -3   7  15        918.66        987.11        45.30 o                         
  -2   7  15       1647.23       1695.93        61.65 o                         
  -1   7  15       4080.69       3901.58       152.71 o                         
   0   7  15        143.30        133.10        32.20 o                         
   1   7  15       4005.94       3809.34       156.35 o                         
   2   7  15       1194.85       1205.01        59.30 o                         
   3   7  15       1340.02       1322.31        46.77 o                         
   4   7  15       1396.04       1436.94        51.27 o                         
   5   7  15        609.80        586.41        35.37 o                         
   6   7  15       2247.21       2241.68        91.46 o                         
   7   7  15        730.02        809.30        56.53 o                         
  -7   8  15       1006.21       1130.49        72.59 o                         
  -6   8  15       1076.23       1079.08        63.77 o                         
  -5   8  15        442.94        555.09        39.67 o                         
  -4   8  15        466.31        560.64        38.49 o                         
  -3   8  15        212.53        256.38        27.53 o                         
  -2   8  15       1605.18       1671.11        56.34 o                         
  -1   8  15       1532.20       1606.77        63.50 o                         
   0   8  15       1033.01        944.25        41.50 o                         
   1   8  15       1697.68       1813.71        61.43 o                         
   2   8  15       1451.75       1520.15        61.09 o                         
   3   8  15        224.62        235.52        29.61 o                         
   4   8  15        367.43        444.72        36.65 o                         
   5   8  15        271.26        221.13        33.67 o                         
   6   8  15       1052.94       1080.01        53.14 o                         
   7   8  15       1384.47       1473.61        71.00 o                         
   8   8  15       1451.47       1621.13        86.42 o                         
  -8   9  15        183.27        190.38        36.06 o                         
  -7   9  15        282.05        355.78        45.04 o                         
  -6   9  15       1094.16       1245.38        69.26 o                         
  -5   9  15       1948.23       2038.56        87.20 o                         
  -4   9  15       1189.47       1142.69        51.74 o                         
  -3   9  15       1097.62       1248.36        51.92 o                         
  -2   9  15        227.82        176.98        28.22 o                         
  -1   9  15       1802.67       1838.03        71.60 o                         
   0   9  15        259.21        288.13        28.78 o                         
   1   9  15       1864.99       1865.02        70.00 o                         
   2   9  15        455.88        520.28        36.32 o                         
   3   9  15        648.53        743.66        52.77 o                         
   4   9  15        812.80        764.43        52.01 o                         
   5   9  15       2523.39       2520.78        98.95 o                         
   6   9  15        885.14        898.54        52.81 o                         
   7   9  15        428.23        391.93        39.29 o                         
   8   9  15        242.30        191.48        36.59 o                         
   9   9  15        444.77        472.20        39.73 o                         
  -9  10  15        256.93        228.55        27.97 o                         
  -8  10  15        525.24        557.26        39.11 o                         
  -7  10  15        133.52        146.27        31.39 o                         
  -6  10  15        479.32        501.90        44.53 o                         
  -5  10  15         25.62         29.22        32.50 o                         
  -4  10  15        415.25        478.23        39.43 o                         
  -3  10  15        449.23        523.63        37.04 o                         
  -2  10  15       4892.59       4824.28       143.29 o                         
  -1  10  15        109.46         68.99        27.00 o                         
   0  10  15       1292.46       1462.88        56.20 o                         
   1  10  15        295.59        223.96        29.87 o                         
   2  10  15       3922.48       3897.20       150.54 o                         
   3  10  15        277.64        294.56        35.99 o                         
   4  10  15        250.35        256.65        37.12 o                         
   5  10  15        107.89         64.32        32.53 o                         
   6  10  15        646.36        621.98        42.75 o                         
   7  10  15         38.87        107.36        28.84 o                         
   8  10  15        421.79        392.99        34.88 o                         
   9  10  15        274.66        215.88        26.75 o                         
  -8  11  15        109.61         65.71        27.43 o                         
  -7  11  15         13.79         14.27        27.64 o                         
  -6  11  15         37.53         66.17        31.15 o                         
  -5  11  15        170.87        156.27        36.50 o                         
  -4  11  15        771.84        766.79        50.51 o                         
  -3  11  15        226.95        265.29        33.55 o                         
  -2  11  15        223.81        236.60        30.62 o                         
  -1  11  15         23.57         32.19        26.26 o                         
   0  11  15        824.41        730.99        41.08 o                         
   1  11  15         91.38        121.97        28.86 o                         
   2  11  15         45.76         52.88        28.94 o                         
   3  11  15        284.99        320.14        34.84 o                         
   4  11  15        795.80        852.93        49.46 o                         
   5  11  15        159.31        186.28        29.72 o                         
   6  11  15        115.35        115.88        26.63 o                         
   7  11  15         45.18         34.88        26.79 o                         
   8  11  15         40.43         65.07        28.98 o                         
  -7  12  15         39.70         31.54        38.33 o                         
  -6  12  15        419.58        360.16        35.25 o                         
  -5  12  15        115.82        110.45        27.39 o                         
  -4  12  15       1006.60       1178.44        57.88 o                         
  -3  12  15        666.09        811.79        46.54 o                         
  -2  12  15          3.16         20.35        24.00 o                         
  -1  12  15        296.05        276.69        31.76 o                         
   0  12  15        204.87        171.46        29.40 o                         
   1  12  15        326.62        299.13        31.15 o                         
   2  12  15         31.83         68.54        25.28 o                         
   3  12  15        709.78        761.54        44.23 o                         
   4  12  15        847.28        835.03        51.37 o                         
   5  12  15        246.68        200.11        28.34 o                         
   6  12  15        339.60        246.47        29.31 o                         
   7  12  15         47.23         40.03        34.65 o                         
  -5  13  15        467.04        366.57       160.63 o                         
  -4  13  15        134.91        127.08        28.81 o                         
  -3  13  15        188.57        173.66        27.27 o                         
  -2  13  15        279.90        220.94        28.30 o                         
  -1  13  15          4.51        -17.41        21.94 o                         
   0  13  15        301.81        161.52        25.87 o                         
   1  13  15         29.44         26.55        23.03 o                         
   2  13  15        283.85        253.82        30.87 o                         
   3  13  15        233.84        265.63        28.17 o                         
   4  13  15         29.43         47.80        23.03 o                         
   5  13  15        437.59        411.84        64.77 o                         
   0   0  16     258622.47     247105.55     23388.87 o                         
   0   1  16       2112.02       1947.39       131.13 o                         
   1   1  16        327.01        341.28        39.04 o                         
  -1   2  16      18203.80      16381.95       976.56 o                         
   0   2  16       2320.78       2164.36       129.68 o                         
   1   2  16      18237.64      16052.99       977.23 o                         
   2   2  16       3988.25       4069.15       253.75 o                         
  -2   3  16      19242.97      17761.06      1059.06 o                         
  -1   3  16       2065.35       1832.94       142.02 o                         
   0   3  16       2892.51       2684.11       159.60 o                         
   1   3  16       2174.14       1843.40       104.50 o                         
   2   3  16      18998.99      17698.41      1071.98 o                         
   3   3  16      10864.09      11163.43       758.70 o                         
  -3   4  16       6147.07       7197.44       594.67 o                         
  -2   4  16      19875.92      19209.03      1322.24 o                         
  -1   4  16       2141.13       1950.99       110.65 o                         
   0   4  16        240.63        134.20        36.68 o                         
   1   4  16       1555.93       1361.34       100.75 o                         
   2   4  16      21272.66      20212.17      1199.29 o                         
   3   4  16       6633.32       7340.55       500.79 o                         
   4   4  16       7067.33       7378.55       596.74 o                         
  -4   5  16        367.44        396.38        89.61 o                         
  -3   5  16       5058.36       5436.40       422.92 o                         
  -2   5  16          3.84          5.25        38.53 o                         
  -1   5  16      18139.97      17980.35       930.83 o                         
   0   5  16       4763.21       4533.21       262.84 o                         
   1   5  16      15605.88      15422.66       909.84 o                         
   2   5  16         10.91        -32.45        45.36 o                         
   3   5  16       4411.80       4595.62       347.48 o                         
   4   5  16        456.16        424.46        81.73 o                         
   5   5  16       2034.49       2317.44        87.30 o                         
  -5   6  16        670.72        672.55        34.69 o                         
  -4   6  16       1041.56        988.81        54.69 o                         
  -3   6  16       5851.27       6031.59       441.86 o                         
  -2   6  16      13255.90      13645.69       936.73 o                         
  -1   6  16       3921.50       3742.90       222.61 o                         
   0   6  16      17234.01      16488.34       914.82 o                         
   1   6  16       3773.14       3635.13       243.90 o                         
   2   6  16      13913.05      13687.06       937.36 o                         
   3   6  16       6052.85       6261.56       503.68 o                         
   4   6  16       1573.33       1649.65        59.39 o                         
   5   6  16        489.04        491.18        32.26 o                         
   6   6  16        185.87        235.98        28.22 o                         
  -6   7  16        649.96        778.21        49.78 o                         
  -5   7  16       3973.87       3846.24       131.83 o                         
  -4   7  16       2007.75       2282.61        85.86 o                         
  -3   7  16        878.63        938.02        42.45 o                         
  -2   7  16       3556.17       3297.05       102.48 o                         
  -1   7  16      12400.05      11122.20       336.83 o                         
   0   7  16        618.94        544.58        36.73 o                         
   1   7  16      11702.15      10648.82       371.76 o                         
   2   7  16       3361.33       3195.31       104.19 o                         
   3   7  16       1263.67       1293.17        46.13 o                         
   4   7  16       2261.14       2557.63        82.70 o                         
   5   7  16       3988.30       4015.24       125.83 o                         
   6   7  16        997.96        956.35        47.82 o                         
   7   7  16        810.53        926.71        53.26 o                         
  -7   8  16        134.49        119.55        40.73 o                         
  -6   8  16        206.60        249.92        36.46 o                         
  -5   8  16        329.53        416.80        37.39 o                         
  -4   8  16       1811.07       1775.63        66.83 o                         
  -3   8  16       3068.80       3053.53        92.89 o                         
  -2   8  16       1362.86       1479.75        58.06 o                         
  -1   8  16       1182.41       1228.33        49.39 o                         
   0   8  16      11571.01      10175.15       274.29 o                         
   1   8  16       1102.70       1131.52        47.60 o                         
   2   8  16       2009.26       2080.69        67.33 o                         
   3   8  16       3115.10       2905.66       102.81 o                         
   4   8  16       1358.27       1409.60        66.60 o                         
   5   8  16        268.69        286.61        36.11 o                         
   6   8  16         64.60          1.83        29.71 o                         
   7   8  16        238.50        195.19        37.28 o                         
   8   8  16        871.31       1063.25        63.98 o                         
  -8   9  16         76.29         99.72        34.32 o                         
  -7   9  16       2274.56       2241.41       105.39 o                         
  -6   9  16        921.78        903.65        56.10 o                         
  -5   9  16       1487.36       1577.85        74.39 o                         
  -4   9  16         49.83         47.64        28.31 o                         
  -3   9  16         99.39        126.11        29.12 o                         
  -2   9  16        291.64        263.03        29.72 o                         
  -1   9  16        910.71        887.83        40.93 o                         
   0   9  16          5.86         26.33        23.80 o                         
   1   9  16        411.52        454.00        36.15 o                         
   2   9  16        274.88        274.77        32.26 o                         
   3   9  16        132.78        176.86        33.16 o                         
   4   9  16          1.31        -21.97        32.72 o                         
   5   9  16       1899.06       1951.66        82.86 o                         
   6   9  16        904.92        895.65        50.75 o                         
   7   9  16       2363.87       2474.47        98.90 o                         
   8   9  16         24.14         55.59        33.17 o                         
   9   9  16       1069.60       1080.29        58.23 o                         
  -9  10  16          9.22        -21.00        22.81 o                         
  -8  10  16        690.74        703.66        44.68 o                         
  -7  10  16        496.65        555.42        44.89 o                         
  -6  10  16        651.24        702.43        48.69 o                         
  -5  10  16        167.66        151.44        35.00 o                         
  -4  10  16        507.97        521.36        43.79 o                         
  -3  10  16        737.47        790.20        43.64 o                         
  -2  10  16        757.69        824.26        42.39 o                         
  -1  10  16        827.75        802.30        43.33 o                         
   0  10  16         70.35         42.09        24.93 o                         
   1  10  16        903.54        937.12        45.41 o                         
   2  10  16        705.29        704.16        44.85 o                         
   3  10  16        580.31        668.36        44.53 o                         
   4  10  16        665.57        716.68        48.32 o                         
   5  10  16         65.37         59.33        30.51 o                         
   6  10  16        564.23        707.08        43.37 o                         
   7  10  16        662.80        732.16        42.42 o                         
   8  10  16        717.84        677.40        42.91 o                         
   9  10  16         48.76         19.67        24.45 o                         
  -8  11  16        175.53        127.02        32.88 o                         
  -7  11  16          9.99         18.42        28.28 o                         
  -6  11  16        449.44        429.54        40.56 o                         
  -5  11  16       1204.74       1326.98        70.17 o                         
  -4  11  16        512.18        565.79        43.48 o                         
  -3  11  16        797.63        799.80        45.33 o                         
  -2  11  16         36.95         42.34        25.57 o                         
  -1  11  16       1781.79       1721.62        63.02 o                         
   0  11  16          3.91         -4.95        25.48 o                         
   1  11  16       1449.44       1450.15        63.01 o                         
   2  11  16         61.15         55.05        28.98 o                         
   3  11  16        664.35        570.70        41.59 o                         
   4  11  16        329.15        309.96        35.87 o                         
   5  11  16       1212.17       1300.64        59.16 o                         
   6  11  16        426.72        380.97        33.42 o                         
   7  11  16         63.60         59.34        27.52 o                         
   8  11  16        193.08        180.67        33.50 o                         
  -7  12  16        620.04        533.73       164.42 o                         
  -6  12  16         74.69         34.15        27.67 o                         
  -5  12  16         11.76          0.03        27.07 o                         
  -4  12  16         65.17         67.52        29.48 o                         
  -3  12  16        262.05        325.84        34.94 o                         
  -2  12  16        120.69        131.78        28.08 o                         
  -1  12  16        146.83        154.07        28.36 o                         
   0  12  16          6.20         32.70        26.55 o                         
   1  12  16        166.15        134.45        26.32 o                         
   2  12  16        208.97        217.96        27.63 o                         
   3  12  16        318.56        310.48        32.65 o                         
   4  12  16         85.78         57.90        28.20 o                         
   5  12  16          4.63         11.85        23.69 o                         
   6  12  16        100.87         43.88        22.76 o                         
   7  12  16        592.16        650.09       184.66 o                         
  -4  13  16         71.18         75.82        29.41 o                         
  -3  13  16        267.15        230.38        32.35 o                         
  -2  13  16         64.17         57.02        24.30 o                         
  -1  13  16        313.15        255.60        28.60 o                         
   0  13  16          0.60          5.57        22.39 o                         
   1  13  16        348.94        299.46        28.48 o                         
   2  13  16        100.22         63.59        24.00 o                         
   3  13  16        174.13        154.56        25.40 o                         
   4  13  16         65.43         61.07        22.39 o                         
   0   1  17       1536.79       2220.76       147.38 o                         
   1   1  17      19490.85      20002.70      1204.66 o                         
  -1   2  17       3280.20       3055.23       184.95 o                         
   0   2  17        274.58        291.55        35.36 o                         
   1   2  17       2979.44       2748.70       168.32 o                         
   2   2  17       1511.29       1243.55        88.99 o                         
  -2   3  17       3008.50       2894.49       195.52 o                         
  -1   3  17       6376.05       6323.92       417.13 o                         
   0   3  17       7848.19       8084.64       451.24 o                         
   1   3  17       7235.20       7211.70       382.79 o                         
   2   3  17       2217.92       2295.81       158.31 o                         
   3   3  17       3528.72       3411.09       289.98 o                         
  -3   4  17       1547.89       1593.60       173.63 o                         
  -2   4  17         89.99        194.81        64.05 o                         
  -1   4  17      10191.17      10688.52       575.06 o                         
   0   4  17      16194.83      17732.23       979.73 o                         
   1   4  17       9689.03       9846.97       567.03 o                         
   2   4  17        203.53        294.52        44.95 o                         
   3   4  17       1901.38       2220.16       181.72 o                         
   4   4  17        249.00        193.53       111.20 o                         
  -4   5  17       3026.75       2926.10       254.75 o                         
  -3   5  17       1395.23       1723.78       185.88 o                         
  -2   5  17        881.97        957.22        88.39 o                         
  -1   5  17       2800.16       3031.10       180.75 o                         
   0   5  17         22.14         39.05        35.43 o                         
   1   5  17       2925.86       2884.81       178.93 o                         
   2   5  17        642.28        551.46        75.08 o                         
   3   5  17       1702.65       2174.04       187.48 o                         
   4   5  17       2847.41       2663.16       254.56 o                         
   5   5  17        915.92        936.24        45.65 o                         
  -5   6  17       2911.96       3051.73        99.45 o                         
  -4   6  17       2281.38       2380.22        81.78 o                         
  -3   6  17       1129.86       1212.43        90.44 o                         
  -2   6  17       5587.86       6301.98       415.44 o                         
  -1   6  17       5810.87       6055.89       365.39 o                         
   0   6  17       2789.86       2975.41       184.23 o                         
   1   6  17       6602.27       6914.43       407.25 o                         
   2   6  17       5011.86       5155.18       393.76 o                         
   3   6  17       1286.72       1311.70        80.11 o                         
   4   6  17       2327.97       2424.02        85.37 o                         
   5   6  17       3003.03       3121.10       101.91 o                         
   6   6  17       3944.75       3793.96       124.28 o                         
  -6   7  17        269.08        322.75        34.94 o                         
  -5   7  17       1202.55       1139.86        56.88 o                         
  -4   7  17        519.46        624.48        35.21 o                         
  -3   7  17       1361.11       1593.84        57.14 o                         
  -2   7  17       1150.98       1222.90        51.70 o                         
  -1   7  17       4797.87       4491.55       134.27 o                         
   0   7  17          6.99         -3.35        22.59 o                         
   1   7  17       4369.57       4107.37       142.76 o                         
   2   7  17       1521.94       1618.52        53.58 o                         
   3   7  17       1112.26       1294.60        51.35 o                         
   4   7  17        355.79        443.12        31.22 o                         
   5   7  17       1384.62       1260.82        52.85 o                         
   6   7  17        242.67        317.27        34.32 o                         
   7   7  17        161.80        165.18        33.60 o                         
  -7   8  17        575.93        558.51        50.47 o                         
  -6   8  17       1110.64       1239.56        64.30 o                         
  -5   8  17        209.81        165.40        32.01 o                         
  -4   8  17       1830.89       2033.81        79.37 o                         
  -3   8  17        669.49        732.04        41.22 o                         
  -2   8  17        629.29        622.88        33.04 o                         
  -1   8  17       1319.09       1454.82        54.78 o                         
   0   8  17       1235.61       1376.03        52.96 o                         
   1   8  17       1410.42       1585.40        57.60 o                         
   2   8  17        546.96        592.97        36.89 o                         
   3   8  17       1050.65       1082.95        48.42 o                         
   4   8  17       2507.53       2553.06        91.41 o                         
   5   8  17        147.07        121.17        32.82 o                         
   6   8  17       1221.35       1383.98        61.47 o                         
   7   8  17        706.39        755.59        49.29 o                         
   8   8  17        659.06        505.66        47.94 o                         
  -8   9  17       1100.43       1055.24        60.34 o                         
  -7   9  17        388.96        409.59        42.90 o                         
  -6   9  17        232.60        230.79        36.75 o                         
  -5   9  17        743.23        801.76        46.66 o                         
  -4   9  17        330.79        352.15        35.68 o                         
  -3   9  17       1168.33       1191.72        53.07 o                         
  -2   9  17        317.41        321.13        30.85 o                         
  -1   9  17        468.49        415.27        32.76 o                         
   0   9  17        259.52        209.02        28.50 o                         
   1   9  17        433.86        429.27        34.81 o                         
   2   9  17        379.70        408.26        33.75 o                         
   3   9  17       1256.74       1304.66        62.23 o                         
   4   9  17        556.13        660.68        46.48 o                         
   5   9  17        461.44        515.45        42.98 o                         
   6   9  17        350.75        293.23        37.04 o                         
   7   9  17        278.69        351.56        38.76 o                         
   8   9  17        906.48        950.00        57.87 o                         
   9   9  17        125.64        122.93        29.56 o                         
  -9  10  17        382.13        419.16        35.24 o                         
  -8  10  17         51.77         50.54        27.51 o                         
  -7  10  17         70.16         32.18        30.62 o                         
  -6  10  17        535.09        509.86        41.04 o                         
  -5  10  17        181.65        160.23        36.60 o                         
  -4  10  17       1008.08       1074.08        58.08 o                         
  -3  10  17       1220.37       1282.14        55.70 o                         
  -2  10  17       1281.28       1260.25        58.70 o                         
  -1  10  17       1431.28       1558.89        61.79 o                         
   0  10  17        606.76        591.02        37.36 o                         
   1  10  17       1519.44       1541.87        62.31 o                         
   2  10  17       1972.03       1963.25        70.14 o                         
   3  10  17        816.93        835.14        51.03 o                         
   4  10  17        798.80        852.13        55.31 o                         
   5  10  17        296.61        246.18        34.58 o                         
   6  10  17        480.04        419.22        37.09 o                         
   7  10  17          8.91        -25.13        27.67 o                         
   8  10  17         11.05         -5.50        29.60 o                         
   9  10  17        315.77        413.03        34.79 o                         
  -8  11  17        136.00        106.49        35.88 o                         
  -7  11  17        183.91        191.19        31.36 o                         
  -6  11  17         64.41         39.96        30.09 o                         
  -5  11  17        813.03        846.13        55.19 o                         
  -4  11  17        785.31        857.46        54.30 o                         
  -3  11  17       1622.77       1735.49        77.04 o                         
  -2  11  17        194.40        221.20        29.37 o                         
  -1  11  17        226.95        188.47        27.07 o                         
   0  11  17        104.90         68.87        27.03 o                         
   1  11  17        244.72        216.86        29.36 o                         
   2  11  17        441.45        490.27        35.82 o                         
   3  11  17       1556.31       1544.43        65.71 o                         
   4  11  17        895.84        992.06        49.34 o                         
   5  11  17        962.19        970.03        49.43 o                         
   6  11  17         41.48         43.86        25.74 o                         
   7  11  17        130.92        141.98        29.61 o                         
   8  11  17        188.17        198.07        35.09 o                         
  -6  12  17          3.16         -9.09        24.86 o                         
  -5  12  17        247.16        210.84        31.92 o                         
  -4  12  17        243.30        263.30        34.32 o                         
  -3  12  17        450.27        471.31        37.74 o                         
  -2  12  17        331.59        308.23        33.30 o                         
  -1  12  17         70.60         50.95        25.98 o                         
   0  12  17         34.51         55.83        25.88 o                         
   1  12  17         27.79         -3.83        23.73 o                         
   2  12  17        567.16        547.10        33.18 o                         
   3  12  17        461.09        463.11        34.76 o                         
   4  12  17        292.43        240.50        30.24 o                         
   5  12  17        203.62        161.74        28.23 o                         
   6  12  17         53.47         26.94        22.19 o                         
  -4  13  17        362.76        324.83        38.43 o                         
  -3  13  17        702.95        618.77        38.31 o                         
  -2  13  17        884.79        844.95        42.68 o                         
  -1  13  17        153.42        155.08        25.19 o                         
   0  13  17         13.04          3.04        21.97 o                         
   1  13  17         85.34         69.87        24.64 o                         
   2  13  17        846.61        802.91        49.95 o                         
   3  13  17        466.16        391.21        32.26 o                         
   4  13  17        316.91        198.76        26.42 o                         
   0   1  18       7477.41       7334.72       449.54 o                         
   1   1  18       8505.56       7252.56       442.28 o                         
  -1   2  18       9668.48       9860.35       668.18 o                         
   0   2  18         21.66         58.94        27.49 o                         
   1   2  18      12821.46      12960.00       710.23 o                         
   2   2  18      25739.02      26399.07      1586.79 o                         
  -2   3  18       5219.67       5451.84       433.08 o                         
  -1   3  18       8728.58       9703.52       651.77 o                         
   0   3  18       8952.90      10384.79       576.97 o                         
   1   3  18       8621.57       9505.87       532.08 o                         
   2   3  18       2982.70       2774.01       198.13 o                         
   3   3  18      28972.49      28320.92      2206.90 o                         
  -3   4  18       6300.83       6137.84       524.49 o                         
  -2   4  18        253.40        288.81        70.20 o                         
  -1   4  18       3577.38       3393.82       203.95 o                         
   0   4  18       3571.70       3896.18       227.22 o                         
   1   4  18       3688.12       3478.47       203.26 o                         
   2   4  18        533.47        557.88        57.67 o                         
   3   4  18       7267.84       6746.50       520.25 o                         
   4   4  18        470.22        456.28        80.29 o                         
  -4   5  18       2836.42       2988.55       270.96 o                         
  -3   5  18       1439.38       1631.81       167.04 o                         
  -2   5  18       8120.61       7996.97       471.06 o                         
  -1   5  18         10.77          0.49        36.68 o                         
   0   5  18       5987.67       4826.22       308.42 o                         
   1   5  18          0.11         76.23        39.42 o                         
   2   5  18       6769.69       6629.98       492.95 o                         
   3   5  18       1604.98       1780.95       211.16 o                         
   4   5  18       2608.33       3058.30       275.39 o                         
   5   5  18        196.18        231.94        24.83 o                         
  -5   6  18       4413.24       4232.08       131.82 o                         
  -4   6  18       1863.86       1983.55        70.48 o                         
  -3   6  18       1382.80       1499.95        86.51 o                         
  -2   6  18       3467.85       3538.25       278.88 o                         
  -1   6  18      13105.75      12987.14       733.39 o                         
   0   6  18         41.78         38.45        37.16 o                         
   1   6  18      13647.88      13277.22       803.26 o                         
   2   6  18       3798.84       3930.42       283.39 o                         
   3   6  18       2405.16       2460.91        82.16 o                         
   4   6  18       2229.76       2248.78        74.94 o                         
   5   6  18       4664.90       4572.45       135.21 o                         
   6   6  18        351.52        363.04        33.86 o                         
  -6   7  18        822.05        869.34        47.39 o                         
  -5   7  18       1028.70        983.79        49.16 o                         
  -4   7  18       3561.94       3537.95       113.90 o                         
  -3   7  18       7676.38       7396.57       216.47 o                         
  -2   7  18       3645.19       3414.66       105.16 o                         
  -1   7  18       3406.26       3202.88        93.43 o                         
   0   7  18      12804.63      11696.54       350.29 o                         
   1   7  18       3201.72       3083.32       101.75 o                         
   2   7  18       4243.34       3966.57       112.12 o                         
   3   7  18       7989.19       7447.25       211.56 o                         
   4   7  18       3653.23       3764.26       115.92 o                         
   5   7  18        960.87        885.97        45.26 o                         
   6   7  18        668.84        725.18        45.44 o                         
   7   7  18         42.32         70.20        31.64 o                         
  -7   8  18       2605.18       2812.86       118.50 o                         
  -6   8  18         21.50         26.40        31.38 o                         
  -5   8  18        325.96        299.65        35.40 o                         
  -4   8  18        649.68        635.29        41.54 o                         
  -3   8  18        875.93        943.10        45.82 o                         
  -2   8  18       1348.95       1444.21        51.42 o                         
  -1   8  18       3557.78       3426.23       109.18 o                         
   0   8  18        993.77        945.48        45.40 o                         
   1   8  18       3587.56       3476.65       111.77 o                         
   2   8  18       1192.35       1324.90        58.89 o                         
   3   8  18       1186.13       1214.40        52.93 o                         
   4   8  18        847.65        945.52        50.90 o                         
   5   8  18        134.84        155.06        32.42 o                         
   6   8  18         97.33        113.63        31.29 o                         
   7   8  18       2332.06       2652.72       107.54 o                         
   8   8  18         70.82         98.42        34.56 o                         
  -8   9  18       1355.48       1486.57        69.96 o                         
  -7   9  18        495.60        454.67        46.54 o                         
  -6   9  18       1141.59       1246.71        63.61 o                         
  -5   9  18        543.12        458.49        43.21 o                         
  -4   9  18       1237.84       1360.20        57.67 o                         
  -3   9  18       2509.53       2725.56        93.61 o                         
  -2   9  18       1180.65       1225.19        54.60 o                         
  -1   9  18        836.69        894.61        43.46 o                         
   0   9  18       1585.01       1578.38        62.47 o                         
   1   9  18        669.44        743.43        42.03 o                         
   2   9  18       1668.50       1648.85        61.65 o                         
   3   9  18       2467.57       2621.45       105.07 o                         
   4   9  18       1051.49       1132.72        66.14 o                         
   5   9  18        745.95        677.58        45.10 o                         
   6   9  18        954.50        998.57        56.94 o                         
   7   9  18        702.32        678.25        43.99 o                         
   8   9  18       1216.29       1223.46        70.28 o                         
   9   9  18        162.90        119.40        28.74 o                         
  -9  10  18         91.75         85.35        31.19 o                         
  -8  10  18         44.97         10.99        27.02 o                         
  -7  10  18        368.32        354.05        38.61 o                         
  -6  10  18          5.77        -28.26        28.26 o                         
  -5  10  18        954.43        978.73        57.97 o                         
  -4  10  18        396.11        530.79        42.36 o                         
  -3  10  18        257.00        294.95        33.87 o                         
  -2  10  18        656.87        664.43        38.71 o                         
  -1  10  18        884.98        944.81        46.10 o                         
   0  10  18        106.82        100.00        28.95 o                         
   1  10  18        885.95        938.26        46.19 o                         
   2  10  18        617.68        663.58        42.22 o                         
   3  10  18        172.69        205.64        33.72 o                         
   4  10  18        222.46        264.28        37.88 o                         
   5  10  18        939.01        905.68        50.82 o                         
   6  10  18         14.46         29.90        28.19 o                         
   7  10  18        540.81        528.54        42.85 o                         
   8  10  18        114.00         89.51        30.78 o                         
   9  10  18         90.41        136.92        29.37 o                         
  -8  11  18         84.68         86.61        50.58 o                         
  -7  11  18        302.72        274.72        36.93 o                         
  -6  11  18        723.77        686.30        45.07 o                         
  -5  11  18         43.47         57.83        29.59 o                         
  -4  11  18       1238.18       1275.35        63.97 o                         
  -3  11  18        112.06        115.01        29.78 o                         
  -2  11  18        768.69        817.95        41.98 o                         
  -1  11  18        507.03        440.78        33.79 o                         
   0  11  18        883.07        846.67        43.00 o                         
   1  11  18        446.16        425.14        33.77 o                         
   2  11  18        614.95        643.06        39.57 o                         
   3  11  18        128.87        103.49        28.54 o                         
   4  11  18       1147.74       1186.15        55.99 o                         
   5  11  18         16.05        -12.85        26.70 o                         
   6  11  18        609.17        538.31        39.06 o                         
   7  11  18        309.39        262.13        30.66 o                         
   8  11  18        119.12        159.73        39.00 o                         
  -6  12  18        177.91        128.59        32.20 o                         
  -5  12  18        123.70        120.51        30.90 o                         
  -4  12  18         78.65         90.14        29.35 o                         
  -3  12  18         63.06         66.87        28.38 o                         
  -2  12  18         77.70         50.85        27.52 o                         
  -1  12  18         91.05         52.91        25.54 o                         
   0  12  18        113.22         75.29        25.26 o                         
   1  12  18         75.55         49.58        24.61 o                         
   2  12  18        100.52         68.81        24.53 o                         
   3  12  18          6.07          5.73        24.35 o                         
   4  12  18         90.69         29.09        25.50 o                         
   5  12  18        188.46        133.47        26.57 o                         
   6  12  18        162.36        139.03        26.60 o                         
  -4  13  18        398.81        343.88        59.56 o                         
  -3  13  18         78.94         69.83        23.20 o                         
  -2  13  18        351.09        322.84        38.67 o                         
  -1  13  18         30.14         18.97        23.15 o                         
   0  13  18         18.21         11.33        21.61 o                         
   1  13  18         33.27         49.08        23.06 o                         
   2  13  18        263.29        211.64        27.39 o                         
   3  13  18        110.35         94.88        22.87 o                         
   4  13  18        283.91        244.65        37.58 o                         
   0   1  19       7857.96       8731.25       532.58 o                         
   1   1  19       4324.49       5402.74       332.31 o                         
  -1   2  19       2269.05       2268.68       143.48 o                         
   0   2  19       2813.63       3497.21       203.33 o                         
   1   2  19       2103.39       2037.22       128.17 o                         
   2   2  19       6660.62       6515.37       401.99 o                         
  -2   3  19       4675.15       4463.28       324.87 o                         
  -1   3  19      11295.55      10731.14       608.92 o                         
   0   3  19       1324.93       1663.18       107.65 o                         
   1   3  19      10333.29       9374.59       552.35 o                         
   2   3  19       5140.21       4759.03       291.97 o                         
   3   3  19       1018.10       1349.27       137.94 o                         
  -3   4  19        480.02        585.08        83.52 o                         
  -2   4  19       3706.03       3989.87       324.70 o                         
  -1   4  19       7189.74       6989.13       408.35 o                         
   0   4  19      13318.64      15036.71       832.74 o                         
   1   4  19       7902.40       7506.45       409.16 o                         
   2   4  19       3468.95       3623.51       239.83 o                         
   3   4  19        335.77        391.45        76.47 o                         
   4   4  19        436.61        306.61        97.06 o                         
  -4   5  19        360.92        283.86        49.66 o                         
  -3   5  19        878.04        700.85        95.16 o                         
  -2   5  19        265.71        301.64        53.02 o                         
  -1   5  19       8305.79       9737.73       542.51 o                         
   0   5  19       2071.70       1877.09       123.81 o                         
   1   5  19       8382.15       9479.18       591.47 o                         
   2   5  19         87.24         67.49        49.52 o                         
   3   5  19        740.05        564.28        89.29 o                         
   4   5  19        341.12        285.26        55.49 o                         
   5   5  19      10634.45       9607.39       264.82 o                         
  -5   6  19       1820.69       1754.24        65.78 o                         
  -4   6  19       3849.05       3670.30       115.13 o                         
  -3   6  19       2369.02       2521.59        78.08 o                         
  -2   6  19       1040.11       1138.62       118.27 o                         
  -1   6  19       7117.89       7133.98       398.45 o                         
   0   6  19       2731.36       2803.75       177.11 o                         
   1   6  19       6662.20       6653.28       432.46 o                         
   2   6  19       1352.36       1254.55       117.52 o                         
   3   6  19       1981.30       1952.86        78.00 o                         
   4   6  19       4198.86       3831.65       110.53 o                         
   5   6  19       1841.51       1907.66        66.18 o                         
   6   6  19        117.20        125.10        28.64 o                         
  -6   7  19        302.77        390.21        38.64 o                         
  -5   7  19        354.27        354.72        33.32 o                         
  -4   7  19       2281.27       2640.77        88.86 o                         
  -3   7  19        799.30        854.55        38.33 o                         
  -2   7  19       1326.64       1356.23        49.02 o                         
  -1   7  19        196.13        175.74        23.33 o                         
   0   7  19       1504.43       1485.68        56.26 o                         
   1   7  19        169.77        199.71        23.61 o                         
   2   7  19       1197.23       1248.74        49.38 o                         
   3   7  19        782.97        756.02        37.59 o                         
   4   7  19       2458.89       2634.61        90.81 o                         
   5   7  19        475.17        439.06        34.80 o                         
   6   7  19        603.33        531.00        38.20 o                         
   7   7  19       6549.97       6764.62       228.25 o                         
  -7   8  19        779.25        798.95        52.22 o                         
  -6   8  19        406.59        460.82        42.51 o                         
  -5   8  19        103.31        126.56        33.00 o                         
  -4   8  19       1845.79       1828.54        73.61 o                         
  -3   8  19       1633.04       1880.84        67.53 o                         
  -2   8  19        238.63        313.69        29.14 o                         
  -1   8  19       2809.06       2667.66        94.52 o                         
   0   8  19        166.20        154.07        28.56 o                         
   1   8  19       3107.32       2968.79        98.07 o                         
   2   8  19        415.40        452.67        33.31 o                         
   3   8  19       1609.61       1675.08        70.97 o                         
   4   8  19       2223.33       2165.62        87.69 o                         
   5   8  19        209.97        277.10        35.88 o                         
   6   8  19        785.47        800.51        45.27 o                         
   7   8  19        685.37        699.24        47.65 o                         
   8   8  19       4000.09       4266.78       170.01 o                         
  -8   9  19         31.88         44.67        32.32 o                         
  -7   9  19       1454.34       1537.66        77.46 o                         
  -6   9  19        913.17        884.73        52.15 o                         
  -5   9  19        163.49        141.54        34.42 o                         
  -4   9  19       1045.87       1174.00        59.25 o                         
  -3   9  19       1342.34       1373.94        60.82 o                         
  -2   9  19       2666.07       2521.25        90.59 o                         
  -1   9  19       1360.96       1415.85        58.62 o                         
   0   9  19        331.00        247.10        32.98 o                         
   1   9  19       1660.34       1671.41        61.89 o                         
   2   9  19       3071.70       3025.66       100.68 o                         
   3   9  19       1603.74       1668.55        70.15 o                         
   4   9  19       1623.94       1499.50        67.65 o                         
   5   9  19        274.52        212.20        36.98 o                         
   6   9  19        941.68        832.25        51.50 o                         
   7   9  19       1558.29       1550.91        78.32 o                         
   8   9  19         98.24         60.15        31.84 o                         
   9   9  19        937.82        947.31        51.67 o                         
  -9  10  19         71.43         77.96        35.59 o                         
  -8  10  19        529.58        536.44        40.50 o                         
  -7  10  19         50.29         80.63        31.29 o                         
  -6  10  19         35.17         -0.45        30.79 o                         
  -5  10  19        547.67        579.17        46.98 o                         
  -4  10  19        952.29        999.68        60.10 o                         
  -3  10  19        852.87        863.30        52.26 o                         
  -2  10  19         49.79         73.47        26.89 o                         
  -1  10  19        704.74        792.66        44.42 o                         
   0  10  19       1730.31       1623.46        67.03 o                         
   1  10  19        994.87       1112.82        48.40 o                         
   2  10  19         54.08         63.78        27.99 o                         
   3  10  19       1427.45       1487.32        58.89 o                         
   4  10  19       1234.34       1311.01        62.09 o                         
   5  10  19        497.00        479.33        41.80 o                         
   6  10  19         39.90         67.62        31.93 o                         
   7  10  19         72.43         48.66        29.88 o                         
   8  10  19        398.14        425.44        41.47 o                         
   9  10  19         98.66        117.85        43.88 o                         
  -8  11  19         37.81         58.16        52.41 o                         
  -7  11  19        411.17        336.23        37.91 o                         
  -6  11  19        187.06        151.68        34.37 o                         
  -5  11  19         30.27         34.24        34.71 o                         
  -4  11  19       3243.72       3302.41       142.20 o                         
  -3  11  19        268.34        256.31        37.39 o                         
  -2  11  19        308.59        381.37        35.59 o                         
  -1  11  19        341.68        322.29        32.06 o                         
   0  11  19         79.04         43.79        26.45 o                         
   1  11  19        548.60        454.81        31.79 o                         
   2  11  19        590.57        606.17        36.78 o                         
   3  11  19        499.45        507.58        36.02 o                         
   4  11  19       3461.45       3436.41       124.22 o                         
   5  11  19          0.84         18.05        27.54 o                         
   6  11  19        233.98        180.44        27.81 o                         
   7  11  19        297.54        262.18        31.31 o                         
   8  11  19         37.12         76.48        35.68 o                         
  -6  12  19         28.60        -13.70        30.91 o                         
  -5  12  19        615.44        570.72        49.33 o                         
  -4  12  19        543.46        590.69        44.76 o                         
  -3  12  19        172.30        221.30        32.93 o                         
  -2  12  19        924.23        854.45        44.50 o                         
  -1  12  19        201.87        170.36        27.77 o                         
   0  12  19        993.37       1125.59        51.44 o                         
   1  12  19        300.19        287.02        29.17 o                         
   2  12  19        756.84        669.99        38.22 o                         
   3  12  19        238.50        165.58        27.10 o                         
   4  12  19        587.62        607.18        36.87 o                         
   5  12  19        863.62        720.61        40.55 o                         
   6  12  19         53.82         32.86        25.01 o                         
  -4  13  19        565.57        509.35        74.42 o                         
  -3  13  19        218.74        271.92        30.00 o                         
  -2  13  19        796.32        720.41        39.20 o                         
  -1  13  19        240.61        180.75        26.72 o                         
   0  13  19         15.77          9.94        22.02 o                         
   1  13  19        338.42        325.76        29.07 o                         
   2  13  19        545.93        472.76        34.74 o                         
   3  13  19        243.79        214.75        26.13 o                         
   4  13  19        432.35        318.32        38.00 o                         
   0   0  20         84.96        409.79       116.36 o                         
   0   1  20        197.14        214.19        39.63 o                         
   1   1  20         82.52        143.83        40.77 o                         
  -1   2  20      21601.96      23544.98      1403.84 o                         
   0   2  20       9250.80      10828.64       600.04 o                         
   1   2  20      21679.72      23260.86      1191.86 o                         
   2   2  20      14270.13      14995.69       906.68 o                         
  -2   3  20      11466.26      11773.11       791.03 o                         
  -1   3  20        706.69        794.99        93.93 o                         
   0   3  20          1.35         46.07        31.93 o                         
   1   3  20       1320.25       1630.52       104.76 o                         
   2   3  20      10918.38      11081.90       679.99 o                         
   3   3  20        124.65        121.41        57.17 o                         
  -3   4  20        855.57        902.89       107.26 o                         
  -2   4  20       7475.90       7189.57       588.36 o                         
  -1   4  20       3533.66       3738.88       221.51 o                         
   0   4  20      17510.86      20195.11      1111.39 o                         
   1   4  20       3350.50       3638.65       237.48 o                         
   2   4  20       8090.01       7524.28       461.37 o                         
   3   4  20        930.28        844.64       107.46 o                         
   4   4  20        701.35        619.52        92.10 o                         
  -4   5  20        270.25        301.97        32.27 o                         
  -3   5  20       6941.63       6973.98       695.46 o                         
  -2   5  20       1346.67       1547.69       118.01 o                         
  -1   5  20       9122.29       9011.02       481.12 o                         
   0   5  20        666.99        891.50        74.88 o                         
   1   5  20       8088.72       7568.76       503.52 o                         
   2   5  20       1263.89       1316.92       125.05 o                         
   3   5  20       6753.39       6762.64       553.48 o                         
   4   5  20        289.25        342.76        32.45 o                         
   5   5  20         57.35         96.95        21.86 o                         
  -5   6  20       1072.75       1060.54        47.61 o                         
  -4   6  20       1847.72       2117.41        81.20 o                         
  -3   6  20       1655.92       1728.46        63.43 o                         
  -2   6  20       1929.26       1950.72        90.64 o                         
  -1   6  20        238.64        195.01        46.83 o                         
   0   6  20       1319.95       1157.72       121.73 o                         
   1   6  20        261.81        273.04        53.29 o                         
   2   6  20       2514.33       2309.24        92.94 o                         
   3   6  20       1908.30       2077.98        72.35 o                         
   4   6  20       3109.31       3180.75        86.35 o                         
   5   6  20       1157.20       1157.30        48.54 o                         
   6   6  20       2732.78       2647.89        97.93 o                         
  -6   7  20       3228.47       3256.03       130.89 o                         
  -5   7  20        450.06        363.63        33.54 o                         
  -4   7  20       2344.93       2204.34        77.25 o                         
  -3   7  20        945.96        921.33        43.26 o                         
  -2   7  20       2340.15       2517.62        74.67 o                         
  -1   7  20       6080.23       5633.07       153.54 o                         
   0   7  20        714.92        837.53        39.50 o                         
   1   7  20       5740.69       5298.93       157.28 o                         
   2   7  20       2239.31       2469.87        84.03 o                         
   3   7  20       1615.53       1560.96        52.17 o                         
   4   7  20       2331.96       2040.35        74.61 o                         
   5   7  20        595.83        574.75        37.47 o                         
   6   7  20       3931.58       3941.18       131.13 o                         
   7   7  20       1373.55       1485.21        69.19 o                         
  -7   8  20       1186.60       1399.20        76.75 o                         
  -6   8  20        591.07        650.28        49.19 o                         
  -5   8  20        680.78        648.16        43.86 o                         
  -4   8  20        906.98        989.82        49.97 o                         
  -3   8  20       1871.20       1795.41        68.44 o                         
  -2   8  20        101.66         97.88        25.25 o                         
  -1   8  20        433.88        417.18        33.87 o                         
   0   8  20       6600.86       6778.58       220.49 o                         
   1   8  20        366.50        391.65        32.85 o                         
   2   8  20        328.96        265.89        30.69 o                         
   3   8  20       2043.21       1782.36        72.26 o                         
   4   8  20       1039.92       1036.94        51.48 o                         
   5   8  20        432.40        405.17        39.93 o                         
   6   8  20        798.91        903.77        49.44 o                         
   7   8  20       1618.12       1904.15        76.97 o                         
   8   8  20       1293.63       1581.08        78.74 o                         
  -8   9  20         77.08        104.57        31.46 o                         
  -7   9  20        838.64        942.76        59.08 o                         
  -6   9  20        927.68       1005.49        55.31 o                         
  -5   9  20       1041.75        904.64        55.29 o                         
  -4   9  20        743.34        789.39        44.78 o                         
  -3   9  20       1197.80       1210.27        57.25 o                         
  -2   9  20        599.05        639.63        37.28 o                         
  -1   9  20        114.38        182.95        29.74 o                         
   0   9  20        205.37        212.94        33.41 o                         
   1   9  20        106.91        132.10        29.00 o                         
   2   9  20        713.57        727.71        41.61 o                         
   3   9  20       1725.92       1671.91        67.19 o                         
   4   9  20        607.31        599.31        46.88 o                         
   5   9  20       1032.73       1023.55        56.20 o                         
   6   9  20        809.70        846.38        54.67 o                         
   7   9  20        977.58       1164.54        61.20 o                         
   8   9  20        173.29        220.26        34.18 o                         
   9   9  20        280.58        305.09        33.23 o                         
  -9  10  20         34.96         87.05        52.57 o                         
  -8  10  20        175.51        185.15        34.25 o                         
  -7  10  20        306.30        295.45        38.60 o                         
  -6  10  20       1635.95       1605.42        79.95 o                         
  -5  10  20        120.89         99.84        33.97 o                         
  -4  10  20        650.53        629.23        47.75 o                         
  -3  10  20       2181.67       2257.24        82.25 o                         
  -2  10  20        413.73        438.87        35.44 o                         
  -1  10  20         53.44         76.28        27.41 o                         
   0  10  20        285.62        235.24        31.41 o                         
   1  10  20         96.61         76.78        27.72 o                         
   2  10  20        287.29        308.43        32.23 o                         
   3  10  20       1803.33       1706.14        75.83 o                         
   4  10  20        544.25        484.95        43.86 o                         
   5  10  20        186.92        135.31        33.83 o                         
   6  10  20       1623.12       1586.21        75.42 o                         
   7  10  20        427.58        427.12        37.42 o                         
   8  10  20        237.95        267.05        35.03 o                         
   9  10  20        116.89         58.66        35.62 o                         
  -8  11  20        202.97        192.25        96.12 o                         
  -7  11  20        110.80         43.24        30.17 o                         
  -6  11  20         69.56         20.79        30.20 o                         
  -5  11  20        988.62        967.81        66.81 o                         
  -4  11  20        358.46        397.01        44.18 o                         
  -3  11  20        732.21        795.59        51.35 o                         
  -2  11  20        309.87        326.52        32.79 o                         
  -1  11  20        341.68        380.80        32.04 o                         
   0  11  20        332.08        277.68        30.51 o                         
   1  11  20        208.12        169.90        26.81 o                         
   2  11  20        342.60        365.68        32.95 o                         
   3  11  20        539.18        511.26        40.10 o                         
   4  11  20        322.33        359.94        34.63 o                         
   5  11  20       1283.46       1232.83        57.20 o                         
   6  11  20         79.85         18.10        26.77 o                         
   7  11  20         77.53         41.38        25.94 o                         
   8  11  20        197.79        211.77        61.06 o                         
  -6  12  20        321.59        288.55        39.15 o                         
  -5  12  20         25.56         58.59        27.81 o                         
  -4  12  20        301.27        277.39        33.10 o                         
  -3  12  20         75.36         61.83        27.79 o                         
  -2  12  20        121.29        185.32        28.85 o                         
  -1  12  20         56.95         62.68        24.71 o                         
   0  12  20         12.07         41.49        24.77 o                         
   1  12  20         62.05         44.26        24.98 o                         
   2  12  20         39.69         76.55        23.97 o                         
   3  12  20         81.69         80.38        24.33 o                         
   4  12  20        132.72         97.90        25.12 o                         
   5  12  20         55.09        -11.76        22.27 o                         
   6  12  20        369.80        290.89        35.18 o                         
  -4  13  20         34.11         35.92        71.56 o                         
  -3  13  20        474.85        423.54        43.18 o                         
  -2  13  20         62.80         34.36        22.99 o                         
  -1  13  20        241.37        202.07        25.76 o                         
   0  13  20         39.34         31.08        22.01 o                         
   1  13  20        145.29        125.15        24.63 o                         
   2  13  20         87.61         34.85        23.45 o                         
   3  13  20        420.67        334.55        32.27 o                         
   4  13  20         23.42        -38.03        59.64 o                         
   0   1  21       6128.72       6120.45       378.04 o                         
   1   1  21      13381.76      14098.81       955.40 o                         
  -1   2  21       9628.08       9564.25       547.33 o                         
   0   2  21        370.75        468.78        47.00 o                         
   1   2  21       8593.96       8349.00       449.06 o                         
   2   2  21        372.00        389.08        47.61 o                         
  -2   3  21       4394.21       4527.67       395.55 o                         
  -1   3  21        248.49        300.41        49.34 o                         
   0   3  21      11127.40      11368.07       633.08 o                         
   1   3  21        236.82        232.41        47.70 o                         
   2   3  21       4777.60       4995.36       302.49 o                         
   3   3  21         45.96        146.39        60.64 o                         
  -3   4  21       3401.96       3471.29       282.07 o                         
  -2   4  21       3196.27       3655.69       271.30 o                         
  -1   4  21       3443.97       4108.85       231.50 o                         
   0   4  21       4674.02       4957.73       286.11 o                         
   1   4  21       2960.91       3628.03       250.34 o                         
   2   4  21       3304.75       3610.47       236.63 o                         
   3   4  21       2930.88       3016.46       283.79 o                         
   4   4  21        788.92        940.74       116.51 o                         
  -4   5  21       7880.48       6978.45       218.86 o                         
  -3   5  21        103.24         99.24        66.71 o                         
  -2   5  21       1674.79       1676.86       138.46 o                         
  -1   5  21       3255.92       3653.79       213.16 o                         
   0   5  21       1240.93       1528.30       107.07 o                         
   1   5  21       3144.42       3199.42       223.90 o                         
   2   5  21       1995.03       2235.41       162.65 o                         
   3   5  21         23.81         -7.60        57.67 o                         
   4   5  21       7992.37       7040.20       218.00 o                         
   5   5  21       1103.27        887.45        38.73 o                         
  -5   6  21       5227.28       4948.31       155.02 o                         
  -4   6  21        695.68        649.98        33.43 o                         
  -3   6  21       3124.72       3068.75        94.93 o                         
  -2   6  21      10992.83       9991.57       285.29 o                         
  -1   6  21       3128.25       3413.99       167.87 o                         
   0   6  21       3610.24       4180.43       274.80 o                         
   1   6  21       3258.95       3570.60       170.16 o                         
   2   6  21      10344.53       9338.97       295.09 o                         
   3   6  21       3520.35       3325.14        98.33 o                         
   4   6  21        606.26        529.56        32.40 o                         
   5   6  21       5352.46       5130.63       155.81 o                         
   6   6  21       1959.02       2123.35        81.54 o                         
  -6   7  21       1158.59       1085.81        54.97 o                         
  -5   7  21       1184.36       1352.92        59.36 o                         
  -4   7  21        991.58       1038.22        51.17 o                         
  -3   7  21        791.54        814.93        35.57 o                         
  -2   7  21        248.05        253.38        24.34 o                         
  -1   7  21       3915.05       3661.21       106.68 o                         
   0   7  21        177.92        131.73        23.81 o                         
   1   7  21       3305.89       3153.28       105.35 o                         
   2   7  21        294.24        352.97        28.10 o                         
   3   7  21        449.98        403.08        32.85 o                         
   4   7  21       1365.52       1364.08        55.80 o                         
   5   7  21       1366.71       1397.41        60.68 o                         
   6   7  21       1026.47       1017.16        54.24 o                         
   7   7  21        325.17        327.33        38.33 o                         
  -7   8  21       3724.35       4157.70       163.97 o                         
  -6   8  21       1103.55       1212.23        64.40 o                         
  -5   8  21        972.66       1086.72        65.13 o                         
  -4   8  21       1409.80       1528.41        68.09 o                         
  -3   8  21       1100.92       1186.26        54.57 o                         
  -2   8  21       3191.96       3244.26       118.94 o                         
  -1   8  21        208.00        255.55        29.31 o                         
   0   8  21       3162.18       2971.19       101.23 o                         
   1   8  21        421.88        469.11        33.53 o                         
   2   8  21       3831.62       3801.93       125.10 o                         
   3   8  21       1284.73       1323.25        59.32 o                         
   4   8  21       2020.58       2021.30        77.38 o                         
   5   8  21       1305.06       1295.37        63.18 o                         
   6   8  21       1185.51       1179.80        60.07 o                         
   7   8  21       4099.28       4384.91       150.97 o                         
   8   8  21       1149.52       1104.00        61.37 o                         
  -8   9  21       1665.21       1766.14        80.08 o                         
  -7   9  21         78.76        102.77        34.53 o                         
  -6   9  21         21.53         63.32        32.55 o                         
  -5   9  21        288.69        332.29        35.42 o                         
  -4   9  21        136.48        120.71        32.75 o                         
  -3   9  21       1218.44       1240.59        57.04 o                         
  -2   9  21       1483.68       1572.12        64.85 o                         
  -1   9  21        316.31        317.88        33.76 o                         
   0   9  21         46.61        106.50        31.60 o                         
   1   9  21        450.43        413.89        35.76 o                         
   2   9  21       2020.98       1989.73        73.30 o                         
   3   9  21       1624.72       1611.66        66.88 o                         
   4   9  21        228.37        322.20        40.93 o                         
   5   9  21        131.22        121.56        35.88 o                         
   6   9  21         16.60         58.58        33.52 o                         
   7   9  21        125.87        130.21        34.19 o                         
   8   9  21       1616.74       1702.73        86.89 o                         
   9   9  21         15.00          4.57        27.36 o                         
  -9  10  21        438.35        347.86        83.48 o                         
  -8  10  21        114.22        148.83        31.61 o                         
  -7  10  21        411.98        361.48        41.51 o                         
  -6  10  21        346.98        421.06        40.10 o                         
  -5  10  21        201.47        285.69        38.84 o                         
  -4  10  21       4120.13       4543.59       192.57 o                         
  -3  10  21        195.47        228.24        34.78 o                         
  -2  10  21       1887.42       1802.89        77.43 o                         
  -1  10  21       1325.16       1384.92        61.22 o                         
   0  10  21        442.84        451.65        36.43 o                         
   1  10  21       1505.31       1428.94        57.66 o                         
   2  10  21       2357.65       2144.07        77.17 o                         
   3  10  21        246.41        325.09        36.89 o                         
   4  10  21       4104.61       4442.86       180.44 o                         
   5  10  21        269.20        263.58        38.80 o                         
   6  10  21        273.41        333.64        36.45 o                         
   7  10  21        227.78        242.02        33.59 o                         
   8  10  21         64.69         65.40        32.79 o                         
   9  10  21        418.58        251.08        47.90 o                         
  -7  11  21         27.19         22.80        29.82 o                         
  -6  11  21         30.52         62.62        31.22 o                         
  -5  11  21        775.89        886.90        61.18 o                         
  -4  11  21         93.40        127.85        36.43 o                         
  -3  11  21       1776.49       1999.50        88.23 o                         
  -2  11  21       1087.22       1087.89        50.98 o                         
  -1  11  21        233.84        198.37        30.28 o                         
   0  11  21        498.63        525.24        33.99 o                         
   1  11  21        344.75        329.76        29.40 o                         
   2  11  21       1194.12       1235.78        52.75 o                         
   3  11  21       2052.40       2088.13        80.98 o                         
   4  11  21        233.07        312.40        34.98 o                         
   5  11  21        951.77        976.53        49.32 o                         
   6  11  21          6.11         13.37        25.39 o                         
   7  11  21          0.40          6.65        24.40 o                         
  -6  12  21        502.53        481.87        42.78 o                         
  -5  12  21         25.29         45.92        28.11 o                         
  -4  12  21       1447.49       1565.12        77.51 o                         
  -3  12  21        580.61        624.93        43.77 o                         
  -2  12  21        121.14        103.81        27.59 o                         
  -1  12  21       1088.65        997.72        49.85 o                         
   0  12  21        415.10        408.09        31.36 o                         
   1  12  21       1101.07       1004.93        47.90 o                         
   2  12  21         27.19         45.38        22.81 o                         
   3  12  21        588.02        614.45        35.59 o                         
   4  12  21       1419.32       1285.59        57.94 o                         
   5  12  21          0.30         34.53        22.44 o                         
   6  12  21        364.03        273.48        48.40 o                         
  -3  13  21        439.85        324.08        41.48 o                         
  -2  13  21        129.76        133.76        26.85 o                         
  -1  13  21        318.04        316.41        27.96 o                         
   0  13  21        902.42        837.27        67.56 o                         
   1  13  21        175.76        149.44        25.16 o                         
   2  13  21        103.54         79.31        24.82 o                         
   3  13  21        292.83        190.17        30.04 o                         
   0   1  22        266.02        418.08        49.95 o                         
   1   1  22       8234.76       8772.44       487.58 o                         
  -1   2  22       1088.98        999.74        98.87 o                         
   0   2  22        467.74        552.21        56.68 o                         
   1   2  22       2141.29       2070.58       121.71 o                         
   2   2  22       4875.94       4479.34       281.12 o                         
  -2   3  22       3582.40       3483.93       277.84 o                         
  -1   3  22       7789.06       7937.09       473.34 o                         
   0   3  22       1340.51       1072.75        79.54 o                         
   1   3  22       7124.32       7247.62       464.02 o                         
   2   3  22       3372.27       3139.89       211.96 o                         
   3   3  22       3605.47       4213.89       353.35 o                         
  -3   4  22       3041.10       3073.21       267.76 o                         
  -2   4  22        618.89        667.43        80.53 o                         
  -1   4  22       5399.47       5653.82       344.71 o                         
   0   4  22       1484.89       1561.70       108.07 o                         
   1   4  22       6472.98       6863.42       397.12 o                         
   2   4  22        647.60        652.40        79.28 o                         
   3   4  22       2979.86       3019.57       272.87 o                         
   4   4  22        292.78        243.28        67.55 o                         
  -4   5  22        856.69        868.27        40.86 o                         
  -3   5  22       1778.13       1794.56       136.49 o                         
  -2   5  22       7213.91       7081.48       453.27 o                         
  -1   5  22       1417.86       1596.76       112.77 o                         
   0   5  22       5838.94       5816.04       337.08 o                         
   1   5  22       1528.80       1692.59       152.82 o                         
   2   5  22       7977.62       7387.80       507.12 o                         
   3   5  22       1720.45       1511.74       161.37 o                         
   4   5  22        948.53        959.49        40.77 o                         
   5   5  22        223.11        173.76        24.25 o                         
  -5   6  22         24.04         17.74        23.64 o                         
  -4   6  22       1718.78       1721.26        61.06 o                         
  -3   6  22       1514.84       1777.51        58.67 o                         
  -2   6  22         44.40         44.19        20.84 o                         
  -1   6  22       2519.20       2587.01        84.98 o                         
   0   6  22        920.91        769.94        40.56 o                         
   1   6  22       2352.87       2421.84        88.82 o                         
   2   6  22        157.94        154.13        21.99 o                         
   3   6  22       1350.27       1438.37        54.66 o                         
   4   6  22       1998.41       2017.81        67.83 o                         
   5   6  22         42.15         83.53        25.34 o                         
   6   6  22       1490.16       1910.45        75.33 o                         
  -6   7  22        249.30        275.72        35.08 o                         
  -5   7  22        234.00        201.16        30.48 o                         
  -4   7  22       2332.22       2569.87        93.23 o                         
  -3   7  22       2048.01       2104.87        69.69 o                         
  -2   7  22       1518.34       1434.69        54.27 o                         
  -1   7  22        727.65        767.87        36.57 o                         
   0   7  22       4023.23       3522.68       109.31 o                         
   1   7  22        712.83        717.90        37.97 o                         
   2   7  22       2542.37       2401.28        74.24 o                         
   3   7  22       1963.48       1968.96        70.17 o                         
   4   7  22       2485.96       2639.94       102.10 o                         
   5   7  22        221.13        169.02        31.67 o                         
   6   7  22        146.30        171.11        33.88 o                         
   7   7  22         66.58         49.29        32.79 o                         
  -7   8  22       1067.04       1075.94        58.10 o                         
  -6   8  22        230.52        195.44        37.42 o                         
  -5   8  22       3716.10       3878.93       125.30 o                         
  -4   8  22        438.39        466.09        37.01 o                         
  -3   8  22        234.77        192.62        32.34 o                         
  -2   8  22        725.66        737.30        40.27 o                         
  -1   8  22       2283.96       2350.57        80.36 o                         
   0   8  22        764.16        785.41        41.88 o                         
   1   8  22       2091.31       2023.45        79.21 o                         
   2   8  22        595.33        561.80        36.86 o                         
   3   8  22        517.89        480.18        34.18 o                         
   4   8  22        587.19        644.52        42.97 o                         
   5   8  22       2777.58       2974.34       131.27 o                         
   6   8  22        432.50        447.31        39.32 o                         
   7   8  22        791.58        791.68        53.08 o                         
   8   8  22       1305.72       1442.40        70.00 o                         
  -8   9  22        599.90        746.26        49.32 o                         
  -7   9  22         75.14         44.71        33.71 o                         
  -6   9  22       2730.48       2832.28       107.48 o                         
  -5   9  22       1009.79        977.29        50.54 o                         
  -4   9  22        216.15        208.86        32.31 o                         
  -3   9  22       1611.26       1578.20        67.73 o                         
  -2   9  22       3173.76       3381.65       120.05 o                         
  -1   9  22        282.77        325.16        33.93 o                         
   0   9  22       2199.83       2212.84        88.47 o                         
   1   9  22        324.78        335.60        33.27 o                         
   2   9  22       4093.09       4117.48       128.08 o                         
   3   9  22       1913.72       1700.63        72.18 o                         
   4   9  22         58.47         26.50        34.14 o                         
   5   9  22        767.98        702.13        51.00 o                         
   6   9  22       2510.24       2554.72       115.68 o                         
   7   9  22        121.48        170.29        32.65 o                         
   8   9  22        629.61        770.71        52.41 o                         
   9   9  22         13.01         36.41        31.23 o                         
  -9  10  22         58.86         25.30        86.00 o                         
  -8  10  22         55.87         62.52        29.99 o                         
  -7  10  22        445.61        447.21        45.28 o                         
  -6  10  22        478.87        476.64        46.61 o                         
  -5  10  22        285.29        287.29        43.02 o                         
  -4  10  22        190.79        256.22        39.28 o                         
  -3  10  22       1224.41       1431.37        72.21 o                         
  -2  10  22        217.47        228.85        32.86 o                         
  -1  10  22        276.28        245.34        31.58 o                         
   0  10  22        156.59        108.62        30.29 o                         
   1  10  22        117.89        155.46        28.40 o                         
   2  10  22        182.33        207.53        30.72 o                         
   3  10  22        792.06        773.70        52.89 o                         
   4  10  22         88.18        139.09        35.77 o                         
   5  10  22        504.24        507.66        42.41 o                         
   6  10  22        496.54        499.24        39.43 o                         
   7  10  22        362.71        365.34        36.54 o                         
   8  10  22        138.98        109.97        31.59 o                         
   9  10  22         77.09        146.71       108.77 o                         
  -7  11  22        324.77        351.02        37.25 o                         
  -6  11  22        457.33        502.80        44.68 o                         
  -5  11  22         23.32        -11.35        33.42 o                         
  -4  11  22        812.55        665.65        57.73 o                         
  -3  11  22        217.36        171.09        34.01 o                         
  -2  11  22        969.19        946.52        46.60 o                         
  -1  11  22          0.97          8.62        26.70 o                         
   0  11  22          7.79        -18.41        23.99 o                         
   1  11  22          8.15         29.80        25.48 o                         
   2  11  22        751.70        786.78        44.59 o                         
   3  11  22        266.26        271.26        32.72 o                         
   4  11  22       1074.70        958.97        50.51 o                         
   5  11  22         94.05         43.57        26.04 o                         
   6  11  22        577.66        559.43        37.23 o                         
   7  11  22        218.39        203.98        28.74 o                         
  -6  12  22         18.02         59.28        34.83 o                         
  -5  12  22        120.67        100.66        35.85 o                         
  -4  12  22        150.09        140.27        33.00 o                         
  -3  12  22        388.76        378.93        35.16 o                         
  -2  12  22         24.93         -4.70        26.08 o                         
  -1  12  22        182.51        184.94        26.06 o                         
   0  12  22          1.03          8.21        22.73 o                         
   1  12  22         89.50        145.40        26.23 o                         
   2  12  22         12.21        -10.36        21.79 o                         
   3  12  22        222.08        163.18        25.32 o                         
   4  12  22        124.95         95.53        23.27 o                         
   5  12  22        184.74        134.93        24.31 o                         
   6  12  22         31.47         37.42        58.44 o                         
  -3  13  22         70.37        112.52        34.04 o                         
  -2  13  22        114.37         81.81        31.67 o                         
  -1  13  22         81.65         67.89        27.23 o                         
   0  13  22         13.78         14.66        22.44 o                         
   1  13  22         68.15        108.41        23.89 o                         
   2  13  22         70.53         68.13        26.79 o                         
   3  13  22        112.33         41.18        29.15 o                         
   0   1  23        846.45        878.79        62.14 o                         
   1   1  23      11549.40      10695.20       653.29 o                         
  -1   2  23        535.04        543.45        56.39 o                         
   0   2  23      11260.64      10606.91       589.54 o                         
   1   2  23        479.96        496.35        46.51 o                         
   2   2  23       1241.85       1103.07        87.44 o                         
  -2   3  23       3268.39       3752.55       311.12 o                         
  -1   3  23       1724.02       2267.68       141.03 o                         
   0   3  23       6248.71       6353.92       360.84 o                         
   1   3  23       1231.24       1698.91       155.50 o                         
   2   3  23       3242.71       3587.38       234.81 o                         
   3   3  23       3335.05       3472.51       298.27 o                         
  -3   4  23       1017.13       1152.91       129.11 o                         
  -2   4  23       1813.75       1706.53       147.96 o                         
  -1   4  23         60.04         92.15        38.43 o                         
   0   4  23        434.37        411.55        51.07 o                         
   1   4  23          0.05        -36.76        38.85 o                         
   2   4  23       1904.84       1855.87       150.84 o                         
   3   4  23       1082.95       1147.18       132.86 o                         
   4   4  23       1133.09        985.82        85.45 o                         
  -4   5  23       1262.70       1236.47        46.03 o                         
  -3   5  23       1832.74       1936.71        76.34 o                         
  -2   5  23       2352.37       2603.93       172.72 o                         
  -1   5  23       8330.38       8754.30       500.80 o                         
   0   5  23       1275.71       1065.72        95.65 o                         
   1   5  23       8516.22       8948.14       550.39 o                         
   2   5  23       2059.45       2020.56       190.83 o                         
   3   5  23       2351.65       2448.36        91.72 o                         
   4   5  23       1238.67       1236.79        46.64 o                         
   5   5  23      13949.25      13126.16       366.53 o                         
  -5   6  23       1369.86       1418.53        59.01 o                         
  -4   6  23       1667.41       1573.32        56.33 o                         
  -3   6  23        982.16       1071.31        40.89 o                         
  -2   6  23       2728.79       2788.92        88.98 o                         
  -1   6  23       1350.34       1187.59        47.28 o                         
   0   6  23       2558.78       2386.99        77.77 o                         
   1   6  23       1628.73       1574.48        56.03 o                         
   2   6  23       3095.01       3035.74        88.78 o                         
   3   6  23        778.87        840.46        38.18 o                         
   4   6  23       1716.30       1611.77        59.30 o                         
   5   6  23       1548.10       1547.71        63.45 o                         
   6   6  23      14111.50      13160.38       404.49 o                         
  -6   7  23        801.29        716.41        44.18 o                         
  -5   7  23        906.54        933.75        46.68 o                         
  -4   7  23        619.95        603.09        39.27 o                         
  -3   7  23       1587.20       1734.98        62.17 o                         
  -2   7  23       1906.29       1855.66        60.82 o                         
  -1   7  23        361.49        347.90        27.93 o                         
   0   7  23       5416.25       5016.54       147.82 o                         
   1   7  23        493.59        507.79        31.29 o                         
   2   7  23       1689.12       1681.44        61.39 o                         
   3   7  23       1793.14       1756.18        64.32 o                         
   4   7  23        842.67        764.70        44.30 o                         
   5   7  23        816.08        794.11        47.32 o                         
   6   7  23        994.79       1012.29        51.11 o                         
   7   7  23         70.38         86.18        32.77 o                         
  -7   8  23        763.87        862.11        51.95 o                         
  -6   8  23         45.88         42.82        31.70 o                         
  -5   8  23       1918.43       2020.83        75.94 o                         
  -4   8  23        346.59        263.38        34.54 o                         
  -3   8  23       3821.28       4004.51       156.86 o                         
  -2   8  23         68.48         78.47        27.15 o                         
  -1   8  23       2896.73       2975.21       105.99 o                         
   0   8  23        347.08        312.37        31.95 o                         
   1   8  23       3178.01       3198.45       104.30 o                         
   2   8  23        102.18         79.69        26.53 o                         
   3   8  23       4643.56       4516.53       151.81 o                         
   4   8  23        438.59        510.36        41.22 o                         
   5   8  23       1615.08       1658.99        78.99 o                         
   6   8  23        212.10        292.76        37.06 o                         
   7   8  23        555.62        600.78        48.18 o                         
   8   8  23       6162.73       6624.61       257.60 o                         
  -8   9  23        112.45        110.00        34.84 o                         
  -7   9  23        402.30        443.84        39.78 o                         
  -6   9  23        532.20        587.89        42.54 o                         
  -5   9  23       1302.19       1484.42        70.39 o                         
  -4   9  23        466.80        398.12        42.09 o                         
  -3   9  23        651.75        764.19        45.88 o                         
  -2   9  23       3609.26       3322.24       121.73 o                         
  -1   9  23       1025.82        994.87        50.72 o                         
   0   9  23         87.37        103.44        30.94 o                         
   1   9  23       1248.95       1360.89        56.61 o                         
   2   9  23       4610.79       4372.13       135.48 o                         
   3   9  23        576.71        702.96        46.63 o                         
   4   9  23        730.47        741.95        45.84 o                         
   5   9  23       1601.27       1827.53        79.92 o                         
   6   9  23        366.31        362.83        42.12 o                         
   7   9  23        321.13        334.04        39.62 o                         
   8   9  23         71.86         94.69        31.88 o                         
   9   9  23        973.38        993.69        60.11 o                         
  -8  10  23        592.10        642.96        45.03 o                         
  -7  10  23        191.58        209.60        37.64 o                         
  -6  10  23        191.35        190.70        38.37 o                         
  -5  10  23       1195.45       1358.93        68.46 o                         
  -4  10  23       1058.11       1070.35        66.80 o                         
  -3  10  23       2337.66       2540.36        94.36 o                         
  -2  10  23       1074.00       1245.61        61.95 o                         
  -1  10  23        980.41        984.70        51.64 o                         
   0  10  23       1699.69       1818.88        71.48 o                         
   1  10  23       1325.48       1203.48        52.95 o                         
   2  10  23       1520.56       1628.97        64.17 o                         
   3  10  23       2319.10       2179.65        86.62 o                         
   4  10  23       1362.38       1313.90        65.62 o                         
   5  10  23        797.49        810.53        57.74 o                         
   6  10  23        290.45        300.50        34.29 o                         
   7  10  23         83.90         89.59        30.91 o                         
   8  10  23        471.44        561.09        63.48 o                         
  -7  11  23         37.00         10.89        28.19 o                         
  -6  11  23        331.16        288.87        36.41 o                         
  -5  11  23        133.75        147.30        36.32 o                         
  -4  11  23       2258.96       2359.29       124.91 o                         
  -3  11  23        118.05        181.73        36.24 o                         
  -2  11  23        671.26        624.89        41.12 o                         
  -1  11  23        987.66       1056.73        53.86 o                         
   0  11  23        568.39        574.48        35.67 o                         
   1  11  23       1173.09       1272.70        52.86 o                         
   2  11  23       1060.69        966.78        44.89 o                         
   3  11  23        269.55        261.80        32.69 o                         
   4  11  23       2641.03       2825.57       108.25 o                         
   5  11  23         82.03         75.31        26.02 o                         
   6  11  23        180.61        162.25        27.39 o                         
   7  11  23         13.72         14.24        27.76 o                         
  -5  12  23        403.10        443.54        36.77 o                         
  -4  12  23         47.92          2.38        32.98 o                         
  -3  12  23        664.41        719.28        50.53 o                         
  -2  12  23        615.70        650.50        40.16 o                         
  -1  12  23        532.61        528.44        35.92 o                         
   0  12  23       1083.66        937.96        48.82 o                         
   1  12  23        518.15        512.32        34.01 o                         
   2  12  23        492.85        482.59        32.68 o                         
   3  12  23        756.04        728.25        39.86 o                         
   4  12  23          2.10        -12.29        20.74 o                         
   5  12  23        468.22        506.69        35.29 o                         
  -3  13  23        130.18        121.65        40.78 o                         
  -2  13  23        508.62        448.46        51.36 o                         
  -1  13  23        368.36        330.74        34.46 o                         
   0  13  23        372.14        420.56        34.18 o                         
   1  13  23        308.72        232.15        27.45 o                         
   2  13  23        302.50        250.91        33.23 o                         
   3  13  23        180.98        238.00        68.64 o                         
   0   0  24      68830.08      72160.62      9689.68 o                         
   0   1  24        906.85        802.95        59.58 o                         
   1   1  24      33290.76      33935.55      1865.16 o                         
  -1   2  24        777.38        964.25       118.84 o                         
   0   2  24        461.79        367.49        45.23 o                         
   1   2  24        929.10       1016.63        75.42 o                         
   2   2  24       1441.63       1281.28       100.76 o                         
  -2   3  24       2320.00       2621.93       229.22 o                         
  -1   3  24        898.93       1376.78       132.30 o                         
   0   3  24        749.97        922.93        73.00 o                         
   1   3  24       1394.68       1930.62       127.16 o                         
   2   3  24       2226.40       2775.00       200.12 o                         
   3   3  24       9355.45      10015.09       798.66 o                         
  -3   4  24        260.91        240.22        68.86 o                         
  -2   4  24       3238.50       3438.27       265.03 o                         
  -1   4  24        635.61        717.35        68.04 o                         
   0   4  24        100.48         78.89        38.11 o                         
   1   4  24        686.92        738.25        74.80 o                         
   2   4  24       3414.67       3647.34       304.44 o                         
   3   4  24        221.81        102.89        60.13 o                         
   4   4  24       8341.39       7515.99       268.02 o                         
  -4   5  24        101.69        125.81        21.40 o                         
  -3   5  24       4860.29       4768.39       148.82 o                         
  -2   5  24        237.83        281.20        55.01 o                         
  -1   5  24       1346.95       1143.89        89.28 o                         
   0   5  24        423.73        372.44        60.64 o                         
   1   5  24       1099.79       1000.71        92.31 o                         
   2   5  24        231.77        311.19        70.32 o                         
   3   5  24       5056.03       4815.66       151.20 o                         
   4   5  24         51.02         42.71        20.38 o                         
   5   5  24       3257.90       3236.58        99.77 o                         
  -5   6  24       1642.16       1769.13        66.59 o                         
  -4   6  24       1965.25       2035.95        72.75 o                         
  -3   6  24        691.20        692.03        35.60 o                         
  -2   6  24       2104.75       2019.68        61.76 o                         
  -1   6  24        232.38        274.41        24.76 o                         
   0   6  24       4241.44       3853.41       114.67 o                         
   1   6  24        259.22        268.88        24.78 o                         
   2   6  24       1556.81       1557.92        57.47 o                         
   3   6  24        967.86        961.59        39.15 o                         
   4   6  24       2601.75       2558.93        77.40 o                         
   5   6  24       1707.89       1768.15        78.47 o                         
   6   6  24         40.02         33.45        28.74 o                         
  -6   7  24       1247.20       1371.97        61.24 o                         
  -5   7  24       1899.91       2142.68        76.62 o                         
  -4   7  24        136.46         99.41        28.23 o                         
  -3   7  24        577.03        647.51        38.63 o                         
  -2   7  24        962.54        889.68        37.56 o                         
  -1   7  24       2496.86       2542.30        90.90 o                         
   0   7  24        691.97        910.92        43.27 o                         
   1   7  24       3290.22       3335.73        97.60 o                         
   2   7  24        748.90        704.81        35.76 o                         
   3   7  24        803.04        856.29        41.13 o                         
   4   7  24        169.19        157.32        29.43 o                         
   5   7  24       1608.08       1628.33        72.62 o                         
   6   7  24       1462.45       1456.92        65.28 o                         
   7   7  24        662.58        851.28        51.99 o                         
  -7   8  24        408.97        472.47        40.03 o                         
  -6   8  24        197.27        252.99        35.38 o                         
  -5   8  24       2470.61       2723.81        96.76 o                         
  -4   8  24         88.26         89.30        31.40 o                         
  -3   8  24        320.23        397.97        38.40 o                         
  -2   8  24        251.08        183.06        29.77 o                         
  -1   8  24         54.55         63.94        26.66 o                         
   0   8  24       4114.89       3824.92       126.96 o                         
   1   8  24         59.69         58.01        24.03 o                         
   2   8  24        625.18        577.76        35.99 o                         
   3   8  24        379.62        394.65        36.02 o                         
   4   8  24         69.93         67.86        30.69 o                         
   5   8  24       2463.68       2552.67       105.60 o                         
   6   8  24        448.63        503.12        44.73 o                         
   7   8  24        466.92        529.56        44.03 o                         
   8   8  24       1573.04       1814.57        83.77 o                         
  -8   9  24        877.45       1038.30        66.52 o                         
  -7   9  24        611.21        654.95        48.04 o                         
  -6   9  24       1063.23       1126.46        63.31 o                         
  -5   9  24        658.17        674.92        45.37 o                         
  -4   9  24        644.57        601.31        45.56 o                         
  -3   9  24        194.25        303.52        37.26 o                         
  -2   9  24        111.81        135.65        28.81 o                         
  -1   9  24        295.89        402.27        34.82 o                         
   0   9  24        278.33        236.65        34.86 o                         
   1   9  24        414.33        347.29        33.47 o                         
   2   9  24        137.38        130.52        29.54 o                         
   3   9  24        531.64        675.19        41.63 o                         
   4   9  24        545.24        528.76        42.55 o                         
   5   9  24        262.45        294.44        40.68 o                         
   6   9  24       1145.81       1219.77        63.58 o                         
   7   9  24        485.76        493.77        45.98 o                         
   8   9  24       1140.95       1212.82        63.77 o                         
   9   9  24          9.75         18.87        27.62 o                         
  -8  10  24         49.39         74.13        28.16 o                         
  -7  10  24        438.69        425.95        43.44 o                         
  -6  10  24        653.26        686.29        51.21 o                         
  -5  10  24        254.79        255.28        39.16 o                         
  -4  10  24        150.98        101.89        37.05 o                         
  -3  10  24       1044.51       1100.56        57.11 o                         
  -2  10  24        496.63        524.21        39.03 o                         
  -1  10  24        916.43        957.86        49.40 o                         
   0  10  24         32.34         -6.41        27.18 o                         
   1  10  24        967.65       1086.01        50.77 o                         
   2  10  24        215.38        218.81        33.37 o                         
   3  10  24        940.40        862.43        48.71 o                         
   4  10  24        284.68        284.32        37.68 o                         
   5  10  24        103.42         61.08        33.38 o                         
   6  10  24        893.91        829.66        46.67 o                         
   7  10  24        405.88        415.52        39.19 o                         
   8  10  24         52.17         93.76        34.51 o                         
  -7  11  24         71.72         46.72        28.09 o                         
  -6  11  24         26.87         26.20        29.13 o                         
  -5  11  24        114.26        114.26        36.55 o                         
  -4  11  24        223.60        223.02        37.78 o                         
  -3  11  24        609.45        632.79        45.43 o                         
  -2  11  24         35.06         50.61        27.32 o                         
  -1  11  24        520.74        505.08        34.05 o                         
   0  11  24        190.67        210.33        29.29 o                         
   1  11  24        282.33        274.67        33.59 o                         
   2  11  24         48.77         21.61        25.52 o                         
   3  11  24        401.56        425.83        37.15 o                         
   4  11  24        305.95        203.06        31.31 o                         
   5  11  24        293.30        279.23        29.21 o                         
   6  11  24         19.94         -1.77        22.70 o                         
   7  11  24         35.00         43.71        31.77 o                         
  -5  12  24         34.64         21.82        25.66 o                         
  -4  12  24         35.87         29.07        27.61 o                         
  -3  12  24         57.35         57.30        28.17 o                         
  -2  12  24        516.59        565.67        37.32 o                         
  -1  12  24         40.80         39.90        22.98 o                         
   0  12  24          7.85         36.11        23.97 o                         
   1  12  24         52.78          8.08        23.77 o                         
   2  12  24        386.21        381.98        32.14 o                         
   3  12  24         76.20         68.76        22.47 o                         
   4  12  24         66.79         43.80        20.77 o                         
   5  12  24         72.62         53.94        23.39 o                         
  -2  13  24         40.61         66.73        31.17 o                         
  -1  13  24         49.74         49.36        29.82 o                         
   0  13  24         10.99          2.49        23.37 o                         
   1  13  24         66.83         30.74        24.39 o                         
   2  13  24         22.51        -17.91        27.13 o                         
   0   1  25       2424.56       3009.12       167.49 o                         
   1   1  25         13.07         -0.74        32.65 o                         
  -1   2  25       4998.45       4944.62       322.69 o                         
   0   2  25        183.85        199.22        37.87 o                         
   1   2  25       5349.49       5439.85       303.58 o                         
   2   2  25      12806.96      12919.74       879.17 o                         
  -2   3  25        103.60        169.55        54.35 o                         
  -1   3  25        439.59        487.02        65.13 o                         
   0   3  25         26.50         56.98        35.86 o                         
   1   3  25        334.27        294.55        51.15 o                         
   2   3  25        312.40        347.87        52.45 o                         
   3   3  25        320.39        447.99        79.53 o                         
  -3   4  25       3633.72       4063.10       329.67 o                         
  -2   4  25        586.75        671.61        88.24 o                         
  -1   4  25        313.16        377.97        57.41 o                         
   0   4  25       1302.80       1377.50       111.73 o                         
   1   4  25        239.63        314.84        52.48 o                         
   2   4  25        943.61        966.26       128.19 o                         
   3   4  25       3472.75       3503.07       324.99 o                         
   4   4  25        520.65        456.74        32.18 o                         
  -4   5  25       1964.05       1860.28        63.95 o                         
  -3   5  25        763.08        862.09        37.78 o                         
  -2   5  25       1148.11       1302.95        57.12 o                         
  -1   5  25       2042.15       1980.02       149.56 o                         
   0   5  25       5497.11       5503.96       354.16 o                         
   1   5  25       1895.30       2038.47       150.29 o                         
   2   5  25       1479.34       1514.54        70.80 o                         
   3   5  25        604.87        705.18        34.84 o                         
   4   5  25       2090.01       1943.10        62.51 o                         
   5   5  25        968.38       1097.67        47.36 o                         
  -5   6  25      12945.81      12066.19       350.57 o                         
  -4   6  25       1527.28       1687.68        62.63 o                         
  -3   6  25       1021.80       1079.05        46.59 o                         
  -2   6  25       3981.77       3875.02       113.48 o                         
  -1   6  25       1404.37       1347.46        50.99 o                         
   0   6  25       6624.22       5534.59       156.65 o                         
   1   6  25       1589.47       1479.11        50.81 o                         
   2   6  25       3856.69       3741.54       111.58 o                         
   3   6  25       1459.98       1584.82        52.35 o                         
   4   6  25       1780.74       1925.10        64.51 o                         
   5   6  25      12516.24      11789.14       376.61 o                         
   6   6  25         78.99         66.36        29.71 o                         
  -6   7  25       3601.75       4097.17       135.48 o                         
  -5   7  25       1557.62       1597.84        66.86 o                         
  -4   7  25       2412.27       2455.41        88.76 o                         
  -3   7  25       1059.68       1140.84        49.98 o                         
  -2   7  25        249.65        262.26        26.95 o                         
  -1   7  25       2144.40       2363.06        72.54 o                         
   0   7  25        170.90        205.00        27.21 o                         
   1   7  25       1522.92       1648.66        64.89 o                         
   2   7  25        267.23        243.29        25.99 o                         
   3   7  25        691.79        658.96        41.91 o                         
   4   7  25       2641.08       2515.56        93.10 o                         
   5   7  25       1734.80       1785.32        74.86 o                         
   6   7  25       3553.31       3960.56       143.56 o                         
   7   7  25        234.45        218.22        35.91 o                         
  -7   8  25        955.05        972.51        53.04 o                         
  -6   8  25         90.70         93.25        31.36 o                         
  -5   8  25        140.63        101.85        32.01 o                         
  -4   8  25       1880.38       2084.77        86.67 o                         
  -3   8  25        315.17        278.41        34.91 o                         
  -2   8  25       3032.20       2846.12       100.57 o                         
  -1   8  25        578.20        566.16        38.56 o                         
   0   8  25       4461.20       4684.58       157.33 o                         
   1   8  25        925.51        851.40        39.68 o                         
   2   8  25       3749.90       3278.64       107.80 o                         
   3   8  25        364.38        339.71        34.18 o                         
   4   8  25       2295.91       2314.62        91.67 o                         
   5   8  25        237.21        223.77        36.36 o                         
   6   8  25         24.13         13.47        34.70 o                         
   7   8  25       1083.61       1066.97        58.71 o                         
   8   8  25       2563.40       3111.08       132.25 o                         
  -8   9  25        999.98       1090.84        67.64 o                         
  -7   9  25        173.79        197.64        36.13 o                         
  -6   9  25        321.40        301.96        39.90 o                         
  -5   9  25       2181.84       2336.17        96.31 o                         
  -4   9  25        887.97        925.32        55.52 o                         
  -3   9  25       4702.19       4558.59       172.88 o                         
  -2   9  25        411.48        463.02        37.27 o                         
  -1   9  25       1178.48       1235.35        59.88 o                         
   0   9  25        290.18        210.22        33.47 o                         
   1   9  25       1768.09       1793.25        74.39 o                         
   2   9  25        547.63        646.73        41.18 o                         
   3   9  25       4875.06       4799.41       172.66 o                         
   4   9  25       1073.22       1129.15        57.48 o                         
   5   9  25       2126.80       2323.55       103.48 o                         
   6   9  25        504.51        563.72        44.25 o                         
   7   9  25        144.93        155.20        37.46 o                         
   8   9  25       1016.46       1106.86        72.33 o                         
   9   9  25         41.61         70.05        35.29 o                         
  -8  10  25        510.78        575.45        44.76 o                         
  -7  10  25         92.64         66.23        32.50 o                         
  -6  10  25        592.81        644.46        46.40 o                         
  -5  10  25       1779.61       1786.57        92.19 o                         
  -4  10  25       1949.98       1846.35        93.67 o                         
  -3  10  25        237.13        262.38        36.28 o                         
  -2  10  25        577.29        640.59        41.50 o                         
  -1  10  25       1206.11       1254.77        61.05 o                         
   0  10  25        510.54        461.96        37.13 o                         
   1  10  25       1586.87       1704.32        65.88 o                         
   2  10  25        597.51        548.73        39.83 o                         
   3  10  25        296.92        383.32        37.07 o                         
   4  10  25       2225.51       2229.14        91.14 o                         
   5  10  25       2057.87       1994.82        85.16 o                         
   6  10  25        403.98        455.99        39.33 o                         
   7  10  25         81.00         50.73        28.57 o                         
   8  10  25        388.68        401.57        43.27 o                         
  -7  11  25         52.28         42.87        31.69 o                         
  -6  11  25        226.46        245.96        36.74 o                         
  -5  11  25        529.82        618.65        47.09 o                         
  -4  11  25         89.36         36.90        34.09 o                         
  -3  11  25       1216.10       1225.97        78.36 o                         
  -2  11  25        844.50        735.32        40.86 o                         
  -1  11  25        279.49        267.96        30.53 o                         
   0  11  25       1760.03       1736.88        67.03 o                         
   1  11  25        377.23        365.55        34.17 o                         
   2  11  25        757.07        669.99        42.89 o                         
   3  11  25       1656.42       1702.29        74.46 o                         
   4  11  25        187.00        120.55        28.77 o                         
   5  11  25        470.52        407.46        33.23 o                         
   6  11  25        284.76        221.75        27.17 o                         
   7  11  25         13.66         -5.91        36.36 o                         
  -5  12  25        188.70        173.50        30.04 o                         
  -4  12  25       1248.64       1205.09        67.51 o                         
  -3  12  25        176.24        177.59        31.33 o                         
  -2  12  25        143.53        109.55        26.54 o                         
  -1  12  25        825.67        738.13        38.14 o                         
   0  12  25        862.20        983.75        61.67 o                         
   1  12  25        488.34        485.14        36.88 o                         
   2  12  25         45.22         22.87        23.72 o                         
   3  12  25        132.93         86.54        23.70 o                         
   4  12  25       1264.20       1241.92        60.75 o                         
   5  12  25         98.68         81.83        26.74 o                         
  -2  13  25        396.12        363.24        49.77 o                         
  -1  13  25        603.56        562.17        54.40 o                         
   0  13  25         85.63         95.57        27.34 o                         
   1  13  25        431.84        483.41        44.12 o                         
   2  13  25        277.39        281.62        56.23 o                         
   0   1  26       7285.78       6716.63       380.33 o                         
   1   1  26       1420.59       1457.98        99.31 o                         
  -1   2  26       1778.91       1781.07       140.50 o                         
   0   2  26        288.16        302.80        45.02 o                         
   1   2  26       1657.61       1539.89       109.61 o                         
   2   2  26        951.43        847.25        86.05 o                         
  -2   3  26       2981.07       2597.34       227.65 o                         
  -1   3  26        365.20        465.24        67.82 o                         
   0   3  26       4339.72       4718.51       274.95 o                         
   1   3  26        378.16        523.92        61.02 o                         
   2   3  26       3764.20       3685.36       240.95 o                         
   3   3  26       2165.16       2175.44       208.05 o                         
  -3   4  26      10758.40      10093.43       422.16 o                         
  -2   4  26        542.98        549.26        77.68 o                         
  -1   4  26        488.96        744.96        73.33 o                         
   0   4  26        220.70        137.94        49.05 o                         
   1   4  26        322.86        494.45        64.68 o                         
   2   4  26        480.35        523.65        87.10 o                         
   3   4  26      10593.67      10220.87       467.00 o                         
   4   4  26       1009.60       1133.07        45.08 o                         
  -4   5  26       4650.80       4455.01       124.91 o                         
  -3   5  26       2142.71       2062.08        65.41 o                         
  -2   5  26       5161.09       4841.01       141.58 o                         
  -1   5  26       1466.13       1455.23        74.11 o                         
   0   5  26         51.43         53.77        33.10 o                         
   1   5  26       1721.90       1857.94        74.58 o                         
   2   5  26       5047.12       4670.38       152.21 o                         
   3   5  26       2199.24       2131.52        66.80 o                         
   4   5  26       4413.17       4185.37       121.43 o                         
   5   5  26        212.99        251.14        27.87 o                         
  -5   6  26       1186.54       1126.92        52.00 o                         
  -4   6  26        869.50        871.21        43.21 o                         
  -3   6  26       4189.12       4083.15       118.59 o                         
  -2   6  26        923.59        937.40        39.09 o                         
  -1   6  26        945.42        982.03        39.59 o                         
   0   6  26       1214.82       1367.13        48.53 o                         
   1   6  26        764.31        705.24        34.43 o                         
   2   6  26        810.11        737.34        36.46 o                         
   3   6  26       4060.13       3810.36       120.78 o                         
   4   6  26       1065.45       1114.15        45.42 o                         
   5   6  26       1429.13       1376.84        58.86 o                         
   6   6  26        105.74        122.43        30.96 o                         
  -6   7  26       1196.32       1454.96        58.46 o                         
  -5   7  26         58.68         20.36        29.02 o                         
  -4   7  26         49.17         34.98        27.77 o                         
  -3   7  26       2032.65       2181.70        81.53 o                         
  -2   7  26        105.89         94.91        25.54 o                         
  -1   7  26        735.43        729.53        37.13 o                         
   0   7  26       1709.82       1797.54        70.52 o                         
   1   7  26        733.90        705.75        38.25 o                         
   2   7  26        237.69        201.14        26.16 o                         
   3   7  26       1997.00       1989.30        78.76 o                         
   4   7  26        107.73        105.04        29.35 o                         
   5   7  26         78.45         85.89        31.62 o                         
   6   7  26        796.65        986.68        56.17 o                         
   7   7  26        429.93        482.46        43.21 o                         
  -7   8  26        719.14        813.97        50.58 o                         
  -6   8  26        461.36        479.67        42.85 o                         
  -5   8  26        399.93        403.91        37.87 o                         
  -4   8  26         37.13         37.31        31.21 o                         
  -3   8  26       1336.21       1300.29        64.17 o                         
  -2   8  26       1827.44       1929.22        72.43 o                         
  -1   8  26       3416.30       3581.31       122.67 o                         
   0   8  26       1578.88       1675.76        67.84 o                         
   1   8  26       3413.75       3590.60       116.04 o                         
   2   8  26       1764.58       1785.06        73.45 o                         
   3   8  26       1518.86       1496.05        63.33 o                         
   4   8  26         39.30         17.84        29.98 o                         
   5   8  26        478.48        572.50        44.05 o                         
   6   8  26        604.23        556.35        46.00 o                         
   7   8  26        313.33        394.12        42.34 o                         
   8   8  26       1684.66       1842.09        90.67 o                         
  -8   9  26        181.50        159.27        32.66 o                         
  -7   9  26        474.26        509.18        45.59 o                         
  -6   9  26        106.11        112.20        36.64 o                         
  -5   9  26        651.32        605.82        44.21 o                         
  -4   9  26        510.38        480.26        44.46 o                         
  -3   9  26       2723.69       2711.96       107.11 o                         
  -2   9  26       1224.42       1234.02        60.22 o                         
  -1   9  26       4240.24       4327.47       148.91 o                         
   0   9  26        166.57        117.83        29.72 o                         
   1   9  26       4531.17       4530.24       152.51 o                         
   2   9  26       1828.68       1855.95        69.81 o                         
   3   9  26       2554.53       2608.07       107.64 o                         
   4   9  26        265.89        255.30        36.52 o                         
   5   9  26        598.60        542.92        48.94 o                         
   6   9  26        351.19        292.09        36.81 o                         
   7   9  26        614.82        734.17        51.65 o                         
   8   9  26        148.16        178.53        38.24 o                         
   9   9  26         72.04        170.69        49.59 o                         
  -8  10  26        193.61        181.75        36.91 o                         
  -7  10  26          7.66         16.26        29.89 o                         
  -6  10  26        458.55        525.90        46.01 o                         
  -5  10  26        633.40        680.98        53.39 o                         
  -4  10  26        757.16        762.42        49.10 o                         
  -3  10  26       1426.67       1377.21        64.82 o                         
  -2  10  26        187.28        219.75        32.05 o                         
  -1  10  26       1017.09        992.92        49.03 o                         
   0  10  26        270.29        348.69        34.18 o                         
   1  10  26        937.03        865.11        48.23 o                         
   2  10  26        197.48        229.23        32.99 o                         
   3  10  26       1108.14       1175.24        59.88 o                         
   4  10  26        573.95        578.30        45.96 o                         
   5  10  26        402.33        376.59        39.18 o                         
   6  10  26        637.32        595.60        42.68 o                         
   7  10  26          6.11         27.87        29.62 o                         
   8  10  26        300.09        389.75        38.24 o                         
  -7  11  26        351.43        405.12        54.35 o                         
  -6  11  26        142.00        162.99        30.72 o                         
  -5  11  26        236.84        239.54        35.31 o                         
  -4  11  26         24.03        -13.30        32.04 o                         
  -3  11  26        227.63        236.15        39.45 o                         
  -2  11  26        344.64        350.83        31.53 o                         
  -1  11  26        739.08        813.61        42.80 o                         
   0  11  26         21.33         39.31        25.57 o                         
   1  11  26        812.09        837.20        44.95 o                         
   2  11  26        219.29        176.38        30.30 o                         
   3  11  26        221.30        190.86        30.52 o                         
   4  11  26        131.09        117.90        27.94 o                         
   5  11  26         92.00         83.54        25.26 o                         
   6  11  26        138.02        119.65        23.40 o                         
   7  11  26        327.68        295.40        65.76 o                         
  -5  12  26         73.61         14.35        27.59 o                         
  -4  12  26         31.02         12.36        25.66 o                         
  -3  12  26        353.31        361.99        34.95 o                         
  -2  12  26        103.44        107.48        27.02 o                         
  -1  12  26        257.46        224.08        26.24 o                         
   0  12  26        220.51        216.20        26.94 o                         
   1  12  26        133.90         82.39        25.23 o                         
   2  12  26         80.43         55.89        24.05 o                         
   3  12  26        192.73        150.51        25.04 o                         
   4  12  26        103.67         60.00        20.48 o                         
   5  12  26        155.10         74.73        47.46 o                         
  -1  13  26         28.22         15.15        35.36 o                         
   0  13  26         60.32         91.83        46.74 o                         
   1  13  26         37.50         -5.08        51.77 o                         
   0   1  27       1759.64       1926.52       140.02 o                         
   1   1  27        762.19        758.67        58.74 o                         
  -1   2  27       5832.26       6365.42       444.48 o                         
   0   2  27        439.12        614.67        59.36 o                         
   1   2  27       5875.33       6119.86       384.11 o                         
   2   2  27        767.86       1085.86        91.45 o                         
  -2   3  27        332.60        392.29        70.74 o                         
  -1   3  27       2690.02       2886.13       196.02 o                         
   0   3  27       6250.72       6750.42       423.92 o                         
   1   3  27       2606.49       2842.62       193.74 o                         
   2   3  27        528.79        473.95        63.53 o                         
   3   3  27       1850.20       1863.71       187.59 o                         
  -3   4  27        297.43        232.70        30.11 o                         
  -2   4  27        568.65        689.66        89.97 o                         
  -1   4  27        859.70        785.18        84.63 o                         
   0   4  27       1330.62       1633.02       130.78 o                         
   1   4  27       1151.83       1335.62       101.00 o                         
   2   4  27        794.53        900.74       110.21 o                         
   3   4  27        215.49        182.45        29.37 o                         
   4   4  27        931.29        847.99        35.40 o                         
  -4   5  27       1378.18       1420.88        52.98 o                         
  -3   5  27       2382.57       2419.05        76.43 o                         
  -2   5  27         52.65         47.89        20.30 o                         
  -1   5  27        976.54       1024.29        45.55 o                         
   0   5  27       1019.50       1021.69        46.25 o                         
   1   5  27        984.48        982.17        44.16 o                         
   2   5  27        152.45        142.46        21.50 o                         
   3   5  27       2992.10       2796.84        80.30 o                         
   4   5  27       1477.81       1570.76        53.90 o                         
   5   5  27      13691.31      12322.62       387.95 o                         
  -5   6  27       1608.48       1803.82        73.34 o                         
  -4   6  27       2208.87       2038.36        73.73 o                         
  -3   6  27       1192.96       1334.84        48.84 o                         
  -2   6  27        179.96        185.18        25.07 o                         
  -1   6  27       4558.53       4273.84       124.75 o                         
   0   6  27       5310.22       4948.39       141.38 o                         
   1   6  27       4151.56       3849.91       117.37 o                         
   2   6  27        334.45        344.19        26.59 o                         
   3   6  27        947.09        980.85        44.82 o                         
   4   6  27       2411.29       2160.08        75.18 o                         
   5   6  27       1965.35       2219.76        81.43 o                         
   6   6  27       2203.29       2293.26        94.31 o                         
  -6   7  27        409.36        481.98        39.52 o                         
  -5   7  27        681.29        720.46        46.74 o                         
  -4   7  27         57.57         20.24        27.07 o                         
  -3   7  27        468.99        393.29        34.39 o                         
  -2   7  27       1308.69       1314.38        53.57 o                         
  -1   7  27        191.16        170.93        26.43 o                         
   0   7  27       5202.50       5050.34       167.51 o                         
   1   7  27        206.34        202.27        26.80 o                         
   2   7  27        884.33        814.00        44.39 o                         
   3   7  27        384.92        395.17        33.97 o                         
   4   7  27         19.85          0.43        27.94 o                         
   5   7  27        927.39       1061.54        54.86 o                         
   6   7  27        349.48        406.00        38.14 o                         
   7   7  27        494.68        498.27        41.25 o                         
  -7   8  27         81.61         78.49        33.61 o                         
  -6   8  27       2678.53       2891.75       108.88 o                         
  -5   8  27        486.60        426.73        38.65 o                         
  -4   8  27        356.36        279.66        37.57 o                         
  -3   8  27       4016.10       3880.14       151.37 o                         
  -2   8  27          8.72         36.82        27.38 o                         
  -1   8  27       1834.21       1812.98        71.25 o                         
   0   8  27       1020.51       1067.31        50.37 o                         
   1   8  27       1844.23       1895.81        71.99 o                         
   2   8  27         25.95         24.72        26.94 o                         
   3   8  27       4953.84       4710.89       155.03 o                         
   4   8  27        490.54        393.11        38.04 o                         
   5   8  27        550.60        561.92        43.12 o                         
   6   8  27       2817.82       2669.95       114.50 o                         
   7   8  27         18.64        -32.04        32.04 o                         
   8   8  27        623.34        593.48        50.24 o                         
  -8   9  27        450.45        420.18        39.96 o                         
  -7   9  27        258.17        265.67        38.90 o                         
  -6   9  27        262.09        198.94        37.87 o                         
  -5   9  27        383.87        367.63        38.87 o                         
  -4   9  27       2975.26       3079.20       118.15 o                         
  -3   9  27       1571.31       1835.25        80.64 o                         
  -2   9  27       1802.02       1852.26        77.21 o                         
  -1   9  27        129.43        132.62        30.61 o                         
   0   9  27        164.10        176.65        30.97 o                         
   1   9  27        119.67         86.06        29.57 o                         
   2   9  27       2435.88       2314.29        88.89 o                         
   3   9  27       1657.35       1778.00        79.45 o                         
   4   9  27       2753.39       2893.42       117.76 o                         
   5   9  27        518.50        426.43        42.78 o                         
   6   9  27        125.00         64.61        34.06 o                         
   7   9  27        318.77        317.97        40.89 o                         
   8   9  27        405.51        408.86        42.78 o                         
   9   9  27        419.47        499.76        55.05 o                         
  -8  10  27        153.13        212.48        44.28 o                         
  -7  10  27        147.29        151.40        30.33 o                         
  -6  10  27        351.40        374.21        41.16 o                         
  -5  10  27        724.83        801.28        51.90 o                         
  -4  10  27        269.90        279.42        36.66 o                         
  -3  10  27       1672.03       1892.71        86.38 o                         
  -2  10  27       1600.43       1638.09        69.03 o                         
  -1  10  27        661.50        665.12        41.10 o                         
   0  10  27        719.42        730.98        43.09 o                         
   1  10  27        956.06        906.92        49.73 o                         
   2  10  27       2112.73       1930.57        77.19 o                         
   3  10  27       1966.18       2091.56        84.90 o                         
   4  10  27        426.46        498.10        41.86 o                         
   5  10  27        637.78        604.78        45.99 o                         
   6  10  27        365.39        344.08        33.81 o                         
   7  10  27         78.65         82.01        28.47 o                         
   8  10  27        176.01        175.31        34.78 o                         
  -6  11  27        567.17        606.35        44.23 o                         
  -5  11  27        338.88        342.87        39.78 o                         
  -4  11  27        646.11        692.88        49.44 o                         
  -3  11  27        204.15        174.75        35.30 o                         
  -2  11  27        402.48        499.40        37.54 o                         
  -1  11  27       1450.21       1656.68        64.11 o                         
   0  11  27         13.17        -24.60        25.03 o                         
   1  11  27       1210.43       1371.48        66.85 o                         
   2  11  27        553.22        653.20        47.02 o                         
   3  11  27        209.50        222.14        30.99 o                         
   4  11  27        724.91        739.30        42.28 o                         
   5  11  27        465.97        526.72        34.17 o                         
   6  11  27        469.87        449.41        33.07 o                         
  -5  12  27        212.69        359.20       154.30 o                         
  -4  12  27        172.46        183.41        27.74 o                         
  -3  12  27        170.99        161.77        30.29 o                         
  -2  12  27        500.53        516.64        38.72 o                         
  -1  12  27        862.31        768.91        42.78 o                         
   0  12  27        797.76        842.18        44.61 o                         
   1  12  27        749.75        673.59        39.16 o                         
   2  12  27        280.50        251.53        28.45 o                         
   3  12  27        259.17        178.99        24.07 o                         
   4  12  27         69.64         43.06        21.89 o                         
   0   0  28      95331.92      91568.05     12294.86 o                         
   0   1  28        486.65        519.28        61.77 o                         
   1   1  28      47966.34      47045.04      2391.30 o                         
  -1   2  28        124.29        110.52        37.43 o                         
   0   2  28        196.90        250.45        44.26 o                         
   1   2  28         85.88         98.74        38.94 o                         
   2   2  28       6163.43       6137.22       385.38 o                         
  -2   3  28        475.34        513.38        72.48 o                         
  -1   3  28       1609.22       1641.27       149.46 o                         
   0   3  28        258.23        208.19        48.23 o                         
   1   3  28       1877.54       2039.13       143.05 o                         
   2   3  28        360.84        260.19        72.61 o                         
   3   3  28       1685.03       1463.49       154.71 o                         
  -3   4  28       9586.48       8676.98       250.87 o                         
  -2   4  28        238.52        168.39        35.85 o                         
  -1   4  28       1445.56       1626.82       127.98 o                         
   0   4  28        579.14        615.84        73.70 o                         
   1   4  28       1509.37       1636.88       128.13 o                         
   2   4  28        972.95       1017.77        60.86 o                         
   3   4  28      10042.71       8801.30       269.58 o                         
   4   4  28       8691.37       7857.60       214.26 o                         
  -4   5  28        189.54        191.96        26.60 o                         
  -3   5  28       2796.78       2789.10        81.42 o                         
  -2   5  28       1107.97       1099.42        43.72 o                         
  -1   5  28       1089.00       1148.56        41.18 o                         
   0   5  28       1060.31       1089.42        41.92 o                         
   1   5  28        545.13        550.85        32.32 o                         
   2   5  28       1318.96       1289.70        47.86 o                         
   3   5  28       2510.73       2466.74        78.01 o                         
   4   5  28        257.78        300.20        27.21 o                         
   5   5  28       2090.92       2232.51        85.65 o                         
  -5   6  28        806.78        807.71        44.54 o                         
  -4   6  28       5407.97       5118.11       163.25 o                         
  -3   6  28       1572.52       1674.02        61.35 o                         
  -2   6  28       1353.99       1583.66        55.27 o                         
  -1   6  28        856.84        829.13        40.29 o                         
   0   6  28         41.16         38.43        19.79 o                         
   1   6  28        958.97        988.46        41.63 o                         
   2   6  28        557.76        687.76        39.41 o                         
   3   6  28       1681.65       1859.04        64.34 o                         
   4   6  28       5399.00       5155.47       156.45 o                         
   5   6  28        802.20        916.29        47.68 o                         
   6   6  28       2939.57       3324.59       129.38 o                         
  -6   7  28        344.96        409.86        40.43 o                         
  -5   7  28       1611.22       1732.28        74.87 o                         
  -4   7  28        989.00       1033.41        50.32 o                         
  -3   7  28        601.90        519.24        39.16 o                         
  -2   7  28        256.20        325.74        32.35 o                         
  -1   7  28        327.73        364.36        33.07 o                         
   0   7  28          1.00         -8.06        24.97 o                         
   1   7  28        637.54        645.42        37.47 o                         
   2   7  28        232.68        252.15        29.97 o                         
   3   7  28        785.66        787.14        42.17 o                         
   4   7  28       1019.74       1048.78        53.10 o                         
   5   7  28       1745.51       1904.33        80.57 o                         
   6   7  28        387.11        411.96        38.13 o                         
   7   7  28       1532.04       1827.80        84.21 o                         
  -7   8  28        944.65       1109.40        64.29 o                         
  -6   8  28       1092.35       1257.28        60.70 o                         
  -5   8  28        210.34        261.87        35.13 o                         
  -4   8  28       1831.39       1976.74        74.25 o                         
  -3   8  28         93.85         93.89        32.63 o                         
  -2   8  28        744.13        883.98        49.74 o                         
  -1   8  28        407.06        398.05        34.35 o                         
   0   8  28        890.90        890.08        46.83 o                         
   1   8  28        492.57        450.64        33.95 o                         
   2   8  28       1342.37       1439.86        56.02 o                         
   3   8  28        118.55        195.09        31.02 o                         
   4   8  28       1127.31       1152.04        61.45 o                         
   5   8  28        208.64        307.03        36.16 o                         
   6   8  28        982.09       1052.21        61.29 o                         
   7   8  28        980.62       1139.33        62.96 o                         
   8   8  28        413.29        420.96        41.73 o                         
  -8   9  28        938.87        990.14        63.22 o                         
  -7   9  28         27.67         23.55        32.78 o                         
  -6   9  28        209.68        213.11        39.20 o                         
  -5   9  28         42.91         52.74        31.62 o                         
  -4   9  28        315.57        329.43        36.99 o                         
  -3   9  28         37.71         61.00        32.17 o                         
  -2   9  28       1275.71       1092.78        52.55 o                         
  -1   9  28       1011.38       1122.70        57.24 o                         
   0   9  28       1074.61       1053.86        53.65 o                         
   1   9  28       1254.32       1353.30        60.55 o                         
   2   9  28       1242.05       1125.63        58.01 o                         
   3   9  28         71.39        144.58        33.44 o                         
   4   9  28        228.84        240.33        35.94 o                         
   5   9  28        205.06         94.45        34.38 o                         
   6   9  28        228.38        204.88        36.67 o                         
   7   9  28         11.02          3.98        32.50 o                         
   8   9  28       1061.90       1074.06        63.49 o                         
   9   9  28        131.22        145.15        37.53 o                         
  -8  10  28        226.70        230.83        47.64 o                         
  -7  10  28        310.46        250.85        34.93 o                         
  -6  10  28        439.11        404.24        38.53 o                         
  -5  10  28       1321.02       1359.88        68.40 o                         
  -4  10  28        321.13        394.25        37.37 o                         
  -3  10  28        264.57        222.44        35.11 o                         
  -2  10  28         46.07         41.02        26.02 o                         
  -1  10  28        611.69        572.08        38.30 o                         
   0  10  28       1068.09       1006.25        50.36 o                         
   1  10  28        717.79        667.89        45.40 o                         
   2  10  28          6.65         13.89        29.23 o                         
   3  10  28        261.03        219.22        31.84 o                         
   4  10  28        245.73        215.79        36.70 o                         
   5  10  28       1220.17       1345.73        67.06 o                         
   6  10  28        384.02        315.11        32.42 o                         
   7  10  28        427.06        373.99        32.79 o                         
   8  10  28        170.43         89.04        42.72 o                         
  -6  11  28        969.85        902.55        56.47 o                         
  -5  11  28        166.73        154.13        29.58 o                         
  -4  11  28        326.94        365.58        36.87 o                         
  -3  11  28        222.18        199.90        32.93 o                         
  -2  11  28         46.76         89.83        28.00 o                         
  -1  11  28        447.35        485.59        33.52 o                         
   0  11  28       1020.16       1052.33        52.37 o                         
   1  11  28        258.19        240.45        32.55 o                         
   2  11  28         56.15        115.50        26.90 o                         
   3  11  28         82.21         77.88        28.50 o                         
   4  11  28        217.96        200.36        30.48 o                         
   5  11  28        183.90        196.66        24.47 o                         
   6  11  28       1032.37        883.94        68.90 o                         
  -4  12  28         17.80         12.33        23.52 o                         
  -3  12  28        156.85        136.97        29.32 o                         
  -2  12  28        377.34        378.68        37.79 o                         
  -1  12  28        157.91        106.59        24.77 o                         
   0  12  28         20.77          7.52        21.97 o                         
   1  12  28        167.24        106.34        23.03 o                         
   2  12  28        311.47        314.11        29.53 o                         
   3  12  28        146.25         97.99        23.09 o                         
   4  12  28         73.56         78.20        25.77 o                         
   0   1  29       2394.77       2361.83       163.19 o                         
   1   1  29       3702.83       4342.12       235.54 o                         
  -1   2  29       2618.72       2673.97       174.13 o                         
   0   2  29       2556.92       2878.73       197.57 o                         
   1   2  29       2882.64       3075.34       182.08 o                         
   2   2  29       2936.43       3236.12       217.58 o                         
  -2   3  29       1009.32       1179.28       117.93 o                         
  -1   3  29        305.04        428.27        59.83 o                         
   0   3  29         39.30         46.95        43.63 o                         
   1   3  29        333.18        413.52        59.00 o                         
   2   3  29       1081.08       1166.18       131.33 o                         
   3   3  29        537.99        591.09        40.33 o                         
  -3   4  29       1722.63       1710.50        61.50 o                         
  -2   4  29       1833.82       1894.28        86.67 o                         
  -1   4  29        277.63        210.87        32.25 o                         
   0   4  29         64.16         -5.28        33.02 o                         
   1   4  29        345.58        335.50        39.14 o                         
   2   4  29       2118.84       2273.32        82.39 o                         
   3   4  29       2074.84       1985.59        61.90 o                         
   4   4  29        270.58        215.45        24.33 o                         
  -4   5  29       4684.31       4460.53       136.57 o                         
  -3   5  29        662.28        692.54        33.05 o                         
  -2   5  29       1409.75       1536.30        52.86 o                         
  -1   5  29        474.02        522.34        28.83 o                         
   0   5  29       1653.23       1780.86        57.34 o                         
   1   5  29        731.48        815.95        34.51 o                         
   2   5  29       1630.01       1714.47        59.62 o                         
   3   5  29        380.06        354.83        27.98 o                         
   4   5  29       5088.94       4733.54       140.14 o                         
   5   5  29        120.24        123.26        30.90 o                         
  -5   6  29       1627.82       1736.38        75.37 o                         
  -4   6  29        292.09        339.82        31.74 o                         
  -3   6  29         66.33         57.10        25.29 o                         
  -2   6  29        514.22        547.09        33.06 o                         
  -1   6  29        374.98        441.07        29.92 o                         
   0   6  29        962.14       1055.56        42.05 o                         
   1   6  29        370.43        356.83        28.10 o                         
   2   6  29        435.80        380.34        29.55 o                         
   3   6  29        193.43        188.39        26.30 o                         
   4   6  29        455.23        490.24        33.52 o                         
   5   6  29       1824.96       1998.38        80.04 o                         
   6   6  29        103.95         86.81        35.66 o                         
  -6   7  29        972.70        988.74        57.86 o                         
  -5   7  29        103.18        146.39        33.40 o                         
  -4   7  29         73.57         39.54        28.46 o                         
  -3   7  29         14.21         -5.99        27.69 o                         
  -2   7  29       1772.20       1722.47        67.26 o                         
  -1   7  29       2807.01       2761.16        98.77 o                         
   0   7  29        284.19        248.90        31.48 o                         
   1   7  29       2260.18       2110.72        85.73 o                         
   2   7  29       1520.78       1499.08        63.76 o                         
   3   7  29         14.13         20.82        26.76 o                         
   4   7  29        199.82        134.50        30.74 o                         
   5   7  29        162.59        197.50        34.88 o                         
   6   7  29       1246.32       1264.73        62.96 o                         
   7   7  29         54.74         79.14        35.19 o                         
  -7   8  29       1609.00       1772.49        87.95 o                         
  -6   8  29       1505.80       1492.57        68.75 o                         
  -5   8  29       1105.24       1022.51        55.11 o                         
  -4   8  29        145.92         89.90        34.18 o                         
  -3   8  29        393.73        387.70        41.51 o                         
  -2   8  29        568.17        658.14        45.02 o                         
  -1   8  29        596.40        606.50        40.32 o                         
   0   8  29       1459.45       1356.06        60.28 o                         
   1   8  29        727.47        802.07        44.44 o                         
   2   8  29       1031.00       1072.37        46.21 o                         
   3   8  29        198.86        249.68        32.44 o                         
   4   8  29        387.66        312.19        34.72 o                         
   5   8  29       1068.77        995.47        54.74 o                         
   6   8  29       1412.93       1234.30        69.35 o                         
   7   8  29       1745.81       1905.34        86.45 o                         
   8   8  29         15.77         36.49        31.55 o                         
  -8   9  29        332.55        363.39        37.71 o                         
  -7   9  29         72.95         86.94        31.38 o                         
  -6   9  29          9.48          1.63        33.76 o                         
  -5   9  29       1247.14       1168.96        61.27 o                         
  -4   9  29        170.99        202.83        35.58 o                         
  -3   9  29       3834.11       4173.87       159.12 o                         
  -2   9  29        469.63        468.38        38.39 o                         
  -1   9  29        644.66        565.99        41.61 o                         
   0   9  29       1443.51       1734.93        73.31 o                         
   1   9  29       1113.49       1185.83        55.38 o                         
   2   9  29        386.98        376.25        37.83 o                         
   3   9  29       3698.49       4083.20       159.68 o                         
   4   9  29        293.38        295.32        34.82 o                         
   5   9  29       1347.64       1209.92        63.99 o                         
   6   9  29          9.04          6.03        33.79 o                         
   7   9  29        155.33        212.09        40.61 o                         
   8   9  29        280.95        329.73        37.53 o                         
   9   9  29        221.49        171.30        59.35 o                         
  -7  10  29        236.70        282.25        33.74 o                         
  -6  10  29         54.46         58.87        30.26 o                         
  -5  10  29         82.73        120.75        30.39 o                         
  -4  10  29        215.19        215.22        33.85 o                         
  -3  10  29        603.43        608.20        43.72 o                         
  -2  10  29        248.53        234.59        30.11 o                         
  -1  10  29        658.99        725.49        41.07 o                         
   0  10  29         58.84        148.29        30.43 o                         
   1  10  29        705.49        784.21        51.52 o                         
   2  10  29        309.58        254.21        32.92 o                         
   3  10  29        798.31        740.37        43.15 o                         
   4  10  29        223.56        210.01        34.33 o                         
   5  10  29        165.34        168.93        32.17 o                         
   6  10  29        151.83        141.31        27.95 o                         
   7  10  29        151.41        135.12        26.75 o                         
  -6  11  29        165.43        115.15        31.51 o                         
  -5  11  29        681.00        713.67        45.06 o                         
  -4  11  29         75.72         75.89        30.09 o                         
  -3  11  29        671.34        684.83        44.79 o                         
  -2  11  29        535.97        621.59        40.35 o                         
  -1  11  29         73.28         95.41        25.96 o                         
   0  11  29        986.55        996.36        49.63 o                         
   1  11  29         42.93         33.42        25.69 o                         
   2  11  29        292.10        301.65        33.03 o                         
   3  11  29        793.15        751.99        46.57 o                         
   4  11  29        195.28        158.27        28.16 o                         
   5  11  29        749.57        715.79        43.06 o                         
   6  11  29        159.16        125.95        28.54 o                         
  -4  12  29        485.10        420.03        45.17 o                         
  -3  12  29        227.52        213.30        29.21 o                         
  -2  12  29         80.80         62.11        26.54 o                         
  -1  12  29        139.34        111.22        23.35 o                         
   0  12  29          5.17         -2.08        20.32 o                         
   1  12  29         80.16         85.50        22.68 o                         
   2  12  29         55.29         26.19        22.10 o                         
   3  12  29        157.27        161.02        25.60 o                         
   4  12  29        448.04        365.55        39.64 o                         
   0   1  30      19131.78      17659.73      1073.43 o                         
   1   1  30       3546.85       3889.78       213.51 o                         
  -1   2  30       9682.73       9540.39       541.66 o                         
   0   2  30        232.98        303.24        54.47 o                         
   1   2  30      10444.70       9683.42       542.70 o                         
   2   2  30         81.54         20.34        53.38 o                         
  -2   3  30       5484.75       5466.00       337.28 o                         
  -1   3  30       4734.54       5105.59       364.32 o                         
   0   3  30        587.75        612.08        71.94 o                         
   1   3  30       4552.97       5048.58       326.37 o                         
   2   3  30       6326.52       5974.62       310.33 o                         
   3   3  30       9806.69       8611.13       272.32 o                         
  -3   4  30        635.89        616.88        34.68 o                         
  -2   4  30       2624.59       2668.14        81.37 o                         
  -1   4  30        838.51        869.71        39.98 o                         
   0   4  30        285.92        390.38        31.33 o                         
   1   4  30        406.36        387.88        33.42 o                         
   2   4  30       3009.48       2987.69        95.97 o                         
   3   4  30       1276.03       1325.34        44.23 o                         
   4   4  30       8500.40       7550.84       198.71 o                         
  -4   5  30       1561.05       1485.30        61.13 o                         
  -3   5  30       3893.44       3876.72       114.66 o                         
  -2   5  30       1910.52       2021.40        58.89 o                         
  -1   5  30       4611.96       4184.76       115.75 o                         
   0   5  30        170.29        131.10        21.03 o                         
   1   5  30       4503.45       4117.75       119.77 o                         
   2   5  30       1046.92       1166.89        53.51 o                         
   3   5  30       4076.93       3988.36       116.34 o                         
   4   5  30       1679.08       1663.25        64.54 o                         
   5   5  30          6.17        -17.77        28.83 o                         
  -5   6  30       3612.14       3879.54       135.83 o                         
  -4   6  30         98.07        132.08        28.32 o                         
  -3   6  30       2935.44       3070.05        96.03 o                         
  -2   6  30       1240.55       1221.98        50.51 o                         
  -1   6  30       1755.56       1776.09        60.34 o                         
   0   6  30        786.85        764.97        36.73 o                         
   1   6  30       1581.90       1559.57        58.47 o                         
   2   6  30       1113.27       1085.95        47.71 o                         
   3   6  30       2184.37       2047.66        79.03 o                         
   4   6  30        109.80        150.74        28.32 o                         
   5   6  30       3972.34       4177.17       148.97 o                         
   6   6  30         71.26         61.22        33.33 o                         
  -6   7  30        907.75        924.60        56.43 o                         
  -5   7  30       4526.40       4712.23       167.57 o                         
  -4   7  30       3993.49       3925.53       123.32 o                         
  -3   7  30        931.03       1008.57        51.28 o                         
  -2   7  30         30.41         80.15        27.95 o                         
  -1   7  30        792.97        739.39        42.36 o                         
   0   7  30        107.49        138.27        29.07 o                         
   1   7  30        742.75        705.85        42.38 o                         
   2   7  30        273.41        234.04        30.33 o                         
   3   7  30        956.90        942.86        49.34 o                         
   4   7  30       2970.60       2980.65       118.86 o                         
   5   7  30       4522.89       4728.27       173.78 o                         
   6   7  30        784.50        894.60        54.18 o                         
   7   7  30          6.50         19.10        34.08 o                         
  -7   8  30          4.99         -3.00        32.34 o                         
  -6   8  30        523.67        426.99        39.98 o                         
  -5   8  30       1756.56       1859.01        78.42 o                         
  -4   8  30        456.63        535.69        43.94 o                         
  -3   8  30       3286.44       3713.56       129.55 o                         
  -2   8  30        653.28        617.59        41.32 o                         
  -1   8  30        598.87        651.76        43.11 o                         
   0   8  30        224.90        248.18        31.71 o                         
   1   8  30       1238.50       1402.68        55.41 o                         
   2   8  30        573.27        473.69        35.40 o                         
   3   8  30       3050.25       2960.68       111.95 o                         
   4   8  30        428.97        500.63        39.58 o                         
   5   8  30       1596.07       1656.79        76.06 o                         
   6   8  30        475.14        391.08        41.78 o                         
   7   8  30         47.28         44.58        31.40 o                         
   8   8  30        738.35        751.20        50.81 o                         
  -8   9  30        107.45         54.09        29.37 o                         
  -7   9  30        512.82        542.71        45.57 o                         
  -6   9  30        134.48         78.55        33.98 o                         
  -5   9  30        251.69        244.98        34.49 o                         
  -4   9  30        560.56        547.89        43.01 o                         
  -3   9  30       3444.51       3463.43       133.46 o                         
  -2   9  30        685.83        668.15        43.61 o                         
  -1   9  30       3154.30       3039.81       107.98 o                         
   0   9  30       1971.72       2055.27        84.57 o                         
   1   9  30       3307.05       3196.32       121.41 o                         
   2   9  30        618.98        655.05        49.59 o                         
   3   9  30       3378.47       3213.18       123.87 o                         
   4   9  30        543.16        518.41        39.34 o                         
   5   9  30        147.26        149.92        32.49 o                         
   6   9  30         87.50         74.25        32.40 o                         
   7   9  30        618.06        697.88        51.85 o                         
   8   9  30         86.22         69.30        29.80 o                         
  -7  10  30         98.48         84.59        30.50 o                         
  -6  10  30       1280.44       1236.58        63.24 o                         
  -5  10  30       1480.34       1401.16        66.99 o                         
  -4  10  30        293.77        288.42        35.24 o                         
  -3  10  30        365.36        338.76        36.72 o                         
  -2  10  30       1643.39       1736.72        66.80 o                         
  -1  10  30       2266.50       2109.98        74.55 o                         
   0  10  30       3191.87       2818.06       104.60 o                         
   1  10  30       1940.94       1856.11        80.94 o                         
   2  10  30       1618.72       1556.03        74.69 o                         
   3  10  30        452.16        366.94        35.46 o                         
   4  10  30        312.22        275.95        34.01 o                         
   5  10  30       1610.28       1488.41        81.45 o                         
   6  10  30       1155.41       1147.33        62.06 o                         
   7  10  30         42.07         22.77        24.81 o                         
  -6  11  30         48.56         46.71        28.98 o                         
  -5  11  30       1192.88       1205.98        58.14 o                         
  -4  11  30         74.83         38.33        27.97 o                         
  -3  11  30        439.25        432.10        36.47 o                         
  -2  11  30        925.01        979.39        62.52 o                         
  -1  11  30        651.48        693.93        40.12 o                         
   0  11  30         22.86         39.38        24.31 o                         
   1  11  30        686.37        621.69        39.52 o                         
   2  11  30        712.86        709.69        42.60 o                         
   3  11  30        366.91        278.85        31.91 o                         
   4  11  30         60.63         20.77        25.09 o                         
   5  11  30       1042.32       1039.22        57.65 o                         
   6  11  30         85.75        155.88        38.62 o                         
  -4  12  30         40.93        116.36       121.42 o                         
  -3  12  30         18.38         27.42        23.99 o                         
  -2  12  30          6.96         36.36        25.31 o                         
  -1  12  30        155.65        149.35        23.64 o                         
   0  12  30         68.70         44.94        20.60 o                         
   1  12  30        104.96         74.66        21.40 o                         
   2  12  30          0.77        -16.94        21.31 o                         
   3  12  30         52.17         36.75        23.99 o                         
   4  12  30         91.64        232.72       149.24 o                         
   0   1  31       1101.36       1126.38        95.81 o                         
   1   1  31       2509.43       2406.19       152.51 o                         
  -1   2  31        151.97        145.42        40.45 o                         
   0   2  31         28.31        191.65        50.38 o                         
   1   2  31        156.02        228.71        47.03 o                         
   2   2  31         31.02        110.75        44.37 o                         
  -2   3  31       1005.90        935.39        45.85 o                         
  -1   3  31       1387.56       1532.11       102.20 o                         
   0   3  31       1346.24       1495.05       135.92 o                         
   1   3  31       1588.04       1553.50        91.65 o                         
   2   3  31        952.81        946.43        46.02 o                         
   3   3  31       1014.33       1178.03        46.47 o                         
  -3   4  31       3320.53       3384.41        98.92 o                         
  -2   4  31        718.62        763.81        34.26 o                         
  -1   4  31        676.01        752.32        37.18 o                         
   0   4  31          5.90         19.65        20.21 o                         
   1   4  31        967.76        990.17        41.06 o                         
   2   4  31        866.01        919.35        38.61 o                         
   3   4  31       3407.52       3436.66        97.71 o                         
   4   4  31       3855.82       3850.79       104.84 o                         
  -4   5  31        502.21        465.58        35.56 o                         
  -3   5  31        500.73        621.41        35.34 o                         
  -2   5  31        736.63        779.13        35.34 o                         
  -1   5  31        149.34        121.04        21.68 o                         
   0   5  31       2979.60       3037.09        86.77 o                         
   1   5  31        217.23        206.17        23.40 o                         
   2   5  31        860.23        884.67        40.82 o                         
   3   5  31        874.07       1037.72        39.97 o                         
   4   5  31        741.59        692.39        37.89 o                         
   5   5  31       2630.27       2792.42       102.61 o                         
  -5   6  31        445.11        463.96        38.80 o                         
  -4   6  31        191.31        328.76        33.83 o                         
  -3   6  31        554.10        532.87        38.36 o                         
  -2   6  31       1368.93       1388.47        61.55 o                         
  -1   6  31        622.42        612.46        35.09 o                         
   0   6  31          6.45         27.62        22.30 o                         
   1   6  31        558.20        627.45        34.67 o                         
   2   6  31       1573.39       1530.34        60.55 o                         
   3   6  31        781.77        799.69        40.18 o                         
   4   6  31        526.24        570.52        36.16 o                         
   5   6  31        353.88        370.99        37.34 o                         
   6   6  31        100.64        124.59        34.89 o                         
  -6   7  31       1557.16       1411.39        70.54 o                         
  -5   7  31        827.90        774.02        46.78 o                         
  -4   7  31        791.75        816.39        47.21 o                         
  -3   7  31        397.52        410.71        36.77 o                         
  -2   7  31        228.44        216.91        31.48 o                         
  -1   7  31        899.70        880.81        46.73 o                         
   0   7  31       5170.84       5061.04       177.69 o                         
   1   7  31       1097.09       1005.19        50.69 o                         
   2   7  31        403.41        491.02        36.15 o                         
   3   7  31        232.29        284.99        32.76 o                         
   4   7  31        924.44        936.22        49.51 o                         
   5   7  31        577.45        544.72        44.29 o                         
   6   7  31       1343.01       1302.51        63.33 o                         
   7   7  31          6.49        -30.68        30.68 o                         
  -7   8  31        443.57        447.85        42.13 o                         
  -6   8  31          0.82         49.77        30.22 o                         
  -5   8  31        316.08        279.81        38.83 o                         
  -4   8  31        224.21        217.30        35.95 o                         
  -3   8  31        589.16        704.48        45.67 o                         
  -2   8  31        944.47        968.45        51.40 o                         
  -1   8  31        469.49        438.50        35.32 o                         
   0   8  31       3411.50       3691.49       131.95 o                         
   1   8  31        177.75        162.72        31.91 o                         
   2   8  31        977.22       1007.48        49.31 o                         
   3   8  31        495.64        525.22        39.27 o                         
   4   8  31        103.21        111.07        30.11 o                         
   5   8  31        601.32        659.97        44.66 o                         
   6   8  31         18.69         49.47        32.67 o                         
   7   8  31        344.33        329.95        38.14 o                         
   8   8  31          9.30        -17.23        30.12 o                         
  -8   9  31         43.96         31.36        26.73 o                         
  -7   9  31        784.52        724.87        51.20 o                         
  -6   9  31        153.08        192.79        36.77 o                         
  -5   9  31        509.43        582.76        40.15 o                         
  -4   9  31       1004.98       1009.21        53.10 o                         
  -3   9  31       1900.65       1961.62        81.93 o                         
  -2   9  31        463.43        445.74        38.34 o                         
  -1   9  31        233.77        251.73        33.23 o                         
   0   9  31         36.07         94.47        32.28 o                         
   1   9  31         61.37         14.99        30.90 o                         
   2   9  31        259.93        238.44        34.82 o                         
   3   9  31       1775.48       1580.30        74.22 o                         
   4   9  31       1130.08       1062.55        52.47 o                         
   5   9  31        520.04        484.90        42.67 o                         
   6   9  31        230.53        266.88        36.39 o                         
   7   9  31        559.20        584.44        49.65 o                         
   8   9  31         63.20         67.93        28.30 o                         
  -7  10  31         38.62         36.55        28.44 o                         
  -6  10  31        132.17        105.21        29.50 o                         
  -5  10  31        677.35        712.92        42.33 o                         
  -4  10  31         59.56         52.34        28.04 o                         
  -3  10  31        837.15        900.05        48.78 o                         
  -2  10  31        539.95        555.55        41.02 o                         
  -1  10  31         98.45        120.75        27.37 o                         
   0  10  31        298.95        276.26        32.91 o                         
   1  10  31          5.99         10.01        28.77 o                         
   2  10  31        688.86        702.76        44.96 o                         
   3  10  31        762.76        698.00        52.00 o                         
   4  10  31        141.46        122.50        29.32 o                         
   5  10  31        448.82        435.60        39.21 o                         
   6  10  31         69.41         80.34        25.53 o                         
   7  10  31         92.10        128.23        30.05 o                         
  -6  11  31         90.90        204.89       118.89 o                         
  -5  11  31        424.19        357.42        31.80 o                         
  -4  11  31        367.68        295.11        32.54 o                         
  -3  11  31        161.86        158.76        29.06 o                         
  -2  11  31        609.24        536.80        40.93 o                         
  -1  11  31        315.67        270.68        28.44 o                         
   0  11  31       1289.74       1206.11        52.33 o                         
   1  11  31        212.90        167.86        27.70 o                         
   2  11  31        678.88        600.00        36.56 o                         
   3  11  31         39.39          0.78        23.55 o                         
   4  11  31        223.97        209.17        30.44 o                         
   5  11  31        251.12        228.09        27.86 o                         
  -3  12  31        955.59        989.85        78.91 o                         
  -2  12  31         58.83         65.73        25.26 o                         
  -1  12  31         47.42         61.93        24.90 o                         
   0  12  31         12.47         -1.38        18.88 o                         
   1  12  31         53.07         53.38        20.60 o                         
   2  12  31        116.12         88.93        24.98 o                         
   3  12  31        967.78        934.74        90.82 o                         
   0   0  32     135326.45     131083.11     17591.22 o                         
   0   1  32        331.73        326.39        50.80 o                         
   1   1  32      30517.51      30393.81      1675.13 o                         
  -1   2  32       2510.47       2486.03       160.01 o                         
   0   2  32       7632.95       7656.64       480.05 o                         
   1   2  32       2522.15       2459.28       172.25 o                         
   2   2  32      16223.34      14949.92       545.80 o                         
  -2   3  32       4478.43       3945.52       122.49 o                         
  -1   3  32       1152.33       1196.80        47.96 o                         
   0   3  32       1128.61       1285.90        59.93 o                         
   1   3  32        308.25        293.88        34.86 o                         
   2   3  32       4749.68       4108.52       133.25 o                         
   3   3  32        875.45        809.33        36.91 o                         
  -3   4  32       8953.46       8278.01       221.81 o                         
  -2   4  32       4068.75       4001.99       111.17 o                         
  -1   4  32       3332.31       3295.42        93.36 o                         
   0   4  32       3422.27       3384.28       101.99 o                         
   1   4  32       2985.16       3016.82        98.64 o                         
   2   4  32       2948.06       3187.54       103.73 o                         
   3   4  32       8861.43       8112.37       232.29 o                         
   4   4  32       1659.12       1619.22        53.84 o                         
  -4   5  32        763.52        727.98        39.77 o                         
  -3   5  32       1782.15       1803.67        58.80 o                         
  -2   5  32       3759.71       3601.27       103.19 o                         
  -1   5  32        114.01        148.32        22.51 o                         
   0   5  32         86.54         45.05        20.53 o                         
   1   5  32        189.25        222.45        24.34 o                         
   2   5  32       3646.09       3486.70       113.10 o                         
   3   5  32       1003.90       1004.82        47.92 o                         
   4   5  32        981.59       1007.43        44.88 o                         
   5   5  32       1304.51       1402.18        60.06 o                         
  -5   6  32        940.15       1117.42        56.56 o                         
  -4   6  32       9329.76       9272.81       268.56 o                         
  -3   6  32        188.66        147.59        28.31 o                         
  -2   6  32       2075.37       2019.43        75.59 o                         
  -1   6  32        632.18        688.10        38.17 o                         
   0   6  32       1117.45       1114.99        48.35 o                         
   1   6  32        652.63        721.50        38.90 o                         
   2   6  32       2009.93       1872.44        71.23 o                         
   3   6  32        134.92        100.79        26.71 o                         
   4   6  32       7261.29       7422.77       258.90 o                         
   5   6  32        974.72       1124.91        54.68 o                         
   6   6  32       2709.83       2722.36       105.93 o                         
  -6   7  32        592.82        674.76        48.53 o                         
  -5   7  32       4174.85       4487.38       157.36 o                         
  -4   7  32       3230.15       3143.13       112.51 o                         
  -3   7  32       2863.67       2959.99       102.48 o                         
  -2   7  32       2372.66       2529.83        90.22 o                         
  -1   7  32        687.49        690.08        41.71 o                         
   0   7  32       2819.10       3068.15       115.12 o                         
   1   7  32        940.59        901.43        48.47 o                         
   2   7  32       2362.58       2392.40        92.88 o                         
   3   7  32       2350.47       2415.12        94.61 o                         
   4   7  32       3186.39       3112.42       112.95 o                         
   5   7  32       3486.62       3668.27       146.42 o                         
   6   7  32        536.33        640.75        51.02 o                         
   7   7  32        398.35        330.48        37.37 o                         
  -7   8  32         75.01         59.95        31.96 o                         
  -6   8  32       2274.93       2499.87        94.50 o                         
  -5   8  32        102.14        107.63        32.54 o                         
  -4   8  32       1426.87       1627.15        73.09 o                         
  -3   8  32       1771.07       1756.18        72.96 o                         
  -2   8  32        127.77        145.00        31.97 o                         
  -1   8  32        332.76        352.41        34.27 o                         
   0   8  32         29.68        128.47        30.50 o                         
   1   8  32        304.92        340.11        35.47 o                         
   2   8  32        206.83        175.72        29.15 o                         
   3   8  32       1773.03       1708.28        72.26 o                         
   4   8  32       1526.16       1666.42        70.02 o                         
   5   8  32         83.28         75.16        31.04 o                         
   6   8  32       1633.73       1664.29        90.38 o                         
   7   8  32         41.25         31.77        29.75 o                         
   8   8  32         25.06         76.87        30.89 o                         
  -8   9  32        384.57        281.52        43.26 o                         
  -7   9  32        347.65        475.04        41.29 o                         
  -6   9  32        188.59        211.10        35.57 o                         
  -5   9  32        939.25        934.06        46.47 o                         
  -4   9  32        255.16        237.25        33.23 o                         
  -3   9  32       1042.43        978.25        54.08 o                         
  -2   9  32        898.65        972.39        52.00 o                         
  -1   9  32        773.59        783.57        48.32 o                         
   0   9  32       2983.29       2978.54       116.41 o                         
   1   9  32       1055.95       1004.70        52.79 o                         
   2   9  32        901.00        913.78        50.95 o                         
   3   9  32        901.11        854.43        50.14 o                         
   4   9  32        228.65        218.49        32.32 o                         
   5   9  32        547.41        513.72        43.35 o                         
   6   9  32        180.41        181.84        33.06 o                         
   7   9  32        186.50        234.29        36.93 o                         
   8   9  32        292.08        230.87        42.11 o                         
  -7  10  32        704.40        633.88        51.82 o                         
  -6  10  32        351.43        377.20        35.49 o                         
  -5  10  32        139.31         81.92        28.48 o                         
  -4  10  32        466.25        395.26        34.49 o                         
  -3  10  32        167.49        136.82        30.64 o                         
  -2  10  32         72.60        114.69        29.76 o                         
  -1  10  32       1373.23       1394.09        59.78 o                         
   0  10  32       1107.58       1314.54        59.78 o                         
   1  10  32       1454.15       1413.76        64.59 o                         
   2  10  32        284.34        309.68        35.20 o                         
   3  10  32        146.49        127.65        29.37 o                         
   4  10  32        470.54        392.03        37.15 o                         
   5  10  32         97.19        115.92        31.10 o                         
   6  10  32        462.51        442.22        34.87 o                         
   7  10  32        558.58        499.33        56.07 o                         
  -5  11  32        400.39        373.85        39.87 o                         
  -4  11  32        380.73        259.16        31.23 o                         
  -3  11  32        679.15        620.69        38.84 o                         
  -2  11  32         34.85         35.25        27.06 o                         
  -1  11  32        230.52        233.65        27.24 o                         
   0  11  32        278.34        305.49        28.58 o                         
   1  11  32        160.62        146.17        26.82 o                         
   2  11  32         36.87         14.08        23.24 o                         
   3  11  32        603.99        476.96        47.27 o                         
   4  11  32        378.29        294.13        38.77 o                         
   5  11  32        483.30        380.81        41.57 o                         
  -3  12  32         27.22        106.24        91.06 o                         
  -2  12  32        634.62        604.86        63.85 o                         
  -1  12  32        264.27        209.88        28.25 o                         
   0  12  32         83.39         71.91        21.87 o                         
   1  12  32        239.73        194.16        26.56 o                         
   2  12  32        498.59        395.76        40.48 o                         
   3  12  32         55.63        140.25        59.46 o                         
   0   1  33       5640.96       6259.25       394.76 o                         
   1   1  33       3223.62       3580.17       267.55 o                         
  -1   2  33        700.58        819.70        51.38 o                         
   0   2  33         62.89        169.19        32.05 o                         
   1   2  33        822.60        905.55        50.88 o                         
   2   2  33         93.47        144.74        26.52 o                         
  -2   3  33        628.23        685.25        34.28 o                         
  -1   3  33        753.48        827.09        40.04 o                         
   0   3  33        773.05        832.51        41.12 o                         
   1   3  33        768.41        864.94        38.55 o                         
   2   3  33        729.90        840.78        36.92 o                         
   3   3  33       5436.90       4894.71       143.18 o                         
  -3   4  33        125.31        189.33        23.62 o                         
  -2   4  33       2750.66       2851.04        85.76 o                         
  -1   4  33        886.16        990.54        40.98 o                         
   0   4  33        168.71        195.27        24.28 o                         
   1   4  33        964.96       1052.78        43.74 o                         
   2   4  33       2584.80       2648.52        84.99 o                         
   3   4  33        165.48        185.70        25.37 o                         
   4   4  33       2718.88       2713.18        84.60 o                         
  -4   5  33         72.55         34.80        25.25 o                         
  -3   5  33       1072.42        981.47        46.09 o                         
  -2   5  33        242.71        259.74        26.05 o                         
  -1   5  33        942.92        986.17        41.21 o                         
   0   5  33        334.70        302.05        25.61 o                         
   1   5  33       1351.04       1270.54        46.78 o                         
   2   5  33        401.11        447.33        33.35 o                         
   3   5  33       1544.98       1349.57        53.39 o                         
   4   5  33          0.66         20.35        24.86 o                         
   5   5  33       3581.37       3694.57       120.79 o                         
  -5   6  33        358.09        344.12        36.44 o                         
  -4   6  33        551.39        662.27        39.71 o                         
  -3   6  33        325.55        300.82        33.50 o                         
  -2   6  33        688.16        700.47        40.99 o                         
  -1   6  33       1312.14       1410.19        55.19 o                         
   0   6  33        182.52        149.13        25.82 o                         
   1   6  33        997.73       1073.65        50.36 o                         
   2   6  33        593.02        606.61        38.90 o                         
   3   6  33        568.53        608.83        37.08 o                         
   4   6  33        372.22        412.97        34.74 o                         
   5   6  33        230.79        269.05        34.04 o                         
   6   6  33       5100.31       5003.80       177.91 o                         
  -6   7  33        221.38        155.43        35.23 o                         
  -5   7  33        374.80        429.89        41.86 o                         
  -4   7  33       1179.03       1236.77        55.07 o                         
  -3   7  33       1443.73       1505.09        64.13 o                         
  -2   7  33        179.84        207.19        30.88 o                         
  -1   7  33       2028.58       2093.08        81.24 o                         
   0   7  33       2988.72       2873.07       106.12 o                         
   1   7  33       2368.43       2567.74        95.85 o                         
   2   7  33        299.04        208.00        30.82 o                         
   3   7  33       1648.07       1492.97        66.64 o                         
   4   7  33        777.35        713.99        47.75 o                         
   5   7  33        650.93        693.92        44.91 o                         
   6   7  33        134.99        109.86        32.62 o                         
   7   7  33        936.43       1045.45        55.22 o                         
  -7   8  33        105.17         67.88        30.73 o                         
  -6   8  33        606.59        746.34        48.93 o                         
  -5   8  33         36.37         57.83        30.93 o                         
  -4   8  33        989.38       1099.04        54.52 o                         
  -3   8  33       2822.77       2878.88       104.03 o                         
  -2   8  33       1733.74       1804.65        67.44 o                         
  -1   8  33       2491.51       2369.88        87.52 o                         
   0   8  33         80.28         83.47        30.31 o                         
   1   8  33       2457.74       2294.62        90.32 o                         
   2   8  33       1200.89       1201.50        58.34 o                         
   3   8  33       2210.42       2256.52        93.13 o                         
   4   8  33        757.71        714.97        47.36 o                         
   5   8  33        102.05         96.15        31.59 o                         
   6   8  33        589.01        639.31        47.44 o                         
   7   8  33        113.34         85.38        32.32 o                         
   8   8  33        281.82        346.38        35.66 o                         
  -8   9  33        378.00        321.82        46.82 o                         
  -7   9  33        198.32        211.71        32.16 o                         
  -6   9  33        111.58        156.50        35.45 o                         
  -5   9  33         69.18         51.91        30.16 o                         
  -4   9  33         92.42        129.01        30.64 o                         
  -3   9  33        701.09        698.81        44.60 o                         
  -2   9  33       2658.97       2700.75        99.08 o
[truncated: 156,088 more chars]
